# Supplementary material for: Extracellular Vesicle Proteome Analysis Improves Diagnosis of Recurrence in Triple‐Negative Breast Cancer
Source: J Extracell Vesicles. 2025 Jun 23;14(6):e70089. doi: 10.1002/jev2.70089 (PMC12183389; doi:10.1002/jev2.70089)
Supplement: Supplementary file 2 — Supporting Information [file JEV2-14-e70089-s001.xlsx]

## Sheet: Protein ID
Normal_1 set1	Normal_2 set1	Normal_3 set1	LA_1 set1	LB_1 set1	H_1 set1	TNBC_1 set1	TNBC_2 set1	TNBC_3 set1	Normal_4 set2	Normal_5 set2	Normal_6 set2	LA_2 set2	LB_2 set2	H_2 set2	TNBC_4 set2	TNBC_5 set2	TNBC_6 set2	Normal_7 set3	Normal_8 set3	Normal_9 set3	LA_3 set3	LB_3 set3	H_3 set3	TNBC_7 set3	TNBC_8 set3	TNBC_9 set3	Normal_10 set4	Normal_11 set4	Normal_12 set4	LA_4 set4	LB_4 set4	H_4 set4	TNBC_10 set4	TNBC_11 set4	TNBC_12 set4	Normal_13 set5	Normal_14 set5	Normal_15 set5	LA_5 set5	LB_5 set5	H_5 set5	TNBC_13 set5	TNBC_14 set5	TNBC_15 set5	Normal_16 set6	Normal_17 set6	Normal_18 set6	LA_6 set6	LB_6 set6
NaN	NaN	NaN	NaN	NaN	NaN	NaN	NaN	NaN	NaN	NaN	NaN	NaN	NaN	NaN	NaN	NaN	NaN	NaN	NaN	NaN	NaN	NaN	NaN	NaN	NaN	NaN	NaN	NaN	NaN	NaN	NaN	NaN	NaN	NaN	NaN	NaN	NaN	NaN	NaN	NaN	NaN	NaN	NaN	NaN	NaN	NaN	NaN	NaN	NaN
13.3876	13.3876	13.3876	13.3876	13.3876	13.3876	13.3876	13.3876	13.3876	13.3876	13.3876	13.3876	13.3876	13.3876	13.3876	13.3876	13.3876	13.3876	13.3876	13.3876	13.3876	13.3876	13.3876	13.3876	13.3876	13.3876	13.3876	13.3876	13.3876	13.3876	13.3876	13.3876	13.3876	13.3876	13.3876	13.3876	13.3876	13.3876	13.3876	13.3876	13.3876	13.3876	13.3876	13.3876	13.3876	13.3876	13.3876	13.3876	13.3876	13.3876
NaN	NaN	NaN	NaN	NaN	NaN	NaN	NaN	NaN	NaN	NaN	NaN	NaN	NaN	NaN	NaN	NaN	NaN	NaN	NaN	NaN	NaN	NaN	NaN	NaN	NaN	NaN	NaN	NaN	NaN	NaN	NaN	NaN	NaN	NaN	NaN	NaN	NaN	NaN	NaN	NaN	NaN	NaN	NaN	NaN	NaN	NaN	NaN	NaN	NaN
14.7093	14.7093	14.7093	14.7093	14.7093	14.7093	14.7093	14.7093	14.7093	14.302	NaN	16.998	15.9111	NaN	14.2332	NaN	14.8581	NaN	NaN	13.1628	15.8334	15.5166	11.0212	NaN	16.9117	16.0101	NaN	14.7093	14.7093	14.7093	14.7093	14.7093	14.7093	14.7093	14.7093	14.7093	14.7093	14.7093	14.7093	14.7093	14.7093	14.7093	14.7093	14.7093	14.7093	14.7093	14.7093	14.7093	14.7093	14.7093
13.7875	13.7875	13.7875	13.7875	13.7875	13.7875	13.7875	13.7875	13.7875	13.7875	13.7875	13.7875	13.7875	13.7875	13.7875	13.7875	13.7875	13.7875	13.7875	13.7875	13.7875	13.7875	13.7875	13.7875	13.7875	13.7875	13.7875	13.7875	13.7875	13.7875	13.7875	13.7875	13.7875	13.7875	13.7875	13.7875	13.7875	13.7875	13.7875	13.7875	13.7875	13.7875	13.7875	13.7875	13.7875	13.7875	13.7875	13.7875	13.7875	13.7875
10.8564	10.8564	10.8564	10.8564	10.8564	10.8564	10.8564	10.8564	10.8564	10.8564	10.8564	10.8564	10.8564	10.8564	10.8564	10.8564	10.8564	10.8564	10.8564	10.8564	10.8564	10.8564	10.8564	10.8564	10.8564	10.8564	10.8564	10.8564	10.8564	10.8564	10.8564	10.8564	10.8564	10.8564	10.8564	10.8564	10.8564	10.8564	10.8564	10.8564	10.8564	10.8564	10.8564	10.8564	10.8564	10.8564	10.8564	10.8564	10.8564	10.8564
NaN	NaN	NaN	NaN	NaN	NaN	NaN	NaN	NaN	NaN	NaN	NaN	NaN	NaN	NaN	NaN	NaN	NaN	NaN	NaN	NaN	NaN	NaN	NaN	NaN	NaN	NaN	NaN	NaN	NaN	NaN	NaN	NaN	NaN	NaN	NaN	NaN	NaN	NaN	NaN	NaN	NaN	NaN	NaN	NaN	NaN	NaN	NaN	NaN	NaN
9.7113	9.7113	9.7113	9.7113	9.7113	9.7113	9.7113	9.7113	9.7113	9.7113	9.7113	9.7113	9.7113	9.7113	9.7113	9.7113	9.7113	9.7113	9.7113	9.7113	9.7113	9.7113	9.7113	9.7113	9.7113	9.7113	9.7113	9.7113	9.7113	9.7113	9.7113	9.7113	9.7113	9.7113	9.7113	9.7113	9.7113	9.7113	9.7113	9.7113	9.7113	9.7113	9.7113	9.7113	9.7113	9.7113	9.7113	9.7113	9.7113	9.7113
NaN	NaN	NaN	NaN	NaN	NaN	NaN	NaN	NaN	NaN	NaN	NaN	NaN	NaN	NaN	NaN	NaN	NaN	NaN	NaN	NaN	NaN	NaN	NaN	NaN	NaN	NaN	NaN	NaN	NaN	NaN	NaN	NaN	NaN	NaN	NaN	NaN	NaN	NaN	NaN	NaN	NaN	NaN	NaN	NaN	NaN	NaN	NaN	NaN	NaN
NaN	NaN	NaN	NaN	NaN	NaN	NaN	NaN	NaN	NaN	NaN	NaN	NaN	NaN	NaN	NaN	NaN	NaN	NaN	NaN	NaN	NaN	NaN	NaN	NaN	NaN	NaN	NaN	NaN	NaN	NaN	NaN	NaN	NaN	NaN	NaN	NaN	NaN	NaN	NaN	NaN	NaN	NaN	NaN	NaN	NaN	NaN	NaN	NaN	NaN
20.4048	20.6659	20.3154	20.9758	19.7368	20.2111	21.2802	20.3238	20.667	NaN	18.1556	NaN	21.0144	19.4219	21.5339	21.863	21.5577	21.4518	20.9146	20.9831	20.9389	20.9091	20.1982	19.8914	20.3231	20.6698	19.6832	20.8888	20.623	20.8465	20.0563	20.0438	20.6931	20.3176	20.6813	21.1501	21.46	19.789	19.8935	20.9198	19.2709	21.2122	19.2106	20.6127	20.2048	20.5078	19.9917	20.2475	19.9406	22.0265
20.7841	20.2945	20.1731	20.1912	20.4537	20.416	21.2667	20.4182	20.5706	20.6366	20.3538	20.4768	20.9013	20.2385	20.6623	20.691	20.5444	20.2496	21.5672	NaN	23.0112	22.6818	NaN	NaN	19.122	NaN	20.1909	20.4401	20.6965	21.0048	19.7173	20.4808	21.3217	20.1161	20.5235	20.3329	20.275	20.6105	20.3774	20.8196	20.3579	20.2871	20.324	20.7183	20.7103	20.9441	19.6139	21.1182	21.0489	21.3398
18.4345	21.5282	18.701	17.7578	18.0563	17.4903	20.0027	18.4391	18.6597	19.1498	20.5712	NaN	NaN	19.1736	21.2852	19.621	NaN	19.1324	19.1462	19.2317	19.5851	19.6417	19.2067	19.1509	19.2001	19.361	19.1139	19.4466	18.998	19.3656	19.1903	18.9778	19.5232	19.0232	19.5494	19.4436	20.1135	18.8773	18.615	20.2737	17.025	19.4912	NaN	19.1469	19.8537	19.3111	19.3111	19.3111	19.3111	19.3111
17.0622	19.1011	9.96915	NaN	NaN	NaN	NaN	18.2155	NaN	16.0161	15.1574	16.1076	16.7845	15.4792	16.7006	16.5565	16.2609	16.1273	18.0438	17.0842	NaN	17.6252	NaN	17.9096	NaN	NaN	17.3678	16.7258	16.9599	16.5808	15.8412	15.5164	15.9381	16.9063	15.2378	15.9703	18.3942	NaN	13.5918	18.5797	16.5101	NaN	NaN	17.4791	NaN	17.2851	15.8109	16.1213	16.3704	15.8885
NaN	NaN	NaN	NaN	NaN	NaN	NaN	NaN	NaN	NaN	NaN	NaN	NaN	NaN	NaN	NaN	NaN	NaN	NaN	NaN	NaN	NaN	NaN	NaN	NaN	NaN	NaN	NaN	NaN	NaN	NaN	NaN	NaN	NaN	NaN	NaN	NaN	NaN	NaN	NaN	NaN	NaN	NaN	NaN	NaN	NaN	NaN	NaN	NaN	NaN
17.3928	17.3928	17.3928	17.3928	17.3928	17.3928	17.3928	17.3928	17.3928	17.3928	17.3928	17.3928	17.3928	17.3928	17.3928	17.3928	17.3928	17.3928	NaN	18.5367	18.8698	18.123	16.6443	17.3674	18.3018	17.8135	16.4186	NaN	18.6486	17.7346	17.2505	18.1637	18.0459	18.054	17.6443	17.9317	17.3928	17.3928	17.3928	17.3928	17.3928	17.3928	17.3928	17.3928	17.3928	17.3928	17.3928	17.3928	17.3928	17.3928
12.096	12.096	12.096	12.096	12.096	12.096	12.096	12.096	12.096	12.096	12.096	12.096	12.096	12.096	12.096	12.096	12.096	12.096	12.096	12.096	12.096	12.096	12.096	12.096	12.096	12.096	12.096	12.096	12.096	12.096	12.096	12.096	12.096	12.096	12.096	12.096	12.096	12.096	12.096	12.096	12.096	12.096	12.096	12.096	12.096	12.096	12.096	12.096	12.096	12.096
18.1074	18.4861	18.1165	19.1175	17.9397	18.5405	18.8422	17.9528	18.8937	18.2778	18.2778	18.2778	18.9634	18.6354	18.3941	18.3373	18.7909	18.3763	18.898	18.3606	18.9216	18.6915	18.3918	18.0843	18.1562	18.8452	17.7962	15.6066	14.7155	NaN	19.6789	19.3377	18.6362	19.1399	19.5758	19.9932	18.8903	17.7545	17.8033	18.6882	17.9891	18.7889	17.9208	18.6132	18.835	17.5377	17.355	17.817	19.2808	19.1901
13.1368	13.1368	13.1368	13.1368	13.1368	13.1368	13.1368	13.1368	13.1368	13.1368	13.1368	13.1368	13.1368	13.1368	13.1368	13.1368	13.1368	13.1368	13.1368	13.1368	13.1368	13.1368	13.1368	13.1368	13.1368	13.1368	13.1368	13.1368	13.1368	13.1368	13.1368	13.1368	13.1368	13.1368	13.1368	13.1368	13.1368	13.1368	13.1368	13.1368	13.1368	13.1368	13.1368	13.1368	13.1368	13.1368	13.1368	13.1368	13.1368	13.1368
17.6916	20.6411	19.8574	19.3281	19.398	20.7424	21.1486	19.7503	20.4077	19.4067	19.5193	19.7261	20.0847	19.9555	20.1688	20.2484	20.2163	20.3288	20.0304	19.8704	19.8733	19.9419	19.9687	19.9461	19.8449	19.9863	19.8547	19.9212	19.9212	19.9212	19.9212	19.9212	19.9212	19.9212	19.9212	19.9212	19.9212	19.9212	19.9212	19.9212	19.9212	19.9212	19.9212	19.9212	19.9212	17.5479	19.9814	19.8871	20.8233	20.9501
16.4353	16.2465	15.1488	15.0457	14.8732	15.9463	17.2556	15.8169	16.0394	14.5448	14.5448	14.5448	14.5448	14.5448	14.5448	14.5448	17.9607	18.1051	16.0612	16.0612	16.0612	16.0612	16.0612	16.0612	16.0612	16.0612	16.0612	16.1026	NaN	NaN	16.1926	16.3164	NaN	14.0266	17.9568	17.8339	16.7634	14.9687	NaN	15.064	NaN	14.9669	NaN	18.252	17.3574	14.8379	14.3107	12.5289	16.8455	17.2629
15.0721	15.0721	15.0721	15.0721	15.0721	15.0721	15.0721	15.0721	15.0721	15.0721	15.0721	15.0721	15.0721	15.0721	15.0721	15.0721	15.0721	15.0721	15.0721	15.0721	15.0721	15.0721	15.0721	15.0721	15.0721	15.0721	15.0721	15.0721	15.0721	15.0721	15.0721	15.0721	15.0721	15.0721	15.0721	15.0721	15.0721	15.0721	15.0721	15.0721	15.0721	15.0721	15.0721	15.0721	15.0721	15.0721	15.0721	15.0721	15.0721	15.0721
NaN	NaN	NaN	NaN	NaN	14.1296	15.6216	10.2776	9.67117	9.33502	9.33502	9.33502	9.33502	9.33502	9.33502	9.33502	9.33502	9.33502	9.33502	9.33502	9.33502	9.33502	9.33502	9.33502	9.33502	9.33502	9.33502	9.33502	9.33502	9.33502	9.33502	9.33502	9.33502	9.33502	9.33502	9.33502	9.33502	9.33502	9.33502	9.33502	9.33502	9.33502	9.33502	9.33502	9.33502	9.33502	9.33502	9.33502	9.33502	9.33502
19.1987	19.2637	19.4413	19.3544	19.13	19.581	19.3016	19.1138	19.3603	18.4717	19.4275	18.6055	19.2186	19.2722	19.7809	18.9172	18.8305	20.1089	19.2935	19.2935	19.2935	19.2935	19.2935	19.2935	19.2935	19.2935	19.2935	19.2935	19.2935	19.2935	19.2935	19.2935	19.2935	19.2935	19.2935	19.2935	18.425	18.7857	18.8244	16.4353	18.956	19.3943	18.1842	20.3446	20.5617	19.2935	19.2935	19.2935	19.2935	19.2935
NaN	NaN	NaN	NaN	NaN	NaN	NaN	NaN	NaN	NaN	NaN	NaN	NaN	NaN	NaN	NaN	NaN	NaN	NaN	NaN	NaN	NaN	NaN	NaN	NaN	NaN	NaN	NaN	NaN	NaN	NaN	NaN	NaN	NaN	NaN	NaN	NaN	NaN	NaN	NaN	NaN	NaN	NaN	NaN	NaN	NaN	NaN	NaN	NaN	NaN
NaN	NaN	NaN	NaN	NaN	NaN	NaN	NaN	NaN	NaN	NaN	NaN	NaN	NaN	NaN	NaN	NaN	NaN	NaN	NaN	NaN	NaN	NaN	NaN	NaN	NaN	NaN	NaN	NaN	NaN	NaN	NaN	NaN	NaN	NaN	NaN	NaN	NaN	NaN	NaN	NaN	NaN	NaN	NaN	NaN	NaN	NaN	NaN	NaN	NaN
14.7206	14.7206	14.7206	14.7206	14.7206	14.7206	14.7206	14.7206	14.7206	14.5911	14.3581	14.794	14.8118	14.1081	15.4076	14.5854	15.3626	14.3919	14.0317	13.7099	15.4866	13.6076	16.2638	14.2114	16.3057	15.2775	NaN	14.3766	14.0172	14.514	15.2474	15.7003	13.3532	15.6154	12.9084	15.9011	14.1265	NaN	15.6707	NaN	13.4338	17.3228	NaN	14.0603	15.2812	13.9605	16.3859	14.1684	14.928	14.8121
13.2028	13.2028	13.2028	13.2028	13.2028	13.2028	13.2028	13.2028	13.2028	13.2028	13.2028	13.2028	13.2028	13.2028	13.2028	13.2028	13.2028	13.2028	13.2028	13.2028	13.2028	13.2028	13.2028	13.2028	13.2028	13.2028	13.2028	NaN	NaN	13.3145	18.8772	NaN	NaN	13.4625	NaN	NaN	14.0794	NaN	14.1057	13.3096	NaN	14.8668	NaN	11.1854	13.191	13.2028	13.2028	13.2028	13.2028	13.2028
11.4568	11.4568	11.4568	11.4568	11.4568	11.4568	11.4568	11.4568	11.4568	11.4568	11.4568	11.4568	11.4568	11.4568	11.4568	11.4568	11.4568	11.4568	11.4568	11.4568	11.4568	11.4568	11.4568	11.4568	11.4568	11.4568	11.4568	11.4568	11.4568	11.4568	11.4568	11.4568	11.4568	11.4568	11.4568	11.4568	11.4568	11.4568	11.4568	11.4568	11.4568	11.4568	11.4568	11.4568	11.4568	11.4568	11.4568	11.4568	11.4568	11.4568
15.1046	15.1046	15.1046	15.1046	15.1046	15.1046	15.1046	15.1046	15.1046	15.1046	15.1046	15.1046	15.1046	15.1046	15.1046	15.1046	15.1046	15.1046	15.1046	15.1046	15.1046	15.1046	15.1046	15.1046	15.1046	15.1046	15.1046	15.1046	15.1046	15.1046	15.1046	15.1046	15.1046	15.1046	15.1046	15.1046	15.1046	15.1046	15.1046	15.1046	15.1046	15.1046	15.1046	15.1046	15.1046	16.9186	13.9175	NaN	17.7767	14.7697
18.8532	19.0611	18.5659	18.6295	18.7694	18.6367	18.9555	18.7745	18.7906	18.5951	18.5591	19.2056	18.8641	18.4517	18.7091	19.1015	19.0493	18.4828	17.3344	17.6353	19.3784	18.8777	18.5625	15.8766	19.7704	20.0863	17.651	18.8763	18.6784	18.7361	18.7993	18.9623	18.771	19.015	18.6755	18.7701	19.1243	17.8742	19.4774	17.1672	19.4272	19.3461	17.4011	17.5656	19.249	18.7191	18.9479	18.7846	18.8626	18.8281
17.7014	17.7014	17.7014	17.7014	17.7014	17.7014	17.7014	18.2097	18.4974	15.714	15.714	15.714	15.714	15.714	15.714	15.714	20.3347	19.5828	15.8424	15.8424	15.8424	15.8424	15.8424	15.8424	15.8424	20.3388	19.4902	NaN	NaN	NaN	NaN	NaN	NaN	NaN	20.423	21.0718	NaN	NaN	NaN	NaN	NaN	NaN	NaN	20.7332	22.0668	NaN	NaN	NaN	NaN	NaN
NaN	NaN	NaN	NaN	NaN	NaN	NaN	NaN	NaN	NaN	NaN	NaN	NaN	NaN	NaN	NaN	NaN	NaN	NaN	NaN	NaN	NaN	NaN	NaN	NaN	NaN	NaN	NaN	NaN	NaN	NaN	NaN	NaN	NaN	NaN	NaN	NaN	NaN	NaN	NaN	NaN	NaN	NaN	NaN	NaN	NaN	NaN	NaN	NaN	NaN
NaN	NaN	NaN	NaN	NaN	NaN	NaN	NaN	NaN	NaN	NaN	NaN	NaN	NaN	NaN	NaN	NaN	NaN	NaN	NaN	NaN	NaN	NaN	NaN	NaN	NaN	NaN	NaN	NaN	NaN	NaN	NaN	NaN	NaN	NaN	NaN	NaN	NaN	NaN	NaN	NaN	NaN	NaN	NaN	NaN	NaN	NaN	NaN	NaN	NaN
NaN	NaN	NaN	NaN	NaN	NaN	NaN	NaN	NaN	NaN	NaN	NaN	NaN	NaN	NaN	NaN	NaN	NaN	NaN	NaN	NaN	NaN	NaN	NaN	NaN	NaN	NaN	NaN	NaN	NaN	NaN	NaN	NaN	NaN	NaN	NaN	NaN	NaN	NaN	NaN	NaN	NaN	NaN	NaN	NaN	NaN	NaN	NaN	NaN	NaN
12.8941	12.8941	12.8941	12.8941	12.8941	12.8941	12.8941	12.8941	12.8941	12.8941	12.8941	12.8941	12.8941	12.8941	12.8941	12.8941	12.8941	12.8941	12.8941	12.8941	12.8941	12.8941	12.8941	12.8941	12.8941	12.8941	12.8941	12.8941	12.8941	12.8941	12.8941	12.8941	12.8941	12.8941	12.8941	12.8941	12.8941	12.8941	12.8941	12.8941	12.8941	12.8941	12.8941	12.8941	12.8941	12.8941	12.8941	12.8941	12.8941	12.8941
20.4108	20.4089	20.7173	20.2978	20.2892	20.632	20.6952	20.3847	20.6571	20.3186	20.5152	20.5896	21.4335	19.9042	18.6522	18.6345	20.8853	20.9551	20.8825	20.6791	20.4748	20.4206	20.5923	20.3189	20.4206	20.5243	20.3511	20.8191	20.9337	20.1308	21.2045	21.1831	19.9368	20.1743	19.1823	21.2036	20.6095	19.182	20.3704	19.5417	19.8441	20.4822	19.2468	21.3928	21.5848	20.2269	20.7461	20.272	20.6119	20.7188
16.7142	16.7006	16.8435	16.9646	16.5027	16.6745	16.8807	16.5884	16.5997	16.6991	16.6991	16.6991	16.6991	16.6991	16.6991	16.6991	16.6991	16.6991	16.6991	16.6991	16.6991	16.6991	16.6991	16.6991	16.6991	16.6991	16.6991	16.2203	16.9308	16.775	17.3725	17.4899	16.9773	14.8973	16.348	17.3574	16.7809	16.534	16.6365	16.6174	16.6382	16.8318	16.5236	16.8539	16.7715	16.4348	16.562	16.582	16.9812	17.7606
14.4344	14.4344	14.4344	14.4344	14.4344	14.4344	14.4344	14.4344	14.4344	14.4344	14.4344	14.4344	14.4344	14.4344	14.4344	14.4344	14.4344	14.4344	14.4344	14.4344	14.4344	14.4344	14.4344	14.4344	14.4344	14.4344	14.4344	14.4344	14.4344	14.4344	14.4344	14.4344	14.4344	14.4344	14.4344	14.4344	14.4344	14.4344	14.4344	14.4344	14.4344	14.4344	14.4344	14.4344	14.4344	14.4344	14.4344	14.4344	14.4344	14.4344
12.7042	12.7042	12.7042	12.7042	12.7042	12.7042	12.7042	12.7042	12.7042	12.7042	12.7042	12.7042	12.7042	12.7042	12.7042	12.7042	12.7042	12.7042	12.7042	12.7042	12.7042	12.7042	12.7042	12.7042	12.7042	12.7042	12.7042	12.7042	12.7042	12.7042	12.7042	12.7042	12.7042	12.7042	12.7042	12.7042	13.2812	9.74576	12.9253	12.6478	11.9298	13.0211	12.0833	12.5285	13.4362	12.7042	12.7042	12.7042	12.7042	12.7042
15.7929	15.7929	15.7929	15.7929	15.7929	15.7929	15.7929	15.7929	15.7929	15.7929	15.7929	15.7929	15.7929	15.7929	15.7929	15.7929	15.7929	15.7929	15.7335	15.6923	15.6869	16.0117	15.7368	15.6918	15.9181	15.93	15.5728	15.7929	15.7929	15.7929	15.7929	15.7929	15.7929	15.7929	15.7929	15.7929	15.7929	15.7929	15.7929	15.7929	15.7929	15.7929	15.7929	15.7929	15.7929	15.7929	15.7929	15.7929	15.7929	15.7929
NaN	NaN	NaN	NaN	NaN	NaN	NaN	NaN	NaN	NaN	NaN	NaN	NaN	NaN	NaN	NaN	NaN	NaN	NaN	NaN	NaN	NaN	NaN	NaN	NaN	NaN	NaN	NaN	NaN	NaN	NaN	NaN	NaN	NaN	NaN	NaN	NaN	NaN	NaN	NaN	NaN	NaN	NaN	NaN	NaN	NaN	NaN	NaN	NaN	NaN
NaN	NaN	NaN	NaN	NaN	NaN	NaN	NaN	NaN	NaN	NaN	NaN	NaN	NaN	NaN	NaN	NaN	NaN	NaN	NaN	NaN	NaN	NaN	NaN	NaN	NaN	NaN	NaN	NaN	NaN	NaN	NaN	NaN	NaN	NaN	NaN	NaN	NaN	NaN	NaN	NaN	NaN	NaN	NaN	NaN	NaN	NaN	NaN	NaN	NaN
21.5164	21.5268	21.5137	21.5132	21.5284	21.5272	21.5221	21.5607	21.5233	21.5199	21.5194	21.5201	21.52	21.5194	21.5198	21.5664	21.5202	21.5193	21.5067	21.514	21.5236	21.5097	21.5299	21.5247	21.5938	21.5302	21.504	21.5126	21.5085	21.547	21.5268	21.5185	21.5444	21.5375	21.5252	21.5121	21.5304	21.5132	21.5237	21.5199	21.5602	21.5201	21.5174	21.5184	21.5216	21.5078	21.5273	21.5131	21.5771	21.5181
NaN	NaN	NaN	NaN	NaN	NaN	NaN	NaN	NaN	NaN	NaN	NaN	NaN	NaN	NaN	NaN	NaN	NaN	NaN	NaN	NaN	NaN	NaN	NaN	NaN	NaN	NaN	NaN	NaN	NaN	NaN	NaN	NaN	NaN	NaN	NaN	NaN	NaN	NaN	NaN	NaN	NaN	NaN	NaN	NaN	NaN	NaN	NaN	NaN	NaN
NaN	NaN	NaN	NaN	NaN	NaN	NaN	NaN	NaN	NaN	NaN	NaN	NaN	NaN	NaN	NaN	NaN	NaN	NaN	NaN	NaN	NaN	NaN	NaN	NaN	NaN	NaN	NaN	NaN	NaN	NaN	NaN	NaN	NaN	NaN	NaN	NaN	NaN	NaN	NaN	NaN	NaN	NaN	NaN	NaN	NaN	NaN	NaN	NaN	NaN
NaN	NaN	NaN	NaN	NaN	NaN	NaN	NaN	NaN	NaN	NaN	NaN	NaN	NaN	NaN	NaN	NaN	NaN	NaN	NaN	NaN	NaN	NaN	NaN	NaN	NaN	NaN	NaN	NaN	NaN	NaN	NaN	NaN	NaN	NaN	NaN	NaN	NaN	NaN	NaN	NaN	NaN	NaN	NaN	NaN	NaN	NaN	NaN	NaN	NaN
10.1649	10.1649	10.1649	10.1649	10.1649	10.1649	10.1649	10.1649	10.1649	10.1649	10.1649	10.1649	10.1649	10.1649	10.1649	10.1649	10.1649	10.1649	10.1649	10.1649	10.1649	10.1649	10.1649	10.1649	10.1649	10.1649	10.1649	10.1649	10.1649	10.1649	10.1649	10.1649	10.1649	10.1649	10.1649	10.1649	10.1649	10.1649	10.1649	10.1649	10.1649	10.1649	10.1649	10.1649	10.1649	10.1649	10.1649	10.1649	10.1649	10.1649
NaN	NaN	NaN	NaN	NaN	NaN	NaN	NaN	NaN	NaN	NaN	NaN	NaN	NaN	NaN	NaN	NaN	NaN	NaN	NaN	NaN	NaN	NaN	NaN	NaN	NaN	NaN	NaN	NaN	NaN	NaN	NaN	NaN	NaN	NaN	NaN	NaN	NaN	NaN	NaN	NaN	NaN	NaN	NaN	NaN	NaN	NaN	NaN	NaN	NaN
12.7453	12.7453	12.7453	12.7453	12.7453	12.7453	12.7453	12.7453	12.7453	12.7453	12.7453	12.7453	12.7453	12.7453	12.7453	12.7453	12.7453	12.7453	12.7453	12.7453	12.7453	12.7453	12.7453	12.7453	12.7453	12.7453	12.7453	12.7453	12.7453	12.7453	12.7453	12.7453	12.7453	12.7453	12.7453	12.7453	NaN	NaN	NaN	NaN	NaN	NaN	NaN	16.05	15.4014	12.7453	12.7453	12.7453	12.7453	12.7453
17.0615	18.5748	NaN	15.5395	18.7711	NaN	13.3753	14.7586	13.0968	17.233	17.233	17.233	17.233	17.233	17.233	17.233	17.233	17.233	NaN	NaN	17.665	17.0035	15.3141	NaN	19.2914	19.2623	NaN	18.0354	16.219	16.8559	18.8739	16.7708	NaN	15.7719	15.4538	13.5242	17.6822	15.2435	18.0289	14.339	17.9749	16.8291	17.183	15.8333	16.7024	17.233	17.233	17.233	17.233	17.233
NaN	NaN	NaN	NaN	NaN	NaN	NaN	NaN	NaN	NaN	NaN	NaN	NaN	NaN	NaN	NaN	NaN	NaN	NaN	NaN	NaN	NaN	NaN	NaN	NaN	NaN	NaN	NaN	NaN	NaN	NaN	NaN	NaN	NaN	NaN	NaN	NaN	NaN	NaN	NaN	NaN	NaN	NaN	NaN	NaN	NaN	NaN	NaN	NaN	NaN
NaN	16.6116	NaN	NaN	17.0315	NaN	NaN	15.2504	NaN	15.0267	15.0267	15.0267	15.0267	15.0267	15.0267	15.0267	15.0267	15.0267	15.0267	15.0267	15.0267	15.0267	15.0267	15.0267	15.0267	15.0267	15.0267	15.0267	15.0267	15.0267	15.0267	15.0267	15.0267	15.0267	15.0267	15.0267	13.6948	12.1525	15.7642	NaN	17.1313	14.2832	6.2391	14.2827	13.252	15.0267	15.0267	15.0267	15.0267	15.0267
22.3373	22.4536	22.2066	20.8172	22.0126	22.1442	22.2583	22.7462	22.4608	22.8494	22.5259	21.3236	21.7505	23.0494	22.3218	22.5692	22.2629	20.1286	22.7036	22.7271	22.3795	21.4337	21.8618	23.0813	20.8815	21.9966	22.6112	22.9234	21.4574	22.6066	21.926	21.2858	23.3289	22.3922	22.3532	22.7324	23.5161	NaN	23.3354	NaN	20.952	24.0629	NaN	23.2875	22.8372	22.3679	22.5457	22.0048	22.0677	22.3439
NaN	NaN	NaN	NaN	NaN	NaN	NaN	NaN	NaN	NaN	NaN	NaN	NaN	NaN	NaN	NaN	NaN	NaN	NaN	NaN	NaN	NaN	NaN	NaN	NaN	NaN	NaN	NaN	NaN	NaN	NaN	NaN	NaN	NaN	NaN	NaN	NaN	NaN	NaN	NaN	NaN	NaN	NaN	NaN	NaN	NaN	NaN	NaN	NaN	NaN
16.4426	17.0068	16.402	16.5486	16.9582	16.4716	16.4648	16.4761	16.4401	16.3008	16.2572	16.4121	16.7718	16.4073	16.4938	16.4199	16.5172	16.5304	15.4086	15.3043	15.7735	16.99	15.7934	15.5929	18.0776	17.6434	15.2548	16.6415	16.4251	16.4328	17.094	16.5816	16.4553	16.5284	16.4955	16.5184	16.6437	16.1101	17.001	16.0658	17.5262	16.4094	16.0941	16.4208	16.4039	16.6581	16.6581	16.6581	16.6581	16.6581
15.0625	15.0625	15.0625	15.0625	15.0625	15.0625	15.0625	15.0625	15.0625	15.0625	15.0625	15.0625	15.0625	15.0625	15.0625	15.0625	15.0625	15.0625	13.908	14.7873	15.4593	15.2539	14.7572	14.0832	15.9802	15.6269	14.1827	15.0625	15.0625	15.0625	15.0625	15.0625	15.0625	15.0625	15.0625	15.0625	15.3343	14.3599	15.7344	14.3014	15.6349	14.7725	14.2831	14.8151	14.9005	15.0625	15.0625	15.0625	15.0625	15.0625
17.2918	17.3968	17.245	17.2703	17.4018	17.2559	17.2511	17.3755	17.3778	16.793	16.8597	17.7366	17.323	16.7955	16.7995	16.7757	17.3859	16.8343	15.7758	16.1621	16.799	17.4334	16.1578	15.9862	17.8481	18.9193	16.4768	17.489	17.0213	16.9504	18.046	16.5906	16.6055	16.6313	16.7014	16.6229	16.3306	16.8786	18.0686	15.9599	18.6498	17.047	16.1797	17.2211	17.6374	15.079	16.8204	16.1468	17.4566	17.5051
NaN	NaN	NaN	NaN	NaN	NaN	NaN	NaN	NaN	NaN	NaN	NaN	NaN	NaN	NaN	NaN	NaN	NaN	NaN	NaN	NaN	NaN	NaN	NaN	NaN	NaN	NaN	NaN	NaN	NaN	NaN	NaN	NaN	NaN	NaN	NaN	NaN	NaN	NaN	NaN	NaN	NaN	NaN	NaN	NaN	NaN	NaN	NaN	NaN	NaN
12.4845	12.4845	12.4845	12.4845	12.4845	12.4845	12.4845	12.4845	12.4845	12.4845	12.4845	12.4845	12.4845	12.4845	12.4845	12.4845	12.4845	12.4845	12.4845	12.4845	12.4845	12.4845	12.4845	12.4845	12.4845	12.4845	12.4845	12.4845	12.4845	12.4845	12.4845	12.4845	12.4845	12.4845	12.4845	12.4845	12.4845	12.4845	12.4845	12.4845	12.4845	12.4845	12.4845	12.4845	12.4845	12.4845	12.4845	12.4845	12.4845	12.4845
11.4485	11.4485	11.4485	11.4485	11.4485	11.4485	11.4485	11.4485	11.4485	11.4485	11.4485	11.4485	11.4485	11.4485	11.4485	11.4485	11.4485	11.4485	11.4485	11.4485	11.4485	11.4485	11.4485	11.4485	11.4485	11.4485	11.4485	11.4485	11.4485	11.4485	11.4485	11.4485	11.4485	11.4485	11.4485	11.4485	11.4485	11.4485	11.4485	11.4485	11.4485	11.4485	11.4485	11.4485	11.4485	11.4485	11.4485	11.4485	11.4485	11.4485
19.6713	19.8379	19.5908	19.6307	19.8932	19.6115	19.6288	19.6101	19.6205	19.6983	19.6633	19.8685	19.7026	19.6426	19.645	19.6373	19.6622	19.6348	19.4428	19.475	19.6593	19.7991	19.5178	19.486	20.2317	20.0637	19.4575	19.7543	19.58	19.618	19.9632	19.5684	19.5259	19.6312	19.545	19.5832	19.6397	19.1257	20.0455	18.9162	20.9929	19.1587	18.6826	19.0267	19.1383	NaN	NaN	NaN	NaN	21.8076
NaN	NaN	NaN	NaN	NaN	NaN	NaN	NaN	NaN	NaN	NaN	NaN	NaN	NaN	NaN	NaN	NaN	NaN	NaN	NaN	NaN	NaN	NaN	NaN	NaN	NaN	NaN	NaN	NaN	NaN	NaN	NaN	NaN	NaN	NaN	NaN	NaN	NaN	NaN	NaN	NaN	NaN	NaN	NaN	NaN	NaN	NaN	NaN	NaN	NaN
NaN	NaN	NaN	NaN	NaN	NaN	NaN	NaN	NaN	NaN	NaN	NaN	NaN	NaN	NaN	NaN	NaN	NaN	NaN	NaN	NaN	NaN	NaN	NaN	NaN	NaN	NaN	NaN	NaN	NaN	NaN	NaN	NaN	NaN	NaN	NaN	NaN	NaN	NaN	NaN	NaN	NaN	NaN	NaN	NaN	NaN	NaN	NaN	NaN	NaN
13.6354	13.9425	13.6648	13.6491	13.6573	13.6691	13.8679	13.5387	13.5022	13.4457	13.3824	13.9126	13.7733	13.5701	13.6639	13.7543	13.6517	13.4673	13.5156	13.7929	13.7518	13.7841	13.5742	13.6967	13.7592	13.927	13.4361	13.591	13.7374	13.268	14.1151	14.5954	13.2375	13.3822	13.4147	14.0021	13.6762	13.6762	13.6762	13.6762	13.6762	13.6762	13.6762	13.6762	13.6762	13.6762	13.6762	13.6762	13.6762	13.6762
13.4169	15.8476	10.2556	NaN	14.6462	9.20155	11.9026	13.419	12.1038	14.1944	14.569	14.8105	11.2714	11.9549	13.8005	13.0351	11.6492	11.8986	11.3173	11.0511	14.7203	13.8891	11.9922	11.142	15.2224	14.7293	12.7467	13.3345	12.9042	14.4309	15.0451	14.6127	8.85337	14.6712	NaN	12.6478	14.395	NaN	15.4996	NaN	14.2448	14.1286	NaN	12.4557	13.4071	13.7416	13.7416	13.7416	13.7416	13.7416
NaN	NaN	NaN	NaN	NaN	NaN	NaN	NaN	NaN	NaN	NaN	NaN	NaN	NaN	NaN	NaN	NaN	NaN	NaN	NaN	NaN	NaN	NaN	NaN	NaN	NaN	NaN	NaN	NaN	NaN	NaN	NaN	NaN	NaN	NaN	NaN	NaN	NaN	NaN	NaN	NaN	NaN	NaN	NaN	NaN	NaN	NaN	NaN	NaN	NaN
10.0114	10.0114	10.0114	10.0114	10.0114	10.0114	10.0114	10.0114	10.0114	10.0114	10.0114	10.0114	10.0114	10.0114	10.0114	10.0114	10.0114	10.0114	10.0114	10.0114	10.0114	10.0114	10.0114	10.0114	10.0114	10.0114	10.0114	10.0114	10.0114	10.0114	10.0114	10.0114	10.0114	10.0114	10.0114	10.0114	13.4033	NaN	13.2978	NaN	13.8143	NaN	NaN	NaN	NaN	10.0114	10.0114	10.0114	10.0114	10.0114
12.7739	12.7739	12.7739	12.7739	12.7739	12.7739	12.7739	12.7739	12.7739	12.7739	12.7739	12.7739	12.7739	12.7739	12.7739	12.7739	12.7739	12.7739	12.7739	12.7739	12.7739	12.7739	12.7739	12.7739	12.7739	12.7739	12.7739	12.7739	12.7739	12.7739	12.7739	12.7739	12.7739	12.7739	12.7739	12.7739	12.7739	12.7739	12.7739	12.7739	12.7739	12.7739	12.7739	12.7739	12.7739	12.7739	12.7739	12.7739	12.7739	12.7739
NaN	NaN	NaN	NaN	NaN	NaN	NaN	NaN	NaN	NaN	NaN	NaN	NaN	NaN	NaN	NaN	NaN	NaN	NaN	NaN	NaN	NaN	NaN	NaN	NaN	NaN	NaN	NaN	NaN	NaN	NaN	NaN	NaN	NaN	NaN	NaN	NaN	NaN	NaN	NaN	NaN	NaN	NaN	NaN	NaN	NaN	NaN	NaN	NaN	NaN
16.4994	17.3384	16.1067	16.4858	17.7787	16.1652	16.1918	16.216	16.2628	16.772	16.772	16.772	16.772	16.772	16.772	16.772	16.772	16.772	15.061	15.7071	16.8398	16.7767	15.5828	15.4477	18.1035	18.1206	15.0909	16.783	16.6446	16.6168	17.2668	16.7072	16.5634	16.5976	16.4921	16.5645	16.7491	16.6628	16.9358	16.5784	17.2438	16.6249	16.5491	16.586	16.6586	16.5109	16.7043	16.5548	16.8672	16.7863
20.3817	21.2404	20.1411	20.5971	21.6751	20.2969	20.2795	20.2918	20.3128	20.3963	20.3546	21.0599	20.9431	20.3862	20.4454	20.3701	20.5077	20.2696	20.055	20.1402	20.3461	20.9745	20.2784	20.1991	21.8768	21.4523	20.2502	20.5168	20.0091	20.0445	21.831	20.1462	20.0139	20.4095	20.2307	20.3357	19.8028	18.8706	21.2323	18.6791	22.8443	19.6368	17.9354	19.457	19.442	20.1465	20.2549	20.2455	20.9321	20.8748
NaN	NaN	NaN	NaN	NaN	NaN	NaN	NaN	NaN	NaN	NaN	NaN	NaN	NaN	NaN	NaN	NaN	NaN	NaN	NaN	NaN	NaN	NaN	NaN	NaN	NaN	NaN	NaN	NaN	NaN	NaN	NaN	NaN	NaN	NaN	NaN	NaN	NaN	NaN	NaN	NaN	NaN	NaN	NaN	NaN	NaN	NaN	NaN	NaN	NaN
14.012	14.012	14.012	14.012	14.012	14.012	14.012	14.012	14.012	14.012	14.012	14.012	14.012	14.012	14.012	14.012	14.012	14.012	14.012	14.012	14.012	14.012	14.012	14.012	14.012	14.012	14.012	14.012	14.012	14.012	14.012	14.012	14.012	14.012	14.012	14.012	14.012	14.012	14.012	14.012	14.012	14.012	14.012	14.012	14.012	14.012	14.012	14.012	14.012	14.012
NaN	NaN	NaN	NaN	NaN	NaN	NaN	NaN	NaN	NaN	NaN	NaN	NaN	NaN	NaN	NaN	NaN	NaN	NaN	NaN	NaN	NaN	NaN	NaN	NaN	NaN	NaN	NaN	NaN	NaN	NaN	NaN	NaN	NaN	NaN	NaN	NaN	NaN	NaN	NaN	NaN	NaN	NaN	NaN	NaN	NaN	NaN	NaN	NaN	NaN
13.1443	13.1443	13.1443	13.1443	13.1443	13.1443	13.1443	13.1443	13.1443	13.1443	13.1443	13.1443	13.1443	13.1443	13.1443	13.1443	13.1443	13.1443	13.1443	13.1443	13.1443	13.1443	13.1443	13.1443	13.1443	13.1443	13.1443	13.1443	13.1443	13.1443	13.1443	13.1443	13.1443	13.1443	13.1443	13.1443	13.1443	13.1443	13.1443	13.1443	13.1443	13.1443	13.1443	13.1443	13.1443	13.1443	13.1443	13.1443	13.1443	13.1443
12.274	12.274	12.274	12.274	12.274	12.274	12.274	12.274	12.274	12.274	12.274	12.274	12.274	12.274	12.274	12.274	12.274	12.274	12.274	12.274	12.274	12.274	12.274	12.274	12.274	12.274	12.274	12.274	12.274	12.274	12.274	12.274	12.274	12.274	12.274	12.274	12.274	12.274	12.274	12.274	12.274	12.274	12.274	12.274	12.274	12.274	12.274	12.274	12.274	12.274
NaN	NaN	NaN	NaN	NaN	NaN	NaN	NaN	NaN	NaN	NaN	NaN	NaN	NaN	NaN	NaN	NaN	NaN	NaN	NaN	NaN	NaN	NaN	NaN	NaN	NaN	NaN	NaN	NaN	NaN	NaN	NaN	NaN	NaN	NaN	NaN	NaN	NaN	NaN	NaN	NaN	NaN	NaN	NaN	NaN	NaN	NaN	NaN	NaN	NaN
12.2206	12.2206	12.2206	12.2206	12.2206	12.2206	12.2206	12.2206	12.2206	12.2206	12.2206	12.2206	12.2206	12.2206	12.2206	12.2206	12.2206	12.2206	12.2206	12.2206	12.2206	12.2206	12.2206	12.2206	12.2206	12.2206	12.2206	12.2206	12.2206	12.2206	12.2206	12.2206	12.2206	12.2206	12.2206	12.2206	12.2206	12.2206	12.2206	12.2206	12.2206	12.2206	12.2206	12.2206	12.2206	12.2206	12.2206	12.2206	12.2206	12.2206
8.74946	8.74946	8.74946	8.74946	8.74946	8.74946	8.74946	8.74946	8.74946	8.74946	8.74946	8.74946	8.74946	8.74946	8.74946	8.74946	8.74946	8.74946	8.74946	8.74946	8.74946	8.74946	8.74946	8.74946	8.74946	8.74946	8.74946	8.74946	8.74946	8.74946	8.74946	8.74946	8.74946	8.74946	8.74946	8.74946	8.74946	8.74946	8.74946	8.74946	8.74946	8.74946	8.74946	8.74946	8.74946	8.74946	8.74946	8.74946	8.74946	8.74946
13.9843	13.9843	13.9843	13.9843	13.9843	13.9843	13.9843	13.9843	13.9843	NaN	NaN	NaN	NaN	NaN	20.7028	NaN	NaN	NaN	13.9843	13.9843	13.9843	13.9843	13.9843	13.9843	13.9843	13.9843	13.9843	13.9843	13.9843	13.9843	13.9843	13.9843	13.9843	13.9843	13.9843	13.9843	13.9843	13.9843	13.9843	13.9843	13.9843	13.9843	13.9843	13.9843	13.9843	NaN	NaN	NaN	18.8813	NaN
12.329	12.329	12.329	12.329	12.329	12.329	12.329	12.329	12.329	12.329	12.329	12.329	12.329	12.329	12.329	12.329	12.329	12.329	12.329	12.329	12.329	12.329	12.329	12.329	12.329	12.329	12.329	12.329	12.329	12.329	12.329	12.329	12.329	12.329	12.329	12.329	12.329	12.329	12.329	12.329	12.329	12.329	12.329	12.329	12.329	12.329	12.329	12.329	12.329	12.329
20.2198	20.5285	20.1197	20.1113	20.698	20.1419	20.1852	20.1945	20.21	20.1638	20.0205	20.6652	20.3595	20.0311	20.1759	20.1498	20.4073	19.9136	20.0247	20.0604	20.1963	20.2167	20.1175	20.1971	20.9693	20.6666	20.1239	20.3452	20.1568	20.1917	20.45	20.1576	20.2136	20.3583	20.1989	20.2185	20.2634	20.0559	20.54	19.9175	20.8996	20.226	19.994	20.097	20.2102	19.6738	20.042	19.9069	20.3671	20.269
NaN	NaN	NaN	NaN	NaN	NaN	NaN	NaN	NaN	NaN	NaN	NaN	NaN	NaN	NaN	NaN	NaN	NaN	NaN	NaN	NaN	NaN	NaN	NaN	NaN	NaN	NaN	NaN	NaN	NaN	NaN	NaN	NaN	NaN	NaN	NaN	NaN	NaN	NaN	NaN	NaN	NaN	NaN	NaN	NaN	NaN	NaN	NaN	NaN	NaN
NaN	NaN	NaN	NaN	NaN	NaN	NaN	NaN	NaN	NaN	NaN	NaN	NaN	NaN	NaN	NaN	NaN	NaN	NaN	NaN	NaN	NaN	NaN	NaN	NaN	NaN	NaN	NaN	NaN	NaN	NaN	NaN	NaN	NaN	NaN	NaN	NaN	NaN	NaN	NaN	NaN	NaN	NaN	NaN	NaN	NaN	NaN	NaN	NaN	NaN
14.8983	14.8983	14.8983	14.8983	14.8983	14.8983	14.8983	14.8983	14.8983	14.8983	14.8983	14.8983	14.8983	14.8983	14.8983	14.8983	14.8983	14.8983	14.8983	14.8983	14.8983	14.8983	14.8983	14.8983	14.8983	14.8983	14.8983	14.8983	14.8983	14.8983	14.8983	14.8983	14.8983	14.8983	14.8983	14.8983	14.8983	14.8983	14.8983	14.8983	14.8983	14.8983	14.8983	14.8983	14.8983	14.8983	14.8983	14.8983	14.8983	14.8983
13.9061	13.9061	13.9061	13.9061	13.9061	13.9061	13.9061	13.9061	13.9061	13.9061	13.9061	13.9061	13.9061	13.9061	13.9061	13.9061	13.9061	13.9061	NaN	NaN	NaN	15.1196	NaN	NaN	16.2354	15.8947	NaN	13.9061	13.9061	13.9061	13.9061	13.9061	13.9061	13.9061	13.9061	13.9061	12.108	NaN	15.0585	NaN	16.4277	NaN	NaN	NaN	NaN	13.9061	13.9061	13.9061	13.9061	13.9061
20.3222	19.9317	20.0846	19.7693	19.8076	19.7445	20.2591	20.7546	20.7196	19.8735	19.5181	19.8468	20.6741	19.1325	20.4	21.0686	21.0955	19.319	20.0013	20.1048	20.396	20.7004	20.3419	20.362	20.18	19.9476	19.8414	20.4934	19.9769	19.7237	20.8273	20.8251	20.4732	19.9823	19.5955	19.7135	20.6972	18.5472	20.2445	19.0951	19.4075	20.4189	19.3185	20.8943	21.1239	19.7951	20.3473	19.8203	19.9704	20.4446
NaN	NaN	NaN	NaN	NaN	NaN	NaN	NaN	NaN	NaN	NaN	NaN	NaN	NaN	NaN	NaN	NaN	NaN	NaN	NaN	NaN	NaN	NaN	NaN	NaN	NaN	NaN	NaN	NaN	NaN	NaN	NaN	NaN	NaN	NaN	NaN	NaN	NaN	NaN	NaN	NaN	NaN	NaN	NaN	NaN	NaN	NaN	NaN	NaN	NaN
10.7668	10.7668	10.7668	10.7668	10.7668	10.7668	10.7668	10.7668	10.7668	10.7668	10.7668	10.7668	10.7668	10.7668	10.7668	10.7668	10.7668	10.7668	10.7668	10.7668	10.7668	10.7668	10.7668	10.7668	10.7668	10.7668	10.7668	10.7668	10.7668	10.7668	10.7668	10.7668	10.7668	10.7668	10.7668	10.7668	10.7668	10.7668	10.7668	10.7668	10.7668	10.7668	10.7668	10.7668	10.7668	10.7668	10.7668	10.7668	10.7668	10.7668
NaN	NaN	NaN	NaN	NaN	NaN	NaN	NaN	NaN	NaN	NaN	NaN	NaN	NaN	NaN	NaN	NaN	NaN	NaN	NaN	NaN	NaN	NaN	NaN	NaN	NaN	NaN	NaN	NaN	NaN	NaN	NaN	NaN	NaN	NaN	NaN	NaN	NaN	NaN	NaN	NaN	NaN	NaN	NaN	NaN	NaN	NaN	NaN	NaN	NaN
13.3219	14.5679	14.1717	13.4243	15.438	13.4493	14.0865	15.6203	13.9638	14.3714	14.3714	14.3714	14.3714	14.3714	14.3714	14.3714	14.3714	14.3714	13.2306	15.3907	14.6558	14.2741	14.548	15.1564	16.4618	13.8188	NaN	13.9681	NaN	NaN	15.4003	15.5991	NaN	16.2413	NaN	15.9574	14.9116	NaN	15.5873	NaN	14.2714	14.3471	13.3262	14.9835	14.821	14.3714	14.3714	14.3714	14.3714	14.3714
NaN	NaN	NaN	NaN	NaN	NaN	NaN	NaN	NaN	NaN	NaN	NaN	NaN	NaN	NaN	NaN	NaN	NaN	NaN	NaN	NaN	NaN	NaN	NaN	NaN	NaN	NaN	NaN	NaN	NaN	NaN	NaN	NaN	NaN	NaN	NaN	NaN	NaN	NaN	NaN	NaN	NaN	NaN	NaN	NaN	NaN	NaN	NaN	NaN	NaN
18.1462	18.2332	18.0543	18.0588	18.1978	18.0558	18.0477	18.0475	18.0427	18.0628	18.0604	18.3059	18.1207	18.0448	18.1071	18.0576	18.1329	18.0383	17.9243	17.9523	18.2579	18.11	17.954	17.9189	18.4101	18.3519	17.9494	19.5104	17.5745	17.5023	19.1079	16.1143	15.1629	17.1741	16.0932	16.7608	18.2326	17.7668	18.7101	17.433	18.8634	17.7429	17.3851	17.5101	17.8085	NaN	17.616	14.7715	18.2259	18.7106
14.2185	14.2185	14.2185	14.2185	14.2185	14.2185	14.2185	14.2185	14.2185	14.2185	14.2185	14.2185	14.2185	14.2185	14.2185	14.2185	14.2185	14.2185	13.9388	13.9426	14.1436	14.2358	14.0695	13.9594	14.8597	14.5397	13.9093	14.2185	14.2185	14.2185	14.2185	14.2185	14.2185	14.2185	14.2185	14.2185	14.2185	14.2185	14.2185	14.2185	14.2185	14.2185	14.2185	14.2185	14.2185	14.2185	14.2185	14.2185	14.2185	14.2185
11.1437	11.1437	11.1437	11.1437	11.1437	11.1437	11.1437	11.1437	11.1437	11.1437	11.1437	11.1437	11.1437	11.1437	11.1437	11.1437	11.1437	11.1437	11.1437	11.1437	11.1437	11.1437	11.1437	11.1437	11.1437	11.1437	11.1437	11.1437	11.1437	11.1437	11.1437	11.1437	11.1437	11.1437	11.1437	11.1437	14.2915	NaN	14.6537	NaN	14.8204	11.039	NaN	11.0868	12.9784	11.1437	11.1437	11.1437	11.1437	11.1437
12.8274	12.8274	12.8274	12.8274	12.8274	12.8274	12.8274	12.8274	12.8274	12.8274	12.8274	12.8274	12.8274	12.8274	12.8274	12.8274	12.8274	12.8274	12.8274	12.8274	12.8274	12.8274	12.8274	12.8274	12.8274	12.8274	12.8274	12.8274	12.8274	12.8274	12.8274	12.8274	12.8274	12.8274	12.8274	12.8274	12.8274	12.8274	12.8274	12.8274	12.8274	12.8274	12.8274	12.8274	12.8274	12.8274	12.8274	12.8274	12.8274	12.8274
16.2307	16.9566	15.8071	16.0593	17.5564	15.9581	15.972	15.9527	15.9939	16.458	16.458	16.458	16.458	16.458	16.458	16.458	16.458	16.458	15.5275	15.7336	16.2089	16.8289	15.8443	15.9422	17.1707	17.4298	15.9585	15.4126	15.403	15.8269	17.6967	15.9391	15.1032	17.1334	15.7421	13.9956	14.1002	NaN	17.5094	NaN	18.855	15.071	NaN	11.7519	NaN	16.458	16.458	16.458	16.458	16.458
16.4018	18.923	NaN	12.4468	19.3278	NaN	NaN	NaN	NaN	15.946	15.0398	18.94	17.5158	13.9603	15.9183	14.5819	16.1193	7.57101	17.0262	17.1151	17.2146	17.2852	17.1259	17.0804	17.8333	17.5534	17.0665	17.6388	16.6384	16.6405	18.1384	16.8128	16.2308	16.9609	16.4116	16.7506	17.0941	15.5331	18.1303	14.2668	18.9459	16.1628	14.3236	15.534	15.8347	16.3574	17.1536	16.6086	17.305	17.2855
NaN	NaN	NaN	NaN	NaN	NaN	NaN	NaN	NaN	NaN	NaN	NaN	NaN	NaN	NaN	NaN	NaN	NaN	NaN	NaN	NaN	NaN	NaN	NaN	NaN	NaN	NaN	NaN	NaN	NaN	NaN	NaN	NaN	NaN	NaN	NaN	NaN	NaN	NaN	NaN	NaN	NaN	NaN	NaN	NaN	NaN	NaN	NaN	NaN	NaN
11.1985	11.1985	11.1985	11.1985	11.1985	11.1985	11.1985	11.1985	11.1985	11.1985	11.1985	11.1985	11.1985	11.1985	11.1985	11.1985	11.1985	11.1985	11.1985	11.1985	11.1985	11.1985	11.1985	11.1985	11.1985	11.1985	11.1985	11.1985	11.1985	11.1985	11.1985	11.1985	11.1985	11.1985	11.1985	11.1985	11.1985	11.1985	11.1985	11.1985	11.1985	11.1985	11.1985	11.1985	11.1985	11.1985	11.1985	11.1985	11.1985	11.1985
11.9211	11.9211	11.9211	11.9211	11.9211	11.9211	11.9211	11.9211	11.9211	11.9211	11.9211	11.9211	11.9211	11.9211	11.9211	11.9211	11.9211	11.9211	11.9211	11.9211	11.9211	11.9211	11.9211	11.9211	11.9211	11.9211	11.9211	11.9211	11.9211	11.9211	11.9211	11.9211	11.9211	11.9211	11.9211	11.9211	11.9211	11.9211	11.9211	11.9211	11.9211	11.9211	11.9211	11.9211	11.9211	11.9211	11.9211	11.9211	11.9211	11.9211
NaN	NaN	NaN	NaN	NaN	NaN	NaN	NaN	NaN	NaN	NaN	NaN	NaN	NaN	NaN	NaN	NaN	NaN	NaN	NaN	NaN	NaN	NaN	NaN	NaN	NaN	NaN	NaN	NaN	NaN	NaN	NaN	NaN	NaN	NaN	NaN	NaN	NaN	NaN	NaN	NaN	NaN	NaN	NaN	NaN	NaN	NaN	NaN	NaN	NaN
16.2194	16.5136	16.2056	16.2744	16.6191	16.2134	16.228	16.2216	16.2393	16.3506	16.3506	16.3506	16.3506	16.3506	16.3506	16.3506	16.3506	16.3506	15.2894	15.4355	15.6728	16.8169	15.4906	15.7626	17.4183	17.1962	15.5058	16.1364	15.9945	16.1029	16.7749	15.9661	16.0179	16.1208	16.0362	16.0176	15.8403	15.549	16.7555	15.6938	17.5353	15.8155	15.447	15.5869	15.6301	16.112	16.2061	16.1762	16.3433	16.3271
NaN	NaN	NaN	NaN	NaN	NaN	NaN	NaN	NaN	NaN	NaN	NaN	NaN	NaN	NaN	NaN	NaN	NaN	NaN	NaN	NaN	NaN	NaN	NaN	NaN	NaN	NaN	NaN	NaN	NaN	NaN	NaN	NaN	NaN	NaN	NaN	NaN	NaN	NaN	NaN	NaN	NaN	NaN	NaN	NaN	NaN	NaN	NaN	NaN	NaN
12.9681	12.9681	12.9681	12.9681	12.9681	12.9681	12.9681	12.9681	12.9681	12.9681	12.9681	12.9681	12.9681	12.9681	12.9681	12.9681	12.9681	12.9681	11.6853	12.1474	12.5228	13.5096	12.8925	12.0865	13.6517	13.9627	12.0843	12.9681	12.9681	12.9681	12.9681	12.9681	12.9681	12.9681	12.9681	12.9681	12.9681	12.9681	12.9681	12.9681	12.9681	12.9681	12.9681	12.9681	12.9681	12.9681	12.9681	12.9681	12.9681	12.9681
10.9865	10.9865	10.9865	10.9865	10.9865	10.9865	10.9865	10.9865	10.9865	10.9865	10.9865	10.9865	10.9865	10.9865	10.9865	10.9865	10.9865	10.9865	10.9865	10.9865	10.9865	10.9865	10.9865	10.9865	10.9865	10.9865	10.9865	10.9865	10.9865	10.9865	10.9865	10.9865	10.9865	10.9865	10.9865	10.9865	10.9865	10.9865	10.9865	10.9865	10.9865	10.9865	10.9865	10.9865	10.9865	10.9865	10.9865	10.9865	10.9865	10.9865
17.1355	17.3051	16.8285	17.0118	17.1026	16.9729	17.0272	16.921	16.9551	17.001	16.9647	17.6425	17.2305	16.9437	17.0191	16.9838	17.0708	16.8909	16.7542	16.7897	17.2467	17.1256	16.8007	16.7341	17.7265	17.4662	16.7704	15.8216	17.4926	17.3924	18.3532	16.664	16.6742	17.6288	16.7996	17.1516	17.3411	14.9858	18.1722	NaN	18.6751	15.4783	NaN	NaN	16.608	16.7351	16.8995	16.9991	17.2249	17.1338
13.5393	13.5393	13.5393	13.5393	13.5393	13.5393	13.5393	13.5393	13.5393	13.5393	13.5393	13.5393	13.5393	13.5393	13.5393	13.5393	13.5393	13.5393	13.5393	13.5393	13.5393	13.5393	13.5393	13.5393	13.5393	13.5393	13.5393	13.5393	13.5393	13.5393	13.5393	13.5393	13.5393	13.5393	13.5393	13.5393	13.5393	13.5393	13.5393	13.5393	13.5393	13.5393	13.5393	13.5393	13.5393	13.5393	13.5393	13.5393	13.5393	13.5393
13.1869	13.1869	13.1869	13.1869	13.1869	13.1869	13.1869	13.1869	13.1869	13.1869	13.1869	13.1869	13.1869	13.1869	13.1869	13.1869	13.1869	13.1869	NaN	NaN	10.5326	13.226	NaN	NaN	17.5302	17.1884	NaN	13.1869	13.1869	13.1869	13.1869	13.1869	13.1869	13.1869	13.1869	13.1869	13.1869	13.1869	13.1869	13.1869	13.1869	13.1869	13.1869	13.1869	13.1869	13.1869	13.1869	13.1869	13.1869	13.1869
12.197	12.197	12.197	12.197	12.197	12.197	12.197	12.197	12.197	12.197	12.197	12.197	12.197	12.197	12.197	12.197	12.197	12.197	12.197	12.197	12.197	12.197	12.197	12.197	12.197	12.197	12.197	12.197	12.197	12.197	12.197	12.197	12.197	12.197	12.197	12.197	12.197	12.197	12.197	12.197	12.197	12.197	12.197	12.197	12.197	12.197	12.197	12.197	12.197	12.197
NaN	NaN	NaN	NaN	NaN	NaN	NaN	NaN	NaN	NaN	NaN	NaN	NaN	NaN	NaN	NaN	NaN	NaN	NaN	NaN	NaN	NaN	NaN	NaN	NaN	NaN	NaN	NaN	NaN	NaN	NaN	NaN	NaN	NaN	NaN	NaN	NaN	NaN	NaN	NaN	NaN	NaN	NaN	NaN	NaN	NaN	NaN	NaN	NaN	NaN
13.2122	13.2122	13.2122	13.2122	13.2122	13.2122	13.2122	13.2122	13.2122	13.2122	13.2122	13.2122	13.2122	13.2122	13.2122	13.2122	13.2122	13.2122	13.2122	13.2122	13.2122	13.2122	13.2122	13.2122	13.2122	13.2122	13.2122	13.2122	13.2122	13.2122	13.2122	13.2122	13.2122	13.2122	13.2122	13.2122	13.2122	13.2122	13.2122	13.2122	13.2122	13.2122	13.2122	13.2122	13.2122	13.2122	13.2122	13.2122	13.2122	13.2122
11.9619	11.9619	11.9619	14.9389	14.2966	13.7099	14.051	13.789	13.4676	13.4988	13.4988	13.4988	13.4988	13.4988	13.4988	13.4988	13.4988	13.4988	13.4988	13.4988	13.4988	13.4988	13.4988	13.4988	13.4988	13.4988	13.4988	13.4988	13.4988	13.4988	13.4988	13.4988	13.4988	13.4988	13.4988	13.4988	13.4988	13.4988	13.4988	13.4988	13.4988	13.4988	13.4988	13.4988	13.4988	NaN	NaN	NaN	15.8644	17.4066
14.5917	14.5917	14.5917	14.5917	14.5917	14.5917	14.5917	14.5917	14.5917	12.1427	11.1978	17.4012	13.952	NaN	10.0415	12.7559	14.1454	12.7221	14.5917	14.5917	14.5917	14.5917	14.5917	14.5917	14.5917	14.5917	14.5917	14.5917	14.5917	14.5917	14.5917	14.5917	14.5917	14.5917	14.5917	14.5917	14.5917	14.5917	14.5917	14.5917	14.5917	14.5917	14.5917	14.5917	14.5917	14.5917	14.5917	14.5917	14.5917	14.5917
12.0092	12.0092	12.0092	12.0092	12.0092	12.0092	12.0092	12.0092	12.0092	12.0092	12.0092	12.0092	12.0092	12.0092	12.0092	12.0092	12.0092	12.0092	12.0092	12.0092	12.0092	12.0092	12.0092	12.0092	12.0092	12.0092	12.0092	12.0092	12.0092	12.0092	12.0092	12.0092	12.0092	12.0092	12.0092	12.0092	12.0092	12.0092	12.0092	12.0092	12.0092	12.0092	12.0092	12.0092	12.0092	12.0092	12.0092	12.0092	12.0092	12.0092
11.48	11.48	11.48	11.48	11.48	11.48	11.48	11.48	11.48	11.48	11.48	11.48	11.48	11.48	11.48	11.48	11.48	11.48	11.48	11.48	11.48	11.48	11.48	11.48	11.48	11.48	11.48	11.48	11.48	11.48	11.48	11.48	11.48	11.48	11.48	11.48	11.48	11.48	11.48	11.48	11.48	11.48	11.48	11.48	11.48	11.48	11.48	11.48	11.48	11.48
NaN	NaN	NaN	NaN	NaN	NaN	NaN	NaN	NaN	NaN	NaN	NaN	NaN	NaN	NaN	NaN	NaN	NaN	NaN	NaN	NaN	NaN	NaN	NaN	NaN	NaN	NaN	NaN	NaN	NaN	NaN	NaN	NaN	NaN	NaN	NaN	NaN	NaN	NaN	NaN	NaN	NaN	NaN	NaN	NaN	NaN	NaN	NaN	NaN	NaN
15.7395	15.7395	15.7395	15.7395	15.7395	15.7395	15.7395	15.7395	15.7395	15.5761	15.6595	16.0343	15.7658	15.6899	15.6581	15.6122	15.729	15.6243	NaN	NaN	15.7915	15.9512	11.8678	NaN	17.7706	17.5288	NaN	15.8502	15.6401	15.6671	15.9502	15.6611	15.5683	15.9026	15.5846	15.5598	15.7716	15.5395	16.0218	15.4597	16.0734	15.5654	15.4648	15.5647	15.5545	15.1171	15.5736	15.3623	15.9813	15.6836
15.0835	15.0835	15.0835	15.0835	15.0835	15.0835	15.0835	15.0835	15.0835	15.0835	15.0835	15.0835	15.0835	15.0835	15.0835	15.0835	15.0835	15.0835	15.0835	15.0835	15.0835	15.0835	15.0835	15.0835	15.0835	15.0835	15.0835	15.0835	15.0835	15.0835	15.0835	15.0835	15.0835	15.0835	15.0835	15.0835	15.0835	15.0835	15.0835	15.0835	15.0835	15.0835	15.0835	15.0835	15.0835	15.0835	15.0835	15.0835	15.0835	15.0835
16.2239	16.2239	16.2239	16.2239	16.2239	16.2239	16.2239	16.2239	16.2239	15.896	15.9991	16.9887	16.3114	15.8953	16.0028	16.0355	16.178	15.8639	NaN	12.7403	18.529	14.9838	NaN	NaN	18.3903	17.5938	NaN	17.61	12.8389	15.6276	18.8723	NaN	NaN	16.0669	NaN	NaN	17.5903	13.708	18.3278	NaN	16.6334	15.6221	NaN	NaN	15.4478	16.2239	16.2239	16.2239	16.2239	16.2239
13.9088	13.9088	13.9088	13.9088	13.9088	13.9088	13.9088	13.9088	13.9088	13.9088	13.9088	13.9088	13.9088	13.9088	13.9088	13.9088	13.9088	13.9088	13.9088	13.9088	13.9088	13.9088	13.9088	13.9088	13.9088	13.9088	13.9088	13.9088	13.9088	13.9088	13.9088	13.9088	13.9088	13.9088	13.9088	13.9088	13.9088	13.9088	13.9088	13.9088	13.9088	13.9088	13.9088	13.9088	13.9088	13.9088	13.9088	13.9088	13.9088	13.9088
NaN	NaN	NaN	NaN	NaN	NaN	NaN	NaN	NaN	NaN	NaN	NaN	NaN	NaN	NaN	NaN	NaN	NaN	NaN	NaN	NaN	NaN	NaN	NaN	NaN	NaN	NaN	NaN	NaN	NaN	NaN	NaN	NaN	NaN	NaN	NaN	NaN	NaN	NaN	NaN	NaN	NaN	NaN	NaN	NaN	NaN	NaN	NaN	NaN	NaN
18.1913	22.1722	20.8522	21.4481	NaN	20.1355	22.0523	20.0968	22.6229	20.2985	20.7931	20.8619	21.4662	20.3501	21.3359	20.9898	21.6518	21.3592	23.1578	NaN	23.23	21.1549	20.8521	20.1398	17.0285	21.6199	NaN	21.03	21.03	21.03	21.03	21.03	21.03	21.03	21.03	21.03	23.144	NaN	18.8823	21.086	19.5915	21.1198	17.1869	NaN	22.9204	19.5959	21.0131	19.8875	21.9317	22.2058
13.61	13.61	13.61	13.61	13.61	13.61	13.61	13.61	13.61	13.61	13.61	13.61	13.61	13.61	13.61	13.61	13.61	13.61	13.61	13.61	13.61	13.61	13.61	13.61	13.61	13.61	13.61	14.7039	NaN	11.1938	15.0806	12.7159	NaN	14.0873	10.4424	15.2457	13.61	13.61	13.61	13.61	13.61	13.61	13.61	13.61	13.61	13.61	13.61	13.61	13.61	13.61
NaN	NaN	NaN	NaN	NaN	NaN	NaN	NaN	NaN	NaN	NaN	NaN	NaN	NaN	NaN	NaN	NaN	NaN	NaN	NaN	NaN	NaN	NaN	NaN	NaN	NaN	NaN	NaN	NaN	NaN	NaN	NaN	NaN	NaN	NaN	NaN	NaN	NaN	NaN	NaN	NaN	NaN	NaN	NaN	NaN	NaN	NaN	NaN	NaN	NaN
15.1432	15.1432	15.1432	15.1432	15.1432	15.1432	15.1432	15.1432	15.1432	15.1432	15.1432	15.1432	15.1432	15.1432	15.1432	15.1432	15.1432	15.1432	15.1432	15.1432	15.1432	15.1432	15.1432	15.1432	15.1432	15.1432	15.1432	15.1432	15.1432	15.1432	15.1432	15.1432	15.1432	15.1432	15.1432	15.1432	NaN	NaN	16.3213	NaN	12.9842	16.3953	NaN	16.7085	13.806	15.1432	15.1432	15.1432	15.1432	15.1432
NaN	NaN	NaN	NaN	NaN	NaN	NaN	NaN	NaN	NaN	NaN	NaN	NaN	NaN	NaN	NaN	NaN	NaN	NaN	NaN	NaN	NaN	NaN	NaN	NaN	NaN	NaN	NaN	NaN	NaN	NaN	NaN	NaN	NaN	NaN	NaN	NaN	NaN	NaN	NaN	NaN	NaN	NaN	NaN	NaN	NaN	NaN	NaN	NaN	NaN
NaN	NaN	NaN	NaN	NaN	NaN	NaN	NaN	NaN	NaN	NaN	NaN	NaN	NaN	NaN	NaN	NaN	NaN	NaN	NaN	NaN	NaN	NaN	NaN	NaN	NaN	NaN	NaN	NaN	NaN	NaN	NaN	NaN	NaN	NaN	NaN	NaN	NaN	NaN	NaN	NaN	NaN	NaN	NaN	NaN	NaN	NaN	NaN	NaN	NaN
NaN	NaN	NaN	NaN	NaN	NaN	NaN	NaN	NaN	NaN	NaN	NaN	NaN	NaN	NaN	NaN	NaN	NaN	NaN	NaN	NaN	NaN	NaN	NaN	NaN	NaN	NaN	NaN	NaN	NaN	NaN	NaN	NaN	NaN	NaN	NaN	NaN	NaN	NaN	NaN	NaN	NaN	NaN	NaN	NaN	NaN	NaN	NaN	NaN	NaN
NaN	NaN	NaN	NaN	NaN	NaN	NaN	NaN	NaN	NaN	NaN	NaN	NaN	NaN	NaN	NaN	NaN	NaN	NaN	NaN	NaN	NaN	NaN	NaN	NaN	NaN	NaN	NaN	NaN	NaN	NaN	NaN	NaN	NaN	NaN	NaN	NaN	NaN	NaN	NaN	NaN	NaN	NaN	NaN	NaN	NaN	NaN	NaN	NaN	NaN
19.7822	20.186	19.2483	18.4156	19.1675	19.5897	20.8708	20.892	20.6747	19.9053	19.997	19.592	20.3329	20.0515	20.3174	20.584	20.091	19.8434	20.2839	20.5554	19.9519	20.451	20.2536	19.9083	19.5171	19.9026	19.428	20.3201	19.7897	19.3111	20.0416	20.1945	20.4598	20.9933	19.4051	20.2871	20.5151	19.8063	19.9037	19.1323	20.1236	19.5059	18.917	20.5225	20.7754	19.6726	21.4874	19.3094	19.9742	20.079
15.9184	16.3564	14.9784	15.4628	16.668	15.1064	15.5616	15.8621	16.1304	15.5046	14.7017	17.4313	16.1046	14.8893	15.3421	15.632	16.2818	14.1012	15.2887	15.5151	16.2137	16.0934	15.926	15.507	16.7199	16.5868	15.3805	15.999	15.999	15.999	15.999	15.999	15.999	15.999	15.999	15.999	16.3922	13.4647	17.0212	NaN	17.309	15.8813	NaN	13.1868	15.9406	15.999	15.999	15.999	15.999	15.999
12.7865	12.7865	12.7865	12.7865	12.7865	12.7865	12.7865	12.7865	12.7865	12.5312	11.9931	13.5201	13.1684	12.0588	12.0443	11.9619	12.5001	11.7227	NaN	NaN	9.07575	13.2907	NaN	NaN	16.0772	15.4046	NaN	13.2767	11.9293	12.2427	13.9697	10.8835	10.1763	12.2228	10.6528	11.9407	13.331	NaN	14.1168	NaN	14.2804	12.287	NaN	NaN	12.0425	12.1109	13.5337	12.9433	12.7287	13.2316
13.7406	13.7406	13.7406	13.7406	13.7406	13.7406	13.7406	13.7406	13.7406	13.7406	13.7406	13.7406	13.7406	13.7406	13.7406	13.7406	13.7406	13.7406	13.7406	13.7406	13.7406	13.7406	13.7406	13.7406	13.7406	13.7406	13.7406	13.7406	13.7406	13.7406	13.7406	13.7406	13.7406	13.7406	13.7406	13.7406	13.7406	13.7406	13.7406	13.7406	13.7406	13.7406	13.7406	13.7406	13.7406	13.7406	13.7406	13.7406	13.7406	13.7406
12.1507	12.1507	12.1507	12.1507	12.1507	12.1507	12.1507	12.1507	12.1507	12.1507	12.1507	12.1507	12.1507	12.1507	12.1507	12.1507	12.1507	12.1507	12.1507	12.1507	12.1507	12.1507	12.1507	12.1507	12.1507	12.1507	12.1507	12.1507	12.1507	12.1507	12.1507	12.1507	12.1507	12.1507	12.1507	12.1507	12.1507	12.1507	12.1507	12.1507	12.1507	12.1507	12.1507	12.1507	12.1507	12.1507	12.1507	12.1507	12.1507	12.1507
20.8213	21.4613	21.0085	20.7611	20.7474	21.1435	21.1808	20.7947	20.9712	20.6568	20.7981	20.7106	21.3737	20.9072	21.3968	21.2276	20.9311	21.0577	20.9931	21.0083	20.8931	21.0739	21.0647	20.9419	20.9361	21.1035	20.9641	20.7812	20.8253	20.8168	21.2242	21.3422	21.1188	21.1392	20.8366	21.2506	20.9092	20.1888	20.9784	20.1184	20.7615	20.9356	20.3443	21.8488	21.4424	20.3205	21.3315	20.9159	21.1829	21.7455
10.5945	10.5945	10.5945	10.5945	10.5945	10.5945	10.5945	10.5945	10.5945	10.5945	10.5945	10.5945	10.5945	10.5945	10.5945	10.5945	10.5945	10.5945	10.5945	10.5945	10.5945	10.5945	10.5945	10.5945	10.5945	10.5945	10.5945	10.5945	10.5945	10.5945	10.5945	10.5945	10.5945	10.5945	10.5945	10.5945	10.5945	10.5945	10.5945	10.5945	10.5945	10.5945	10.5945	10.5945	10.5945	10.5945	10.5945	10.5945	10.5945	10.5945
11.9468	11.9468	11.9468	11.9468	11.9468	11.9468	11.9468	11.9468	11.9468	11.9468	11.9468	11.9468	11.9468	11.9468	11.9468	11.9468	11.9468	11.9468	11.9468	11.9468	11.9468	11.9468	11.9468	11.9468	11.9468	11.9468	11.9468	11.9468	11.9468	11.9468	11.9468	11.9468	11.9468	11.9468	11.9468	11.9468	11.9468	11.9468	11.9468	11.9468	11.9468	11.9468	11.9468	11.9468	11.9468	11.9468	11.9468	11.9468	11.9468	11.9468
14.0446	14.0446	14.0446	14.0446	14.0446	14.0446	14.0446	14.0446	14.0446	14.0446	14.0446	14.0446	14.0446	14.0446	14.0446	14.0446	14.0446	14.0446	NaN	NaN	14.5614	14.4553	12.921	NaN	16.086	16.1527	NaN	14.1632	14.001	13.6854	14.2913	14.0723	13.8345	14.0624	13.8724	13.8752	13.5626	12.3908	14.5913	11.3432	15.534	14.2428	11.4753	13.372	13.706	14.0446	14.0446	14.0446	14.0446	14.0446
NaN	NaN	NaN	NaN	NaN	NaN	NaN	NaN	NaN	NaN	NaN	NaN	NaN	NaN	NaN	NaN	NaN	NaN	NaN	NaN	NaN	NaN	NaN	NaN	NaN	NaN	NaN	NaN	NaN	NaN	NaN	NaN	NaN	NaN	NaN	NaN	NaN	NaN	NaN	NaN	NaN	NaN	NaN	NaN	NaN	NaN	NaN	NaN	NaN	NaN
17.0538	17.0538	17.0538	17.0538	17.0538	17.0538	17.0538	17.0538	17.0538	17.0538	17.0538	17.0538	17.0538	17.0538	17.0538	17.0538	17.0538	17.0538	17.0538	17.0538	17.0538	17.0538	17.0538	17.0538	17.0538	17.0538	17.0538	19.7968	15.2796	NaN	17.0657	NaN	NaN	19.3837	16.3854	15.3929	16.9818	16.4045	17.8419	16.3307	16.8951	17.2339	16.6504	17.2997	17.044	17.0538	17.0538	17.0538	17.0538	17.0538
14.4615	14.4615	14.4615	14.4615	14.4615	14.4615	14.4615	14.4615	14.4615	14.4615	14.4615	14.4615	14.4615	14.4615	14.4615	14.4615	14.4615	14.4615	14.4615	14.4615	14.4615	14.4615	14.4615	14.4615	14.4615	14.4615	14.4615	14.4615	14.4615	14.4615	14.4615	14.4615	14.4615	14.4615	14.4615	14.4615	14.4615	14.4615	14.4615	14.4615	14.4615	14.4615	14.4615	14.4615	14.4615	14.4615	14.4615	14.4615	14.4615	14.4615
12.3557	12.3557	12.3557	12.3557	12.3557	12.3557	12.3557	12.3557	12.3557	12.3557	12.3557	12.3557	12.3557	12.3557	12.3557	12.3557	12.3557	12.3557	12.3557	12.3557	12.3557	12.3557	12.3557	12.3557	12.3557	12.3557	12.3557	12.3557	12.3557	12.3557	12.3557	12.3557	12.3557	12.3557	12.3557	12.3557	14.0619	NaN	14.469	NaN	15.1545	13.8938	NaN	NaN	NaN	NaN	13.1414	12.4952	12.8943	13.6313
23.4333	23.4903	23.176	25.1867	22.7977	23.473	23.8168	23.3344	23.7468	23.5511	23.5576	23.473	24.7525	23.3385	23.9616	23.659	23.7115	23.6845	23.9199	23.1663	22.9564	24.2025	23.153	22.6248	24.8691	23.5559	23.9546	23.2565	23.0408	22.9587	24.8342	24.2084	22.8683	22.8585	23.1889	24.8348	23.3081	21.9553	23.4169	24.1194	23.8468	23.8811	22.562	24.1543	23.9801	23.642	23.4515	23.6343	23.747	24.0381
NaN	NaN	NaN	NaN	NaN	NaN	NaN	NaN	NaN	NaN	NaN	NaN	NaN	NaN	NaN	NaN	NaN	NaN	NaN	NaN	NaN	NaN	NaN	NaN	NaN	NaN	NaN	NaN	NaN	NaN	NaN	NaN	NaN	NaN	NaN	NaN	NaN	NaN	NaN	NaN	NaN	NaN	NaN	NaN	NaN	NaN	NaN	NaN	NaN	NaN
14.2851	14.2851	14.2851	14.2851	14.2851	14.2851	14.2851	14.2851	14.2851	14.2851	14.2851	14.2851	14.2851	14.2851	14.2851	14.2851	14.2851	14.2851	14.2851	14.2851	14.2851	14.2851	14.2851	14.2851	14.2851	14.2851	14.2851	14.2851	14.2851	14.2851	14.2851	14.2851	14.2851	14.2851	14.2851	14.2851	14.2851	14.2851	14.2851	14.2851	14.2851	14.2851	14.2851	14.2851	14.2851	14.2851	14.2851	14.2851	14.2851	14.2851
15.0653	16.1116	14.5268	13.4449	14.8624	13.8336	13.6801	14.2017	14.1057	13.0312	15.2443	15.7717	14.5615	14.6338	15.2235	14.458	15.0597	14.4228	14.4657	14.096	15.5679	14.2062	13.9588	NaN	16.232	15.4808	7.93668	14.6076	14.6012	14.2451	15.0174	14.9526	14.5711	14.677	14.3352	14.7334	15.7443	NaN	16.3998	NaN	15.9333	15.4224	NaN	11.4969	14.3157	14.668	14.668	14.668	14.668	14.668
10.7329	10.7329	10.7329	10.7329	10.7329	10.7329	10.7329	10.7329	10.7329	10.7329	10.7329	10.7329	10.7329	10.7329	10.7329	10.7329	10.7329	10.7329	10.7329	10.7329	10.7329	10.7329	10.7329	10.7329	10.7329	10.7329	10.7329	10.7329	10.7329	10.7329	10.7329	10.7329	10.7329	10.7329	10.7329	10.7329	10.7329	10.7329	10.7329	10.7329	10.7329	10.7329	10.7329	10.7329	10.7329	10.7329	10.7329	10.7329	10.7329	10.7329
NaN	NaN	NaN	NaN	NaN	NaN	NaN	NaN	NaN	NaN	NaN	NaN	NaN	NaN	NaN	NaN	NaN	NaN	NaN	NaN	NaN	NaN	NaN	NaN	NaN	NaN	NaN	NaN	NaN	NaN	NaN	NaN	NaN	NaN	NaN	NaN	NaN	NaN	NaN	NaN	NaN	NaN	NaN	NaN	NaN	NaN	NaN	NaN	NaN	NaN
12.1325	12.1325	12.1325	12.1325	12.1325	12.1325	12.1325	12.1325	12.1325	12.1325	12.1325	12.1325	12.1325	12.1325	12.1325	12.1325	12.1325	12.1325	12.1325	12.1325	12.1325	12.1325	12.1325	12.1325	12.1325	12.1325	12.1325	12.1325	12.1325	12.1325	12.1325	12.1325	12.1325	12.1325	12.1325	12.1325	9.36459	NaN	14.0913	NaN	15.271	NaN	NaN	NaN	NaN	12.1325	12.1325	12.1325	12.1325	12.1325
15.4888	15.4888	15.4888	15.4888	15.4888	15.4888	15.4888	15.4888	15.4888	15.4888	15.4888	15.4888	15.4888	15.4888	15.4888	15.4888	15.4888	15.4888	15.3643	15.3643	15.3643	15.3643	15.3643	15.4809	15.9296	15.7702	15.5049	15.4423	15.4423	15.4423	15.4423	15.4423	15.5681	15.6464	15.5375	15.5108	14.8804	11.6599	15.7879	NaN	16.8685	15.0724	12.6854	15.7385	16.0728	14.9997	15.4649	15.1092	15.5671	15.3884
12.2809	12.2809	12.2809	12.2809	12.2809	12.2809	12.2809	12.2809	12.2809	12.2809	12.2809	12.2809	12.2809	12.2809	12.2809	12.2809	12.2809	12.2809	12.2809	12.2809	12.2809	12.2809	12.2809	12.2809	12.2809	12.2809	12.2809	12.2809	12.2809	12.2809	12.2809	12.2809	12.2809	12.2809	12.2809	12.2809	12.2809	12.2809	12.2809	12.2809	12.2809	12.2809	12.2809	12.2809	12.2809	12.2809	12.2809	12.2809	12.2809	12.2809
17.0366	17.6532	16.3615	16.7121	17.698	16.3726	16.372	16.5046	16.516	16.8496	16.7833	17.6594	17.05	16.7532	16.8501	16.8697	16.9571	16.7132	16.7849	16.7866	17.0882	16.9858	16.8512	16.6173	17.6805	17.4049	16.7523	17.3743	16.8966	16.9332	17.3335	16.8877	16.7583	16.9287	16.7572	16.8322	17.316	15.812	17.9545	13.8005	18.3007	16.3772	13.8781	16.3577	16.5468	15.9885	17.0159	16.4947	17.3003	17.2
25.0797	24.8953	24.605	24.2441	24.8592	24.7734	24.9145	25.0522	24.6225	24.575	24.6848	25.4086	24.763	24.8759	24.7842	24.5919	24.8217	24.7116	24.9528	25.0819	25.1868	23.4724	24.1142	24.4642	25.1108	25.8596	24.8142	26.0395	24.6152	24.2404	24.811	24.1788	24.2223	26.0092	24.8485	24.6474	24.892	23.1059	25.9847	22.731	24.3869	25.4612	23.9974	25.1932	24.664	24.1357	25.3497	24.2579	25.4048	25.5302
15.8068	15.8068	15.8068	15.8068	15.8068	15.8068	15.8068	15.8068	15.8068	15.8068	15.8068	15.8068	15.8068	15.8068	15.8068	15.8068	15.8068	15.8068	14.0992	14.2031	15.5912	16.2002	15.5146	15.0902	17.1869	16.9946	15.2643	15.8068	15.8068	15.8068	15.8068	15.8068	15.8068	15.8068	15.8068	15.8068	15.0421	10.5697	16.0441	14.6891	17.8956	16.0509	13.3333	15.3427	16.3008	15.8068	15.8068	15.8068	15.8068	15.8068
NaN	NaN	NaN	NaN	NaN	NaN	NaN	NaN	NaN	NaN	NaN	NaN	NaN	NaN	NaN	NaN	NaN	NaN	NaN	NaN	NaN	NaN	NaN	NaN	NaN	NaN	NaN	NaN	NaN	NaN	NaN	NaN	NaN	NaN	NaN	NaN	NaN	NaN	NaN	NaN	NaN	NaN	NaN	NaN	NaN	NaN	NaN	NaN	NaN	NaN
NaN	NaN	NaN	NaN	NaN	NaN	NaN	NaN	NaN	NaN	NaN	NaN	NaN	NaN	NaN	NaN	NaN	NaN	NaN	NaN	NaN	NaN	NaN	NaN	NaN	NaN	NaN	NaN	NaN	NaN	NaN	NaN	NaN	NaN	NaN	NaN	NaN	NaN	NaN	NaN	NaN	NaN	NaN	NaN	NaN	NaN	NaN	NaN	NaN	NaN
NaN	NaN	NaN	NaN	NaN	NaN	NaN	NaN	NaN	NaN	NaN	NaN	NaN	NaN	NaN	NaN	NaN	NaN	NaN	NaN	NaN	NaN	NaN	NaN	NaN	NaN	NaN	NaN	NaN	NaN	NaN	NaN	NaN	NaN	NaN	NaN	NaN	NaN	NaN	NaN	NaN	NaN	NaN	NaN	NaN	NaN	NaN	NaN	NaN	NaN
23.4176	23.4258	23.4501	23.6087	23.3599	23.492	23.5587	23.4083	23.4048	NaN	22.5507	22.7004	24.4147	17.6007	24.6415	23.3459	24.6302	24.8513	23.6456	23.4747	23.4172	23.5672	23.4775	23.5072	23.3434	23.4801	23.3293	22.9646	24.5408	22.907	24.7831	25.1571	21.356	21.5446	21.4227	23.4265	23.6306	23.2738	23.3786	23.4027	23.2442	23.5633	23.2533	23.5554	23.5878	23.4977	23.4025	23.4532	23.5907	23.6872
18.759	19.2569	19.1062	18.6523	18.783	19.1435	19.9086	19.1321	18.6915	18.3456	18.4104	19.9593	18.501	16.3019	18.9135	20.5097	19.6004	19.3399	19.8062	18.4665	18.1065	20.3965	18.725	18.233	18.3239	20.2272	18.2872	21.2948	19.3436	20.2317	19.2045	NaN	17.1054	NaN	19.2977	18.7247	18.1122	18.1	18.335	18.471	19.1762	18.0802	18.0462	20.9331	19.0916	18.9535	20.4224	20.4004	17.3461	20.4884
13.7165	13.7165	13.7165	13.7165	13.7165	13.7165	13.7165	13.7165	13.7165	13.7165	13.7165	13.7165	13.7165	13.7165	13.7165	13.7165	13.7165	13.7165	13.7165	13.7165	13.7165	13.7165	13.7165	13.7165	13.7165	13.7165	13.7165	13.7165	13.7165	13.7165	13.7165	13.7165	13.7165	13.7165	13.7165	13.7165	13.7165	13.7165	13.7165	13.7165	13.7165	13.7165	13.7165	13.7165	13.7165	13.7165	13.7165	13.7165	13.7165	13.7165
17.5739	17.5739	17.5739	17.5739	17.5739	17.5739	17.5739	17.5739	17.5739	17.4673	17.6284	17.5234	17.6993	17.532	17.5853	17.5915	17.5986	17.5787	17.643	17.6046	17.6439	17.543	17.5809	17.5449	17.4929	17.5933	17.516	17.4881	17.7509	17.5932	17.5826	17.6165	17.5374	17.5236	17.5105	17.6266	17.7111	17.5166	17.5253	17.5961	17.4641	17.4952	17.4847	17.5854	17.6953	16.045	17.0079	NaN	18.9354	18.7703
17.7631	17.7631	17.7631	17.7631	17.7631	17.7631	17.7631	18.0612	18.1928	17.3507	17.3537	18.6493	17.9205	17.103	17.4309	17.0948	18.8793	17.3363	NaN	15.3321	18.9863	17.6475	15.165	NaN	19.3688	19.3566	16.3431	19.3414	16.3328	16.9789	19.2643	NaN	NaN	17.9404	NaN	16.5462	18.7973	NaN	19.6004	NaN	19.8208	17.7532	NaN	NaN	18.6909	17.778	17.9129	17.7896	17.9082	17.9611
13.7419	13.681	12.5428	13.0465	14.0722	13.0258	12.661	12.772	12.9735	NaN	NaN	16.2476	12.8622	NaN	NaN	NaN	12.7958	NaN	NaN	NaN	13.4547	13.033	14.1182	NaN	15.9584	15.3346	NaN	14.4618	13.1273	13.1023	14.075	12.7393	12.3811	13.1469	12.7161	12.6201	13.5314	12.9571	13.9979	11.729	14.5553	12.5913	11.7145	12.5706	13.1631	13.4231	13.4231	13.4231	13.4231	13.4231
11.3414	11.3414	11.3414	11.3414	11.3414	11.3414	11.3414	11.3414	11.3414	NaN	NaN	NaN	14.3046	12.9474	13.6614	13.4915	13.4336	13.4103	11.3414	11.3414	11.3414	11.3414	11.3414	11.3414	11.3414	11.3414	11.3414	11.3414	11.3414	11.3414	11.3414	11.3414	11.3414	11.3414	11.3414	11.3414	11.3414	11.3414	11.3414	11.3414	11.3414	11.3414	11.3414	11.3414	11.3414	NaN	NaN	NaN	14.8017	16.0105
11.2919	11.2919	11.2919	11.2919	11.2919	11.2919	11.2919	11.2919	11.2919	11.2919	11.2919	11.2919	11.2919	11.2919	11.2919	11.2919	11.2919	11.2919	11.2919	11.2919	11.2919	11.2919	11.2919	11.2919	11.2919	11.2919	11.2919	11.2919	11.2919	11.2919	11.2919	11.2919	11.2919	11.2919	11.2919	11.2919	11.2919	11.2919	11.2919	11.2919	11.2919	11.2919	11.2919	11.2919	11.2919	11.2919	11.2919	11.2919	11.2919	11.2919
10.3156	10.3156	10.3156	10.3156	10.3156	10.3156	10.3156	10.3156	10.3156	10.3156	10.3156	10.3156	10.3156	10.3156	10.3156	10.3156	10.3156	10.3156	10.3156	10.3156	10.3156	10.3156	10.3156	10.3156	10.3156	10.3156	10.3156	10.3156	10.3156	10.3156	10.3156	10.3156	10.3156	10.3156	10.3156	10.3156	10.3156	10.3156	10.3156	10.3156	10.3156	10.3156	10.3156	10.3156	10.3156	10.3156	10.3156	10.3156	10.3156	10.3156
13.0562	13.0562	13.0562	13.0562	13.0562	13.0562	13.0562	13.0562	13.0562	13.0562	13.0562	13.0562	13.0562	13.0562	13.0562	13.0562	13.0562	13.0562	13.0562	13.0562	13.0562	13.0562	13.0562	13.0562	13.0562	13.0562	13.0562	13.0562	13.0562	13.0562	13.0562	13.0562	13.0562	13.0562	13.0562	13.0562	13.0562	13.0562	13.0562	13.0562	13.0562	13.0562	13.0562	13.0562	13.0562	13.0562	13.0562	13.0562	13.0562	13.0562
NaN	NaN	NaN	NaN	NaN	NaN	NaN	NaN	NaN	NaN	NaN	NaN	NaN	NaN	NaN	NaN	NaN	NaN	NaN	NaN	NaN	NaN	NaN	NaN	NaN	NaN	NaN	NaN	NaN	NaN	NaN	NaN	NaN	NaN	NaN	NaN	NaN	NaN	NaN	NaN	NaN	NaN	NaN	NaN	NaN	NaN	NaN	NaN	NaN	NaN
11.3814	11.3814	11.3814	11.3814	11.3814	11.3814	11.3814	11.3814	11.3814	11.3814	11.3814	11.3814	11.3814	11.3814	11.3814	11.3814	11.3814	11.3814	11.4428	9.5697	10.9727	8.7896	8.12371	NaN	NaN	14.8131	NaN	11.3814	11.3814	11.3814	11.3814	11.3814	11.3814	11.3814	11.3814	11.3814	11.3814	11.3814	11.3814	11.3814	11.3814	11.3814	11.3814	11.3814	11.3814	11.3814	11.3814	11.3814	11.3814	11.3814
NaN	NaN	NaN	NaN	NaN	NaN	NaN	NaN	NaN	NaN	NaN	NaN	NaN	NaN	NaN	NaN	NaN	NaN	NaN	NaN	NaN	NaN	NaN	NaN	NaN	NaN	NaN	NaN	NaN	NaN	NaN	NaN	NaN	NaN	NaN	NaN	NaN	NaN	NaN	NaN	NaN	NaN	NaN	NaN	NaN	NaN	NaN	NaN	NaN	NaN
22.0808	22.2324	22.0229	22.0015	22.0182	22.0989	22.2728	22.0946	22.1652	22.0761	22.1459	21.9535	22.2981	22.0411	22.1345	22.1949	22.0786	22.0227	22.1158	22.0661	22.0759	22.2491	22.1392	22.2509	21.9992	22.0565	22.0293	22.1025	22.0702	21.9704	22.2087	22.2925	22.2326	22.0497	21.9654	22.0772	22.1682	21.9107	22.0435	21.9989	22.0255	22.2987	21.9064	22.1711	22.1083	21.8031	22.1355	21.7522	22.0176	22.6389
15.6723	16.4014	15.8874	15.9228	16.7486	15.698	15.7695	15.7316	15.7923	15.7804	15.7665	15.7432	16.0556	15.764	15.9962	15.8785	15.7647	15.7049	15.6693	15.6982	15.722	16.1607	15.7601	15.7841	16.6785	16.3347	15.9962	16.0442	16.0442	16.0442	16.0442	16.0442	16.0442	16.0442	16.0442	16.0442	13.5767	NaN	17.0413	NaN	18.4882	NaN	NaN	NaN	NaN	16.0442	16.0442	16.0442	16.0442	16.0442
11.2883	11.2883	11.2883	11.2883	11.2883	11.2883	11.2883	11.2883	11.2883	10.6759	10.4136	12.2317	11.8435	10.7974	11.689	10.4339	11.0071	9.78223	11.2883	11.2883	11.2883	11.2883	11.2883	11.2883	11.2883	11.2883	11.2883	11.2883	11.2883	11.2883	11.2883	11.2883	11.2883	11.2883	11.2883	11.2883	11.2883	11.2883	11.2883	11.2883	11.2883	11.2883	11.2883	11.2883	11.2883	NaN	10.0872	NaN	10.6432	11.7562
10.8178	10.8178	10.8178	10.8178	10.8178	10.8178	10.8178	10.8178	10.8178	10.8178	10.8178	10.8178	10.8178	10.8178	10.8178	10.8178	10.8178	10.8178	10.8178	10.8178	10.8178	10.8178	10.8178	10.8178	10.8178	10.8178	10.8178	10.8178	10.8178	10.8178	10.8178	10.8178	10.8178	10.8178	10.8178	10.8178	10.8178	10.8178	10.8178	10.8178	10.8178	10.8178	10.8178	10.8178	10.8178	10.8178	10.8178	10.8178	10.8178	10.8178
NaN	NaN	NaN	NaN	NaN	NaN	NaN	NaN	NaN	NaN	NaN	NaN	NaN	NaN	NaN	NaN	NaN	NaN	NaN	NaN	NaN	NaN	NaN	NaN	NaN	NaN	NaN	NaN	NaN	NaN	NaN	NaN	NaN	NaN	NaN	NaN	NaN	NaN	NaN	NaN	NaN	NaN	NaN	NaN	NaN	NaN	NaN	NaN	NaN	NaN
11.7965	11.7965	11.7965	11.7965	11.7965	11.7965	11.7965	11.7965	11.7965	11.7965	11.7965	11.7965	11.7965	11.7965	11.7965	11.7965	11.7965	11.7965	11.7965	11.7965	11.7965	11.7965	11.7965	11.7965	11.7965	11.7965	11.7965	11.7965	11.7965	11.7965	11.7965	11.7965	11.7965	11.7965	11.7965	11.7965	11.7965	11.7965	11.7965	11.7965	11.7965	11.7965	11.7965	11.7965	11.7965	11.7965	11.7965	11.7965	11.7965	11.7965
18.5248	18.5356	18.5739	18.7282	18.328	18.9328	18.4494	18.6531	18.4316	18.3686	18.4996	18.5445	18.7785	18.4626	18.52	19.0056	18.3896	18.4138	19.0175	18.3592	19.1118	18.6307	18.4717	18.3052	18.3284	18.2991	18.4256	18.9078	18.5831	18.842	18.6797	18.4212	18.5791	18.4263	18.313	18.4156	18.7592	18.4533	18.5298	18.5939	18.4712	18.6185	18.4237	18.6425	18.6785	16.9101	17.7333	19.3611	18.4751	18.5165
10.9564	10.9564	10.9564	10.9564	10.9564	10.9564	10.9564	10.9564	10.9564	10.9564	10.9564	10.9564	10.9564	10.9564	10.9564	10.9564	10.9564	10.9564	NaN	NaN	12.2829	11.4	NaN	NaN	14.0344	13.5037	NaN	10.9564	10.9564	10.9564	10.9564	10.9564	10.9564	10.9564	10.9564	10.9564	12.6189	NaN	13.3748	NaN	12.9363	10.868	NaN	NaN	10.3702	10.9564	10.9564	10.9564	10.9564	10.9564
NaN	NaN	NaN	14.3274	15.8739	14.9543	14.725	14.312	14.3006	12.7856	12.7856	12.7856	15.0307	14.2697	14.4124	14.4195	14.3233	14.1576	13.9244	13.9244	13.9244	13.9244	13.9244	13.9244	13.9244	13.9244	13.9244	13.9244	13.9244	13.9244	13.9244	13.9244	13.9244	13.9244	13.9244	13.9244	NaN	NaN	NaN	13.4514	16.806	14.0622	12.843	14.2483	14.5236	13.9244	13.9244	13.9244	13.9244	13.9244
10.315	10.315	10.315	10.315	10.315	10.315	10.315	10.315	10.315	10.315	10.315	10.315	10.315	10.315	10.315	10.315	10.315	10.315	10.315	10.315	10.315	10.315	10.315	10.315	10.315	10.315	10.315	10.315	10.315	10.315	10.315	10.315	10.315	10.315	10.315	10.315	10.315	10.315	10.315	10.315	10.315	10.315	10.315	10.315	10.315	10.315	10.315	10.315	10.315	10.315
22.4123	22.9624	21.7638	21.915	23.0197	21.8181	22.0883	21.9452	21.9872	21.4429	21.4073	24.0385	22.4008	21.2203	21.2269	21.5242	22.4269	21.3427	NaN	17.3265	23.1808	22.3211	20.1844	NaN	24.0818	24.0621	20.1536	22.9946	22.0228	21.9359	23.7269	20.8707	21.3675	22.4557	21.0188	20.9705	22.8099	21.0627	23.719	NaN	23.913	21.6831	NaN	NaN	21.9116	21.5447	22.2603	22.0915	22.8884	22.3261
NaN	NaN	NaN	NaN	NaN	NaN	NaN	NaN	NaN	NaN	NaN	NaN	NaN	NaN	NaN	NaN	NaN	NaN	NaN	NaN	NaN	NaN	NaN	NaN	NaN	NaN	NaN	NaN	NaN	NaN	NaN	NaN	NaN	NaN	NaN	NaN	NaN	NaN	NaN	NaN	NaN	NaN	NaN	NaN	NaN	NaN	NaN	NaN	NaN	NaN
14.9444	14.9444	14.9444	14.9444	14.9444	14.9444	14.9444	14.9444	14.9444	13.2289	12.9005	17.1296	15.1855	12.45	10.9695	12.218	14.7084	NaN	NaN	NaN	16.3008	15.1969	NaN	NaN	18.1214	17.1404	NaN	16.1967	14.3408	14.5908	16.5824	13.6236	NaN	14.9059	NaN	12.8444	14.9794	14.8268	15.2143	14.6373	15.2921	14.8292	14.6745	14.7129	14.8801	14.9444	14.9444	14.9444	14.9444	14.9444
NaN	NaN	NaN	NaN	NaN	NaN	NaN	NaN	NaN	NaN	NaN	NaN	NaN	NaN	NaN	NaN	NaN	NaN	NaN	NaN	NaN	NaN	NaN	NaN	NaN	NaN	NaN	NaN	NaN	NaN	NaN	NaN	NaN	NaN	NaN	NaN	NaN	NaN	NaN	NaN	NaN	NaN	NaN	NaN	NaN	NaN	NaN	NaN	NaN	NaN
13.5691	13.5691	13.5691	13.5691	13.5691	13.5691	13.5691	13.5691	13.5691	NaN	NaN	15.7105	13.598	NaN	NaN	NaN	12.0615	NaN	NaN	NaN	12.3565	13.7083	NaN	NaN	16.8416	16.5816	NaN	13.5691	13.5691	13.5691	13.5691	13.5691	13.5691	13.5691	13.5691	13.5691	15.8333	NaN	14.7882	NaN	16.0416	NaN	NaN	NaN	NaN	13.5691	13.5691	13.5691	13.5691	13.5691
17.0266	16.907	14.0386	17.1019	15.2341	16.5987	17.3103	14.8195	18.2576	NaN	NaN	15.8616	16.5448	NaN	18.1375	16.6266	16.1606	19.0911	16.8241	16.8241	16.8241	16.8241	16.8241	16.8241	16.8241	16.8241	16.8241	18.5229	18.3043	NaN	17.4624	19.5883	NaN	NaN	NaN	NaN	16.8241	16.8241	16.8241	16.8241	16.8241	16.8241	16.8241	16.8241	16.8241	16.8241	16.8241	16.8241	16.8241	16.8241
13.2297	13.2297	13.2297	13.2297	13.2297	13.2297	13.2297	13.2297	13.2297	13.2297	13.2297	13.2297	13.2297	13.2297	13.2297	13.2297	13.2297	13.2297	13.2297	13.2297	13.2297	13.2297	13.2297	13.2297	13.2297	13.2297	13.2297	14.1479	NaN	NaN	15.6895	15.5915	NaN	13.0431	NaN	13.8024	13.6871	NaN	14.7483	NaN	15.5395	14.1591	NaN	12.529	12.0155	13.2297	13.2297	13.2297	13.2297	13.2297
17.7278	17.7475	17.5998	17.6308	17.7262	17.5941	17.625	17.6362	17.6012	17.4522	18.005	18.4884	17.6615	16.8149	17.4583	17.2007	17.609	16.7795	NaN	12.811	17.6285	17.1376	15.5962	NaN	19.3231	19.7098	15.919	18.4766	16.5637	17.1957	18.7009	16.982	16.4724	17.9946	15.7346	15.7119	18.2321	17.1981	18.2175	16.9814	18.1863	17.6324	16.8969	17.0212	17.4716	16.0585	17.4354	17.0346	17.6922	18.0113
21.1216	22.3126	21.9481	22.2799	21.469	21.9541	22.9484	21.3937	21.4501	21.5214	21.9842	21.7041	22.0526	21.7463	21.8848	22.3966	22.2037	21.8794	22.4129	21.946	22.0301	22.1899	21.6862	21.8812	21.7091	21.8951	21.8182	21.7783	21.8988	21.6048	22.543	22.0495	21.7728	21.6086	21.8142	22.4273	22.1631	21.9974	21.1737	22.2295	21.1954	20.537	22.0782	22.4617	21.7062	21.9749	22.1695	21.4752	21.9818	22.034
NaN	NaN	NaN	NaN	NaN	NaN	NaN	NaN	NaN	NaN	NaN	NaN	NaN	NaN	NaN	NaN	NaN	NaN	NaN	NaN	NaN	NaN	NaN	NaN	NaN	NaN	NaN	NaN	NaN	NaN	NaN	NaN	NaN	NaN	NaN	NaN	NaN	NaN	NaN	NaN	NaN	NaN	NaN	NaN	NaN	NaN	NaN	NaN	NaN	NaN
16.5107	16.6721	16.4979	16.604	16.5827	16.5057	16.9988	16.447	16.5353	16.605	16.605	16.605	16.605	16.605	16.605	16.605	16.605	16.605	18.7465	15.023	15.4887	16.3247	16.8868	14.4697	15.8405	16.5741	15.3024	NaN	18.1281	12.7377	18.6691	17.2246	NaN	17.7022	15.2315	NaN	17.6099	NaN	16.6377	15.3551	10.6464	18.0111	9.35044	16.9539	16.653	16.605	16.605	16.605	16.605	16.605
NaN	NaN	NaN	NaN	NaN	NaN	NaN	NaN	NaN	NaN	NaN	NaN	NaN	NaN	NaN	NaN	NaN	NaN	NaN	NaN	NaN	NaN	NaN	NaN	NaN	NaN	NaN	NaN	NaN	NaN	NaN	NaN	NaN	NaN	NaN	NaN	NaN	NaN	NaN	NaN	NaN	NaN	NaN	NaN	NaN	NaN	NaN	NaN	NaN	NaN
NaN	NaN	NaN	NaN	NaN	NaN	NaN	NaN	NaN	NaN	NaN	NaN	NaN	NaN	NaN	NaN	NaN	NaN	NaN	NaN	NaN	NaN	NaN	NaN	NaN	NaN	NaN	NaN	NaN	NaN	NaN	NaN	NaN	NaN	NaN	NaN	NaN	NaN	NaN	NaN	NaN	NaN	NaN	NaN	NaN	NaN	NaN	NaN	NaN	NaN
20.6933	21.3113	20.8773	21.0404	20.8381	20.6935	21.5359	20.5322	21.2241	20.8739	20.9476	20.9231	21.0367	20.9029	21.0544	20.9942	21.0184	21.004	20.9266	21.0741	21.1133	21.1252	20.8913	20.9042	20.9209	20.9467	20.8604	20.9226	21.0669	20.9675	20.9583	20.9937	20.9401	20.9328	21.0546	20.9596	21.0415	20.9389	20.9425	20.9655	20.9575	20.9477	20.9471	21.0175	20.9801	20.7428	20.8399	21.0128	21.2434	21.11
NaN	NaN	NaN	NaN	NaN	NaN	NaN	NaN	NaN	NaN	NaN	NaN	NaN	NaN	NaN	NaN	NaN	NaN	NaN	NaN	NaN	NaN	NaN	NaN	NaN	NaN	NaN	NaN	NaN	NaN	NaN	NaN	NaN	NaN	NaN	NaN	NaN	NaN	NaN	NaN	NaN	NaN	NaN	NaN	NaN	NaN	NaN	NaN	NaN	NaN
18.6221	18.6221	18.6221	18.6221	18.6221	18.6221	18.6221	18.6221	18.6221	16.6153	18.7491	17.537	19.3221	19.1295	15.9772	19.2909	19.058	18.8358	19.0177	18.2508	18.7226	19.728	18.1552	18.0172	18.3751	18.8405	17.5539	19.6094	18.6922	NaN	19.4332	17.4631	18.4857	18.3007	19.7251	17.8989	20.6286	NaN	NaN	19.0995	NaN	18.7363	NaN	20.4112	18.5146	18.6221	18.6221	18.6221	18.6221	18.6221
23.8771	25.005	22.6959	25.0424	NaN	26.0517	26.2706	22.8737	25.7889	24.8009	24.9138	24.8469	25.0901	24.8381	25.0395	24.9736	25.0053	25.066	25.1708	24.8882	25.0195	24.9874	25.0417	24.8857	24.7477	24.9608	24.909	24.5401	25.7385	23.6915	25.0396	25.2049	22.9142	22.8878	25.3277	26.576	25.0728	24.789	24.8608	24.8687	24.8535	24.9984	24.7552	25.1142	25.0374	24.7117	24.8743	24.6973	25.1101	25.1965
12.466	12.466	12.466	12.466	12.466	12.466	12.466	12.466	12.466	12.466	12.466	12.466	12.466	12.466	12.466	12.466	12.466	12.466	12.466	12.466	12.466	12.466	12.466	12.466	12.466	12.466	12.466	12.466	12.466	12.466	12.466	12.466	12.466	12.466	12.466	12.466	12.466	12.466	12.466	12.466	12.466	12.466	12.466	12.466	12.466	12.466	12.466	12.466	12.466	12.466
15.2987	15.2987	15.2987	15.2987	15.2987	15.2987	15.2987	15.2987	15.2987	15.2987	15.2987	15.2987	15.2987	15.2987	15.2987	15.2987	15.2987	15.2987	14.6363	14.8107	15.5617	15.4758	14.7054	14.2228	16.3937	16.4289	14.5502	14.4313	18.2418	NaN	17.0655	14.7556	13.4412	15.8248	NaN	14.5412	15.2987	15.2987	15.2987	15.2987	15.2987	15.2987	15.2987	15.2987	15.2987	15.2987	15.2987	15.2987	15.2987	15.2987
NaN	NaN	NaN	NaN	NaN	NaN	NaN	NaN	NaN	NaN	NaN	NaN	NaN	NaN	NaN	NaN	NaN	NaN	NaN	NaN	NaN	NaN	NaN	NaN	NaN	NaN	NaN	NaN	NaN	NaN	NaN	NaN	NaN	NaN	NaN	NaN	NaN	NaN	NaN	NaN	NaN	NaN	NaN	NaN	NaN	NaN	NaN	NaN	NaN	NaN
NaN	NaN	NaN	NaN	NaN	NaN	NaN	NaN	NaN	NaN	NaN	NaN	NaN	NaN	NaN	NaN	NaN	NaN	NaN	NaN	NaN	NaN	NaN	NaN	NaN	NaN	NaN	NaN	NaN	NaN	NaN	NaN	NaN	NaN	NaN	NaN	NaN	NaN	NaN	NaN	NaN	NaN	NaN	NaN	NaN	NaN	NaN	NaN	NaN	NaN
14.8041	14.8041	14.8041	14.8041	14.8041	14.8041	14.8041	14.8041	14.8041	14.8041	14.8041	14.8041	14.8041	14.8041	14.8041	14.8041	14.8041	14.8041	13.153	13.4606	15.3026	14.8846	14.2313	12.9721	16.3355	15.5612	13.4199	15.6357	14.5853	14.1356	16.0857	14.5542	13.3205	14.6173	13.6443	13.8097	14.8041	14.8041	14.8041	14.8041	14.8041	14.8041	14.8041	14.8041	14.8041	14.8041	14.8041	14.8041	14.8041	14.8041
NaN	NaN	NaN	NaN	NaN	NaN	NaN	NaN	NaN	NaN	NaN	NaN	NaN	NaN	NaN	NaN	NaN	NaN	NaN	NaN	NaN	NaN	NaN	NaN	NaN	NaN	NaN	NaN	NaN	NaN	NaN	NaN	NaN	NaN	NaN	NaN	NaN	NaN	NaN	NaN	NaN	NaN	NaN	NaN	NaN	NaN	NaN	NaN	NaN	NaN
14.8412	14.8412	14.8412	14.8412	14.8412	14.8412	14.8412	14.8412	14.8412	14.8412	14.8412	14.8412	14.8412	14.8412	14.8412	14.8412	14.8412	14.8412	14.8412	14.8412	14.8412	14.8412	14.8412	14.8412	14.8412	14.8412	14.8412	14.8412	14.8412	14.8412	14.8412	14.8412	14.8412	14.8412	14.8412	14.8412	14.8412	14.8412	14.8412	14.8412	14.8412	14.8412	14.8412	14.8412	14.8412	14.8412	14.8412	14.8412	14.8412	14.8412
17.2077	17.7685	17.1938	16.9812	17.2684	17.4573	17.4097	17.6964	17.5243	16.963	17.1849	16.6103	18.581	17.9056	17.0163	17.679	17.6812	16.5868	17.3982	17.3982	17.3982	17.3982	17.3982	17.3982	17.3982	17.3982	17.3982	17.3982	17.3982	17.3982	17.3982	17.3982	17.3982	17.3982	17.3982	17.3982	18.0768	15.8894	17.6553	15.8611	17.6564	17.5177	15.7472	17.8394	17.9082	17.2512	17.6233	17.43	17.6198	17.4047
11.6	11.6	11.6	11.6	11.6	11.6	11.6	11.6	11.6	11.6	11.6	11.6	11.6	11.6	11.6	11.6	11.6	11.6	11.6	11.6	11.6	11.6	11.6	11.6	11.6	11.6	11.6	11.6	11.6	11.6	11.6	11.6	11.6	11.6	11.6	11.6	11.6	11.6	11.6	11.6	11.6	11.6	11.6	11.6	11.6	11.6	11.6	11.6	11.6	11.6
10.1713	10.1713	10.1713	10.1713	10.1713	10.1713	10.1713	10.1713	10.1713	10.1713	10.1713	10.1713	10.1713	10.1713	10.1713	10.1713	10.1713	10.1713	10.1713	10.1713	10.1713	10.1713	10.1713	10.1713	10.1713	10.1713	10.1713	10.1713	10.1713	10.1713	10.1713	10.1713	10.1713	10.1713	10.1713	10.1713	10.1713	10.1713	10.1713	10.1713	10.1713	10.1713	10.1713	10.1713	10.1713	10.1713	10.1713	10.1713	10.1713	10.1713
NaN	NaN	NaN	NaN	NaN	NaN	NaN	NaN	NaN	NaN	NaN	NaN	NaN	NaN	NaN	NaN	NaN	NaN	NaN	NaN	NaN	NaN	NaN	NaN	NaN	NaN	NaN	NaN	NaN	NaN	NaN	NaN	NaN	NaN	NaN	NaN	NaN	NaN	NaN	NaN	NaN	NaN	NaN	NaN	NaN	NaN	NaN	NaN	NaN	NaN
17.3045	16.9305	16.9412	17.2615	16.9858	16.7839	17.3892	16.7504	17.0372	17.1041	17.1041	17.1041	17.1041	17.1041	17.1041	17.1041	17.1041	17.1041	17.1041	17.1041	17.1041	17.1041	17.1041	17.1041	17.1041	17.1041	17.1041	16.8495	16.7884	17.029	17.4602	17.5663	17.036	17.4292	16.7038	16.9591	17.3366	16.5439	17.1844	16.8742	16.9314	17.3275	16.7951	17.3169	17.3376	17.1041	17.1041	17.1041	17.1041	17.1041
16.2335	16.2335	16.2335	16.2335	16.2335	16.2335	16.2335	16.2335	16.2335	16.2335	16.2335	16.2335	16.2335	16.2335	16.2335	16.2335	16.2335	16.2335	16.2335	16.2335	16.2335	16.2335	16.2335	16.2335	16.2335	16.2335	16.2335	16.2335	16.2335	16.2335	16.2335	16.2335	16.2335	16.2335	16.2335	16.2335	16.2335	16.2335	16.2335	16.2335	16.2335	16.2335	16.2335	16.2335	16.2335	16.2335	16.2335	16.2335	16.2335	16.2335
14.1542	14.1542	14.1542	14.1542	14.1542	14.1542	14.1542	14.1542	14.1542	14.1542	14.1542	14.1542	14.1542	14.1542	14.1542	14.1542	14.1542	14.1542	14.1542	14.1542	14.1542	14.1542	14.1542	14.1542	14.1542	14.1542	14.1542	14.6845	12.5507	12.4141	16.3844	NaN	11.2887	13.0425	NaN	11.4034	14.1542	14.1542	14.1542	14.1542	14.1542	14.1542	14.1542	14.1542	14.1542	14.1542	14.1542	14.1542	14.1542	14.1542
NaN	NaN	NaN	NaN	NaN	NaN	NaN	NaN	NaN	NaN	NaN	NaN	NaN	NaN	NaN	NaN	NaN	NaN	NaN	NaN	NaN	NaN	NaN	NaN	NaN	NaN	NaN	NaN	NaN	NaN	NaN	NaN	NaN	NaN	NaN	NaN	NaN	NaN	NaN	NaN	NaN	NaN	NaN	NaN	NaN	NaN	NaN	NaN	NaN	NaN
14.4806	14.4806	14.4806	14.4806	14.4806	14.4806	14.4806	14.4806	14.4806	14.4806	14.4806	14.4806	14.4806	14.4806	14.4806	14.4806	14.4806	14.4806	14.4806	14.4806	14.4806	14.4806	14.4806	14.4806	14.4806	14.4806	14.4806	14.4806	14.4806	14.4806	14.4806	14.4806	14.4806	14.4806	14.4806	14.4806	17.7202	NaN	16.9814	NaN	NaN	16.7156	NaN	15.2838	17.1785	15.3729	16.9259	11.627	12.6535	15.8406
NaN	NaN	NaN	NaN	NaN	NaN	NaN	NaN	NaN	NaN	NaN	NaN	NaN	NaN	NaN	NaN	NaN	NaN	NaN	NaN	NaN	NaN	NaN	NaN	NaN	NaN	NaN	NaN	NaN	NaN	NaN	NaN	NaN	NaN	NaN	NaN	NaN	NaN	NaN	NaN	NaN	NaN	NaN	NaN	NaN	NaN	NaN	NaN	NaN	NaN
12.464	12.464	12.464	12.464	12.464	12.464	12.464	12.464	12.464	12.464	12.464	12.464	12.464	12.464	12.464	12.464	12.464	12.464	NaN	NaN	NaN	13.8516	12.8155	14.0316	13.2788	13.4364	12.0712	12.464	12.464	12.464	12.464	12.464	12.464	12.464	12.464	12.464	10.8522	NaN	13.3824	NaN	14.2926	13.8219	NaN	11.0743	9.79265	12.464	12.464	12.464	12.464	12.464
16.5419	16.5419	16.5419	16.5419	16.5419	16.5419	16.5419	16.5419	16.5419	NaN	18.4489	NaN	NaN	NaN	20.5453	NaN	NaN	NaN	16.268	15.2914	19.2038	16.7128	11.1273	14.9831	15.3253	15.8918	13.0105	16.5419	16.5419	16.5419	16.5419	16.5419	16.5419	16.5419	16.5419	16.5419	15.8692	NaN	17.8457	NaN	NaN	19.9777	NaN	NaN	NaN	16.5419	16.5419	16.5419	16.5419	16.5419
11.6526	11.6526	11.6526	11.6526	11.6526	11.6526	11.6526	11.6526	11.6526	11.6526	11.6526	11.6526	11.6526	11.6526	11.6526	11.6526	11.6526	11.6526	11.6526	11.6526	11.6526	11.6526	11.6526	11.6526	11.6526	11.6526	11.6526	11.6526	11.6526	11.6526	11.6526	11.6526	11.6526	11.6526	11.6526	11.6526	11.6526	11.6526	11.6526	11.6526	11.6526	11.6526	11.6526	11.6526	11.6526	11.6526	11.6526	11.6526	11.6526	11.6526
11.5738	11.5738	11.5738	11.5738	11.5738	11.5738	11.5738	11.5738	11.5738	11.5738	11.5738	11.5738	11.5738	11.5738	11.5738	11.5738	11.5738	11.5738	11.5738	11.5738	11.5738	11.5738	11.5738	11.5738	11.5738	11.5738	11.5738	11.5738	11.5738	11.5738	11.5738	11.5738	11.5738	11.5738	11.5738	11.5738	11.5738	11.5738	11.5738	11.5738	11.5738	11.5738	11.5738	11.5738	11.5738	11.5738	11.5738	11.5738	11.5738	11.5738
10.0351	10.0351	10.0351	10.0351	10.0351	10.0351	10.0351	10.0351	10.0351	10.0351	10.0351	10.0351	10.0351	10.0351	10.0351	10.0351	10.0351	10.0351	10.0351	10.0351	10.0351	10.0351	10.0351	10.0351	10.0351	10.0351	10.0351	10.0351	10.0351	10.0351	10.0351	10.0351	10.0351	10.0351	10.0351	10.0351	10.0351	10.0351	10.0351	10.0351	10.0351	10.0351	10.0351	10.0351	10.0351	10.0351	10.0351	10.0351	10.0351	10.0351
17.1182	17.3358	17.0977	17.1703	17.3579	17.1367	17.1365	17.1166	17.1285	17.0988	17.0922	17.0805	17.2499	17.0951	17.1414	17.1387	17.1197	17.0689	16.3259	16.5607	16.5991	17.469	16.4955	16.4737	18.3698	18.1052	16.4428	17.2188	17.2188	17.2188	17.2188	17.2188	17.2188	17.2188	17.2188	17.2188	16.9101	16.5869	17.5674	16.6137	18.4297	16.7339	16.4455	16.6863	16.7046	16.8987	16.942	16.9445	17.2069	17.1574
13.4154	13.4154	13.4154	13.4154	13.4154	13.4154	13.4154	13.4154	13.4154	9.60401	10.4504	14.8536	13.4002	12.0307	11.6435	12.0645	12.9127	12.0221	NaN	NaN	12.853	13.387	NaN	NaN	15.3819	15.909	NaN	14.1218	11.7431	10.7286	14.9433	10.5302	NaN	11.7481	8.84177	9.94078	13.2116	NaN	14.2539	NaN	15.3038	10.9234	NaN	NaN	11.7495	13.4154	13.4154	13.4154	13.4154	13.4154
NaN	NaN	NaN	NaN	NaN	NaN	NaN	NaN	NaN	NaN	NaN	NaN	NaN	NaN	NaN	NaN	NaN	NaN	NaN	NaN	NaN	NaN	NaN	NaN	NaN	NaN	NaN	NaN	NaN	NaN	NaN	NaN	NaN	NaN	NaN	NaN	NaN	NaN	NaN	NaN	NaN	NaN	NaN	NaN	NaN	NaN	NaN	NaN	NaN	NaN
12.3498	12.3498	12.3498	12.3498	12.3498	12.3498	12.3498	12.3498	12.3498	12.3498	12.3498	12.3498	12.3498	12.3498	12.3498	12.3498	12.3498	12.3498	NaN	NaN	13.0913	10.5928	NaN	NaN	15.952	15.1848	NaN	12.3498	12.3498	12.3498	12.3498	12.3498	12.3498	12.3498	12.3498	12.3498	11.9196	NaN	14.0331	NaN	14.031	NaN	NaN	NaN	NaN	12.3498	12.3498	12.3498	12.3498	12.3498
14.3152	14.3152	14.3152	14.3152	14.3152	14.3152	14.3152	14.3152	14.3152	14.3152	14.3152	14.3152	14.3152	14.3152	14.3152	14.3152	14.3152	14.3152	14.3152	14.3152	14.3152	14.3152	14.3152	14.3152	14.3152	14.3152	14.3152	14.3152	14.3152	14.3152	14.3152	14.3152	14.3152	14.3152	14.3152	14.3152	14.3152	14.3152	14.3152	14.3152	14.3152	14.3152	14.3152	14.3152	14.3152	14.3152	14.3152	14.3152	14.3152	14.3152
21.6065	21.5666	20.9119	21.0274	21.6241	21.0544	20.9811	20.9743	21.0661	20.6433	20.4275	22.9065	21.426	20.2343	20.302	20.195	21.3099	20.0324	20.0874	20.4783	21.7173	21.2618	20.6254	20.2675	22.2135	22.2429	20.6399	22.1255	20.9464	21.0239	22.0243	20.5146	20.3496	20.6778	20.4472	20.5226	21.3824	21.111	21.7423	20.6469	22.0419	20.8206	20.5546	20.7501	21.0927	20.3494	20.6949	20.5947	21.4471	21.467
11.8657	11.8657	11.8657	11.8657	11.8657	11.8657	11.8657	11.8657	11.8657	11.8657	11.8657	11.8657	11.8657	11.8657	11.8657	11.8657	11.8657	11.8657	11.8657	11.8657	11.8657	11.8657	11.8657	11.8657	11.8657	11.8657	11.8657	11.8657	11.8657	11.8657	11.8657	11.8657	11.8657	11.8657	11.8657	11.8657	11.8657	11.8657	11.8657	11.8657	11.8657	11.8657	11.8657	11.8657	11.8657	11.8657	11.8657	11.8657	11.8657	11.8657
NaN	NaN	NaN	NaN	NaN	NaN	NaN	NaN	NaN	NaN	NaN	NaN	NaN	NaN	NaN	NaN	NaN	NaN	NaN	NaN	NaN	NaN	NaN	NaN	NaN	NaN	NaN	NaN	NaN	NaN	NaN	NaN	NaN	NaN	NaN	NaN	NaN	NaN	NaN	NaN	NaN	NaN	NaN	NaN	NaN	NaN	NaN	NaN	NaN	NaN
15.1043	15.1043	15.1043	15.1043	15.1043	15.1043	15.1043	15.1043	15.1043	NaN	15.5068	17.889	14.2774	NaN	16.0418	NaN	16.1466	15.3858	15.1043	15.1043	15.1043	15.1043	15.1043	15.1043	15.1043	15.1043	15.1043	NaN	15.0038	NaN	17.7688	16.4708	NaN	13.5085	14.9998	18.2957	12.9811	15.7793	15.1822	13.8472	15.8231	15.7405	14.6488	14.6693	16.4669	NaN	15.944	15.5831	16.4458	15.7834
20.123	20.3098	20.1251	20.4286	19.8857	20.1308	20.5242	20.0458	20.2538	20.1644	20.2387	20.2125	20.2824	20.1647	20.2614	20.255	20.2585	20.2402	21.6609	19.9692	19.7563	20.7106	19.9441	20.796	19.6799	19.5134	19.0556	19.9839	20.4071	20.2369	20.4957	20.3596	20.1785	20.0688	20.1188	20.3586	20.6377	20.2755	20.3557	20.0733	19.7831	20.1507	19.6629	20.5373	20.3668	20.088	20.1469	20.0893	20.2989	20.3891
NaN	NaN	NaN	NaN	NaN	NaN	NaN	NaN	NaN	NaN	NaN	NaN	NaN	NaN	NaN	NaN	NaN	NaN	NaN	NaN	NaN	NaN	NaN	NaN	NaN	NaN	NaN	NaN	NaN	NaN	NaN	NaN	NaN	NaN	NaN	NaN	NaN	NaN	NaN	NaN	NaN	NaN	NaN	NaN	NaN	NaN	NaN	NaN	NaN	NaN
NaN	NaN	NaN	NaN	NaN	NaN	NaN	NaN	NaN	NaN	NaN	NaN	NaN	NaN	NaN	NaN	NaN	NaN	NaN	NaN	NaN	NaN	NaN	NaN	NaN	NaN	NaN	NaN	NaN	NaN	NaN	NaN	NaN	NaN	NaN	NaN	NaN	NaN	NaN	NaN	NaN	NaN	NaN	NaN	NaN	NaN	NaN	NaN	NaN	NaN
13.3853	13.3853	13.3853	13.3853	13.3853	13.3853	13.3853	13.3853	13.3853	13.3853	13.3853	13.3853	13.3853	13.3853	13.3853	13.3853	13.3853	13.3853	13.3853	13.3853	13.3853	13.3853	13.3853	13.3853	13.3853	13.3853	13.3853	13.3853	13.3853	13.3853	13.3853	13.3853	13.3853	13.3853	13.3853	13.3853	13.3853	13.3853	13.3853	13.3853	13.3853	13.3853	13.3853	13.3853	13.3853	13.3853	13.3853	13.3853	13.3853	13.3853
20.0327	20.4111	20.2519	20.5944	19.8978	20.6647	20.8141	20.1635	20.3217	19.5698	20.249	20.0247	20.8531	19.5769	20.3612	20.7742	21.0221	20.2014	20.3712	20.4194	20.3962	20.4089	20.3841	20.3846	20.4012	20.4619	20.3421	20.4388	20.7168	20.1193	20.4655	20.7227	20.449	19.6345	19.4904	21.0398	20.4998	20.3242	20.3529	20.3642	20.3173	20.3648	20.3164	20.405	20.461	20.2491	20.3814	19.5591	20.3723	20.9554
13.367	13.367	13.367	13.367	13.367	13.367	13.367	13.367	13.367	13.367	13.367	13.367	13.367	13.367	13.367	13.367	13.367	13.367	13.367	13.367	13.367	13.367	13.367	13.367	13.367	13.367	13.367	13.367	13.367	13.367	13.367	13.367	13.367	13.367	13.367	13.367	13.367	13.367	13.367	13.367	13.367	13.367	13.367	13.367	13.367	NaN	NaN	NaN	14.0029	15.5426
17.6261	17.6493	17.5373	17.5612	17.5712	17.5428	17.6513	17.5184	17.5913	16.0151	15.9117	18.2175	18.5115	17.2835	18.1106	17.8605	17.912	18.2398	17.872	17.3561	17.9639	17.7724	17.5124	17.7144	17.2857	17.9293	17.2978	17.4092	18.169	17.0868	18.6712	18.1784	16.9847	17.8931	17.263	17.7398	18.4996	16.4316	17.2453	17.4419	17.0314	18.1725	17.527	17.7056	18.057	17.6189	17.377	17.1372	17.7467	18.4837
21.0412	21.0412	21.0412	21.1113	21.0939	21.233	21.2803	21.1807	21.2778	20.9258	20.9258	20.9258	21.0983	21.0103	21.2876	21.2709	21.6282	21.2963	21.4458	20.5493	21.4159	21.4184	21.1006	21.0032	20.7893	21.6668	20.6021	20.9302	20.9302	20.9302	21.129	21.1766	21.2438	21.2397	21.3803	21.4579	20.9034	20.9034	20.9034	21.1185	21.1299	21.398	21.2466	21.4871	21.3404	20.7127	20.8734	20.8464	21.2146	21.4442
17.7279	17.7279	17.7279	17.7279	17.7279	17.7279	17.7279	17.7279	17.7279	17.7279	17.7279	17.7279	17.7279	17.7279	17.7279	17.7279	17.7279	17.7279	17.7279	17.7279	17.7279	17.7279	17.7279	17.7279	17.7279	17.7279	17.7279	19.8684	NaN	16.9185	21.3869	NaN	NaN	19.5322	NaN	NaN	17.7279	17.7279	17.7279	17.7279	17.7279	17.7279	17.7279	17.7279	17.7279	NaN	17.3799	17.2032	17.8974	20.4722
20.4219	20.4355	20.408	20.2741	20.0422	20.5923	20.0439	20.4255	20.3993	19.6996	20.0142	20.0263	20.7653	19.7578	20.539	20.2286	20.5706	20.9695	20.2348	20.6517	20.2252	20.2269	20.2238	20.4061	20.2221	20.5455	20.3367	22.1154	20.9847	20.353	19.3922	18.6455	19.4751	17.9687	20.6753	20.7541	20.6267	20.2654	20.1985	20.1926	20.1951	20.3865	20.2702	20.4554	20.6556	20.1769	20.3788	19.9847	20.7808	20.5036
18.2443	18.4442	18.2303	18.2581	18.5005	18.2317	18.2395	18.2305	18.2259	18.1308	18.121	18.1366	18.3527	18.1618	18.161	18.145	18.1382	18.1256	15.006	15.6293	16.877	18.646	16.9992	16.2335	19.9712	19.823	15.5462	18.3058	17.7204	17.8586	18.7889	17.7915	17.6811	17.8654	17.7254	17.7906	17.6698	17.5421	18.9109	17.5774	19.5682	17.7315	17.4216	17.6405	17.589	15.2463	15.4877	16.2329	18.2764	18.0787
NaN	NaN	NaN	NaN	NaN	NaN	NaN	NaN	NaN	NaN	NaN	NaN	NaN	NaN	NaN	NaN	NaN	NaN	NaN	NaN	NaN	NaN	NaN	NaN	NaN	NaN	NaN	NaN	NaN	NaN	NaN	NaN	NaN	NaN	NaN	NaN	NaN	NaN	NaN	NaN	NaN	NaN	NaN	NaN	NaN	NaN	NaN	NaN	NaN	NaN
NaN	NaN	NaN	NaN	NaN	NaN	NaN	NaN	NaN	NaN	NaN	NaN	NaN	NaN	NaN	NaN	NaN	NaN	NaN	NaN	NaN	NaN	NaN	NaN	NaN	NaN	NaN	NaN	NaN	NaN	NaN	NaN	NaN	NaN	NaN	NaN	NaN	NaN	NaN	NaN	NaN	NaN	NaN	NaN	NaN	NaN	NaN	NaN	NaN	NaN
NaN	NaN	NaN	NaN	NaN	NaN	NaN	NaN	NaN	NaN	NaN	NaN	NaN	NaN	NaN	NaN	NaN	NaN	NaN	NaN	NaN	NaN	NaN	NaN	NaN	NaN	NaN	NaN	NaN	NaN	NaN	NaN	NaN	NaN	NaN	NaN	NaN	NaN	NaN	NaN	NaN	NaN	NaN	NaN	NaN	NaN	NaN	NaN	NaN	NaN
13.6062	13.6062	13.6062	13.6062	13.6062	13.6062	13.6062	13.6062	13.6062	13.6062	13.6062	13.6062	13.6062	13.6062	13.6062	13.6062	13.6062	13.6062	13.6062	13.6062	13.6062	13.6062	13.6062	13.6062	13.6062	13.6062	13.6062	13.6062	13.6062	13.6062	13.6062	13.6062	13.6062	13.6062	13.6062	13.6062	13.6062	13.6062	13.6062	13.6062	13.6062	13.6062	13.6062	13.6062	13.6062	13.6062	13.6062	13.6062	13.6062	13.6062
NaN	NaN	NaN	NaN	NaN	NaN	NaN	NaN	NaN	NaN	NaN	NaN	NaN	NaN	NaN	NaN	NaN	NaN	NaN	NaN	NaN	NaN	NaN	NaN	NaN	NaN	NaN	NaN	NaN	NaN	NaN	NaN	NaN	NaN	NaN	NaN	NaN	NaN	NaN	NaN	NaN	NaN	NaN	NaN	NaN	NaN	NaN	NaN	NaN	NaN
15.3395	16.0735	15.7895	15.0915	16.0035	15.6072	15.1294	15.4304	16.3632	15.5284	15.9876	15.6362	15.4446	15.7884	15.9962	15.6915	15.5763	15.4558	16.0444	15.733	15.9996	15.1079	15.0778	15.976	16.0233	15.7036	15.5555	15.5249	15.1672	15.3516	15.0952	15.9039	15.7995	17.1309	15.4035	15.217	NaN	NaN	NaN	NaN	NaN	12.6008	18.2445	16.3035	18.0846	NaN	15.2391	12.661	14.1681	16.7893
13.9226	14.0382	13.8752	13.896	14.0118	13.8681	13.9928	13.8833	13.914	13.6652	14.6663	14.0728	13.9609	13.8335	13.7587	13.7281	13.8741	13.7443	13.8844	13.998	14.0664	14.0212	13.9958	13.7877	13.9111	14.1506	13.8702	14.8046	12.5859	13.2381	15.4387	9.84994	NaN	14.1936	7.48252	12.3812	13.9659	13.9659	13.9659	13.9659	13.9659	13.9659	13.9659	13.9659	13.9659	13.9659	13.9659	13.9659	13.9659	13.9659
13.2626	13.2626	13.2626	13.2626	13.2626	13.2626	13.2626	13.2626	13.2626	13.2626	13.2626	13.2626	13.2626	13.2626	13.2626	13.2626	13.2626	13.2626	11.5457	12.2132	13.3867	13.3137	12.7836	12.8422	14.3386	14.1416	12.6003	13.6042	12.7644	12.4843	14.7306	12.1515	10.8552	12.5485	11.7055	12.8075	13.8926	10.7556	14.4865	NaN	15.0196	10.5784	NaN	9.2647	11.7656	13.2626	13.2626	13.2626	13.2626	13.2626
16.0197	16.0197	16.0197	16.0197	16.0197	16.0197	16.0197	16.0197	16.0197	16.0197	16.0197	16.0197	16.0197	16.0197	16.0197	16.0197	16.0197	16.0197	16.0197	16.0197	16.0197	16.0197	16.0197	16.0197	16.0197	16.0197	16.0197	16.0197	16.0197	16.0197	16.0197	16.0197	16.0197	16.0197	16.0197	16.0197	15.819	15.7483	16.0207	15.6992	16.6907	15.8194	15.7076	15.77	15.7281	14.7037	15.8272	14.6416	16.0023	15.4755
NaN	19.0988	NaN	14.4022	19.504	NaN	NaN	13.6088	NaN	17.386	17.386	17.386	17.386	17.386	17.386	17.386	17.386	17.386	NaN	9.79868	16.0087	17.8279	15.8236	14.2015	18.9209	19.0817	NaN	17.1748	16.5019	16.6971	18.2898	16.5214	16.5398	16.9658	16.7036	16.5058	14.426	NaN	18.2119	NaN	19.8357	14.8427	NaN	10.673	NaN	15.5183	15.9088	15.6077	17.4552	17.072
NaN	NaN	NaN	NaN	NaN	NaN	NaN	NaN	NaN	NaN	NaN	NaN	NaN	NaN	NaN	NaN	NaN	NaN	NaN	NaN	NaN	NaN	NaN	NaN	NaN	NaN	NaN	NaN	NaN	NaN	NaN	NaN	NaN	NaN	NaN	NaN	NaN	NaN	NaN	NaN	NaN	NaN	NaN	NaN	NaN	NaN	NaN	NaN	NaN	NaN
11.9444	16.1049	NaN	10.3999	15.9106	12.7495	13.8714	13.0795	11.8857	14.5339	14.5339	14.5339	14.5339	14.5339	14.5339	14.5339	14.5339	14.5339	14.5339	14.5339	14.5339	14.5339	14.5339	14.5339	14.5339	14.5339	14.5339	14.5339	14.5339	14.5339	14.5339	14.5339	14.5339	14.5339	14.5339	14.5339	14.5339	14.5339	14.5339	14.5339	14.5339	14.5339	14.5339	14.5339	14.5339	14.5339	14.5339	14.5339	14.5339	14.5339
NaN	NaN	NaN	NaN	NaN	NaN	NaN	NaN	NaN	NaN	NaN	NaN	NaN	NaN	NaN	NaN	NaN	NaN	NaN	NaN	NaN	NaN	NaN	NaN	NaN	NaN	NaN	NaN	NaN	NaN	NaN	NaN	NaN	NaN	NaN	NaN	NaN	NaN	NaN	NaN	NaN	NaN	NaN	NaN	NaN	NaN	NaN	NaN	NaN	NaN
16.824	17.4574	16.3793	16.8753	17.2959	16.4994	16.7205	16.8975	16.6465	16.7054	16.7187	17.081	16.9154	16.7208	16.7959	16.6573	16.7595	16.6072	16.0604	16.1488	16.3674	16.967	16.5148	16.3271	17.8416	17.7636	16.1085	16.8822	16.8822	16.8822	16.8822	16.8822	16.8822	16.8822	16.8822	16.8822	16.611	15.3288	17.3951	15.6892	18.3705	16.2553	15.1432	16.047	16.014	16.7673	16.7855	16.8257	16.8819	16.895
NaN	NaN	NaN	NaN	NaN	NaN	NaN	NaN	NaN	NaN	NaN	NaN	NaN	NaN	NaN	NaN	NaN	NaN	NaN	NaN	NaN	NaN	NaN	NaN	NaN	NaN	NaN	NaN	NaN	NaN	NaN	NaN	NaN	NaN	NaN	NaN	NaN	NaN	NaN	NaN	NaN	NaN	NaN	NaN	NaN	NaN	NaN	NaN	NaN	NaN
NaN	NaN	NaN	NaN	NaN	NaN	NaN	NaN	NaN	NaN	NaN	NaN	NaN	NaN	NaN	NaN	NaN	NaN	NaN	NaN	NaN	NaN	NaN	NaN	NaN	NaN	NaN	NaN	NaN	NaN	NaN	NaN	NaN	NaN	NaN	NaN	NaN	NaN	NaN	NaN	NaN	NaN	NaN	NaN	NaN	NaN	NaN	NaN	NaN	NaN
19.7205	19.9913	18.9555	19.3318	20.0753	19.1999	19.0696	19.1479	19.1434	19.1178	19.2912	20.9569	19.7494	18.8675	19.0448	19.0138	19.5138	18.8148	NaN	NaN	19.7809	20.0025	17.6947	8.90059	21.4522	20.862	17.874	20.7365	18.7535	18.7233	20.944	17.5544	17.3151	18.6929	17.5976	17.4417	19.8245	18.1191	20.0079	NaN	21.4485	16.8949	NaN	15.9141	18.0515	19.1831	19.376	19.2624	19.6651	19.7007
14.3465	14.3465	14.3465	14.3465	14.3465	14.3465	14.3465	14.3465	14.3465	14.3465	14.3465	14.3465	14.3465	14.3465	14.3465	14.3465	14.3465	14.3465	13.7182	13.8493	15.0655	14.0081	13.8388	13.3896	14.8634	15.7331	12.7893	15.0768	15.0251	14.4018	14.6744	15.0407	11.7924	14.6967	13.3433	14.3832	15.2461	NaN	17.4776	NaN	17.2854	17.055	NaN	NaN	13.5714	14.3465	14.3465	14.3465	14.3465	14.3465
11.2889	11.2889	11.2889	11.2889	11.2889	11.2889	11.2889	11.2889	11.2889	11.2889	11.2889	11.2889	11.2889	11.2889	11.2889	11.2889	11.2889	11.2889	11.2889	11.2889	11.2889	11.2889	11.2889	11.2889	11.2889	11.2889	11.2889	11.2889	11.2889	11.2889	11.2889	11.2889	11.2889	11.2889	11.2889	11.2889	11.2889	11.2889	11.2889	11.2889	11.2889	11.2889	11.2889	11.2889	11.2889	11.2889	11.2889	11.2889	11.2889	11.2889
NaN	NaN	NaN	NaN	NaN	NaN	NaN	NaN	NaN	NaN	NaN	NaN	NaN	NaN	NaN	NaN	NaN	NaN	NaN	NaN	NaN	NaN	NaN	NaN	NaN	NaN	NaN	NaN	NaN	NaN	NaN	NaN	NaN	NaN	NaN	NaN	NaN	NaN	NaN	NaN	NaN	NaN	NaN	NaN	NaN	NaN	NaN	NaN	NaN	NaN
18.1634	18.9381	15.9913	16.0511	19.019	16.5497	16.7038	17.3396	16.8777	17.7393	17.7883	18.437	18.0146	17.6732	17.9451	17.7311	17.935	17.5913	16.7324	17.1512	18.4784	17.7218	17.593	17.0708	18.763	18.6117	17.1055	17.9151	17.9151	17.9151	17.9151	17.9151	17.9151	17.9151	17.9151	17.9151	17.9151	17.9151	17.9151	17.9151	17.9151	17.9151	17.9151	17.9151	17.9151	15.7282	18.3721	16.5668	18.0427	18.2759
17.9262	19.1653	17.9209	18.134	19.5405	18.0015	17.9355	17.9992	17.9614	18.2287	18.219	18.4243	18.6082	18.2828	18.3944	18.2965	18.4363	18.2256	17.7945	17.843	18.0205	18.82	17.994	18.0511	19.682	19.155	17.9009	18.503	18.4466	18.4181	18.7767	18.4388	18.4247	18.4627	18.497	18.4473	17.2915	14.8466	19.5326	15.8446	20.5655	17.0708	NaN	17.2043	16.6898	18.503	18.503	18.503	18.6083	18.6213
15.2734	15.2734	15.2734	15.2734	15.2734	15.2734	15.2734	15.2734	15.2734	15.2734	15.2734	15.2734	15.2734	15.2734	15.2734	15.2734	15.2734	15.2734	9.93952	12.9917	13.5421	15.956	13.7587	13.7697	16.8641	16.4785	12.2052	15.2734	15.2734	15.2734	15.2734	15.2734	15.2734	15.2734	15.2734	15.2734	15.2734	15.2734	15.2734	15.2734	15.2734	15.2734	15.2734	15.2734	15.2734	15.2734	15.2734	15.2734	15.2734	15.2734
NaN	NaN	NaN	NaN	NaN	NaN	NaN	NaN	NaN	NaN	NaN	NaN	NaN	NaN	NaN	NaN	NaN	NaN	NaN	NaN	NaN	NaN	NaN	NaN	NaN	NaN	NaN	NaN	NaN	NaN	NaN	NaN	NaN	NaN	NaN	NaN	NaN	NaN	NaN	NaN	NaN	NaN	NaN	NaN	NaN	NaN	NaN	NaN	NaN	NaN
8.40692	8.40692	8.40692	8.40692	8.40692	8.40692	8.40692	8.40692	8.40692	8.40692	8.40692	8.40692	8.40692	8.40692	8.40692	8.40692	8.40692	8.40692	8.40692	8.40692	8.40692	8.40692	8.40692	8.40692	8.40692	8.40692	8.40692	NaN	NaN	NaN	NaN	NaN	NaN	NaN	14.3341	14.6577	8.40692	8.40692	8.40692	8.40692	8.40692	8.40692	8.40692	8.40692	8.40692	8.40692	8.40692	8.40692	8.40692	8.40692
13.7449	13.7449	13.7449	13.7449	13.7449	13.7449	13.7449	13.7449	13.7449	11.6728	12.3668	12.7956	14.9273	12.2309	14.5779	14.7467	14.2326	11.7586	13.7449	13.7449	13.7449	13.7449	13.7449	13.7449	13.7449	13.7449	13.7449	13.7449	13.7449	13.7449	13.7449	13.7449	13.7449	13.7449	13.7449	13.7449	13.7449	13.7449	13.7449	13.7449	13.7449	13.7449	13.7449	13.7449	13.7449	13.7449	13.7449	13.7449	13.7449	13.7449
NaN	NaN	NaN	NaN	NaN	NaN	NaN	NaN	NaN	NaN	NaN	NaN	NaN	NaN	NaN	NaN	NaN	NaN	NaN	NaN	NaN	NaN	NaN	NaN	NaN	NaN	NaN	NaN	NaN	NaN	NaN	NaN	NaN	NaN	NaN	NaN	NaN	NaN	NaN	NaN	NaN	NaN	NaN	NaN	NaN	NaN	NaN	NaN	NaN	NaN
9.52208	9.52208	9.52208	9.52208	9.52208	9.52208	9.52208	9.52208	9.52208	9.52208	9.52208	9.52208	9.52208	9.52208	9.52208	9.52208	9.52208	9.52208	NaN	NaN	NaN	NaN	NaN	NaN	NaN	14.9447	13.621	9.52208	9.52208	9.52208	9.52208	9.52208	9.52208	9.52208	9.52208	9.52208	9.52208	9.52208	9.52208	9.52208	9.52208	9.52208	9.52208	9.52208	9.52208	9.52208	9.52208	9.52208	9.52208	9.52208
14.8472	14.8472	14.8472	14.8472	14.8472	14.8472	14.8472	14.8472	14.8472	14.8472	14.8472	14.8472	14.8472	14.8472	14.8472	14.8472	14.8472	14.8472	14.8472	14.8472	14.8472	14.8472	14.8472	14.8472	14.8472	14.8472	14.8472	14.8472	14.8472	14.8472	14.8472	14.8472	14.8472	14.8472	14.8472	14.8472	15.2141	13.0289	16.3064	13.4278	15.6224	14.1108	13.2482	14.1928	14.3627	14.8472	14.8472	14.8472	14.8472	14.8472
NaN	NaN	NaN	NaN	NaN	NaN	NaN	NaN	NaN	NaN	NaN	NaN	NaN	NaN	NaN	NaN	NaN	NaN	NaN	NaN	NaN	NaN	NaN	NaN	NaN	NaN	NaN	NaN	NaN	NaN	NaN	NaN	NaN	NaN	NaN	NaN	NaN	NaN	NaN	NaN	NaN	NaN	NaN	NaN	NaN	NaN	NaN	NaN	NaN	NaN
16.8539	16.8539	16.8539	16.8539	16.8539	16.8539	16.8539	16.8539	16.8539	16.8539	16.8539	16.8539	16.8539	16.8539	16.8539	16.8539	16.8539	16.8539	16.8539	16.8539	16.8539	16.8539	16.8539	16.8539	16.8539	16.8539	16.8539	16.8539	16.8539	16.8539	16.8539	16.8539	16.8539	16.8539	16.8539	16.8539	16.8539	16.8539	16.8539	16.8539	16.8539	16.8539	16.8539	16.8539	16.8539	16.8539	16.8539	16.8539	16.8539	16.8539
19.5874	19.2965	19.1782	19.3619	19.5394	20.0513	19.7338	19.1738	19.2696	19.084	19.1092	19.4342	19.9111	19.1959	19.8226	19.7769	19.4469	19.8219	19.9531	19.5841	19.4733	20.1409	19.0817	19.6918	19.689	19.4141	18.8641	NaN	18.9902	19.9593	18.7243	20.9398	19.6374	15.8915	19.6527	20.5662	19.7953	19.4854	18.8999	18.8909	19.6033	19.7557	18.56	20.1911	19.2933	18.9823	19.5172	18.6987	19.4424	20.182
18.3073	19.0095	17.9573	18.429	17.6054	17.8217	19.159	18.0924	18.1086	18.6896	17.6854	18.3053	18.5444	18.5351	18.4014	18.5533	18.4074	19.0409	19.2241	18.9591	19.3705	18.9143	17.5041	17.9961	17.476	18.2635	16.0878	18.2587	19.0681	18.4993	18.5752	17.909	18.4247	18.6525	17.8129	18.8638	19.4422	14.6217	18.3654	19.1282	17.4751	18.1224	16.6949	18.8844	18.573	18.3297	17.8228	19.8634	18.7229	19.2136
15.2168	17.4411	14.7709	16.1357	16.3629	15.2213	15.0118	15.8523	14.6162	15.8882	15.8882	15.8882	15.8882	15.8882	15.8882	15.8882	15.8882	15.8882	NaN	17.5749	16.5751	16.1112	11.5093	NaN	17.801	17.0783	NaN	15.5417	8.60577	NaN	16.3207	16.3323	NaN	17.1398	15.6825	17.2866	16.4983	NaN	17.3571	NaN	16.8428	14.5492	16.904	16.0367	NaN	15.4413	15.2279	14.2481	14.9419	16.2074
NaN	NaN	NaN	NaN	NaN	NaN	NaN	NaN	NaN	NaN	NaN	NaN	NaN	NaN	NaN	NaN	NaN	NaN	NaN	NaN	NaN	NaN	NaN	NaN	NaN	NaN	NaN	NaN	NaN	NaN	NaN	NaN	NaN	NaN	NaN	NaN	NaN	NaN	NaN	NaN	NaN	NaN	NaN	NaN	NaN	NaN	NaN	NaN	NaN	NaN
NaN	NaN	NaN	NaN	NaN	NaN	NaN	NaN	NaN	NaN	NaN	NaN	NaN	NaN	NaN	NaN	NaN	NaN	NaN	NaN	NaN	NaN	NaN	NaN	NaN	NaN	NaN	NaN	NaN	NaN	NaN	NaN	NaN	NaN	NaN	NaN	NaN	NaN	NaN	NaN	NaN	NaN	NaN	NaN	NaN	NaN	NaN	NaN	NaN	NaN
11.1611	11.1611	11.1611	11.1611	11.1611	11.1611	11.1611	11.1611	11.1611	11.1611	11.1611	11.1611	11.1611	11.1611	11.1611	11.1611	11.1611	11.1611	11.1611	11.1611	11.1611	11.1611	11.1611	11.1611	11.1611	11.1611	11.1611	11.1611	11.1611	11.1611	11.1611	11.1611	11.1611	11.1611	11.1611	11.1611	NaN	NaN	NaN	NaN	NaN	13.9889	13.2965	15.4944	14.3276	11.1611	11.1611	11.1611	11.1611	11.1611
10.7369	10.7369	10.7369	10.7369	10.7369	10.7369	10.7369	10.7369	10.7369	10.7369	10.7369	10.7369	10.7369	10.7369	10.7369	10.7369	10.7369	10.7369	10.7369	10.7369	10.7369	10.7369	10.7369	10.7369	10.7369	10.7369	10.7369	10.7369	10.7369	10.7369	10.7369	10.7369	10.7369	10.7369	10.7369	10.7369	NaN	NaN	NaN	NaN	NaN	NaN	NaN	13.3933	14.2308	10.7369	10.7369	10.7369	10.7369	10.7369
NaN	14.9722	NaN	NaN	12.5205	12.11	13.1571	12.8385	12.1726	10.3	11.1597	10.5105	13.1242	11.0497	14.453	13.6361	10.7663	11.5259	12.5297	12.5297	12.5297	12.5297	12.5297	12.5297	12.5297	12.5297	12.5297	NaN	10.2531	14.8215	NaN	14.0347	NaN	15.564	NaN	11.4442	12.5297	12.5297	12.5297	12.5297	12.5297	12.5297	12.5297	12.5297	12.5297	12.5297	12.5297	12.5297	12.5297	12.5297
20.2802	20.5109	19.987	20.3873	19.6945	20.7262	20.8172	20.6724	20.5629	19.7149	20.1838	20.3706	20.7293	20.12	21.0318	20.2475	20.6082	20.5542	21.2184	20.7612	20.9928	20.714	20.3075	19.695	19.5064	20.4959	18.9563	20.9326	20.8	19.8725	20.5142	21.1684	19.9082	20.0678	19.9025	20.7081	21.5205	18.9818	20.0285	20.429	16.4673	20.9012	16.3531	21.0657	20.2078	20.163	19.8982	19.9458	20.6409	21.3726
NaN	NaN	NaN	NaN	NaN	NaN	NaN	NaN	NaN	NaN	NaN	NaN	NaN	NaN	NaN	NaN	NaN	NaN	NaN	NaN	NaN	NaN	NaN	NaN	NaN	NaN	NaN	NaN	NaN	NaN	NaN	NaN	NaN	NaN	NaN	NaN	NaN	NaN	NaN	NaN	NaN	NaN	NaN	NaN	NaN	NaN	NaN	NaN	NaN	NaN
21.088	21.8563	20.9371	21.1906	21.2344	21.5018	21.6485	21.5811	21.4414	21.4006	21.3878	21.0576	21.6468	21.1159	21.4466	21.6379	21.4167	21.4132	21.5372	21.4907	21.3306	21.4216	21.2838	21.488	20.9727	21.3394	21.5102	21.4836	21.0909	21.1729	21.6766	21.2025	21.2839	21.669	21.5951	21.6872	20.9604	19.3097	21.274	21.4154	21.2429	22.0737	20.178	22.3397	22.3907	21.4221	21.5159	21.6073	20.9376	22.0742
NaN	NaN	NaN	NaN	NaN	NaN	NaN	NaN	NaN	NaN	NaN	NaN	NaN	NaN	NaN	NaN	NaN	NaN	NaN	NaN	NaN	NaN	NaN	NaN	NaN	NaN	NaN	NaN	NaN	NaN	NaN	NaN	NaN	NaN	NaN	NaN	NaN	NaN	NaN	NaN	NaN	NaN	NaN	NaN	NaN	NaN	NaN	NaN	NaN	NaN
NaN	NaN	NaN	NaN	NaN	NaN	NaN	NaN	NaN	NaN	NaN	NaN	NaN	NaN	NaN	NaN	NaN	NaN	NaN	NaN	NaN	NaN	NaN	NaN	NaN	NaN	NaN	NaN	NaN	NaN	NaN	NaN	NaN	NaN	NaN	NaN	NaN	NaN	NaN	NaN	NaN	NaN	NaN	NaN	NaN	NaN	NaN	NaN	NaN	NaN
NaN	NaN	NaN	NaN	NaN	NaN	NaN	NaN	NaN	NaN	NaN	NaN	NaN	NaN	NaN	NaN	NaN	NaN	NaN	NaN	NaN	NaN	NaN	NaN	NaN	NaN	NaN	NaN	NaN	NaN	NaN	NaN	NaN	NaN	NaN	NaN	NaN	NaN	NaN	NaN	NaN	NaN	NaN	NaN	NaN	NaN	NaN	NaN	NaN	NaN
15.4122	15.4122	15.4122	15.4122	15.4122	15.4122	15.4122	15.4122	15.4122	15.0087	14.964	14.9039	14.9289	14.5045	15.5375	16.0021	16.0154	15.7394	14.6373	14.6271	15.0559	15.5004	15.0395	13.7279	16.4691	16.7071	14.9622	15.7132	NaN	13.4502	15.6484	15.8401	9.21037	17.4396	14.8838	14.9816	15.1538	NaN	17.9774	NaN	17.4654	17.5928	NaN	NaN	13.1443	15.4122	15.4122	15.4122	15.4122	15.4122
12.8387	12.8387	12.8387	12.8387	12.8387	12.8387	12.8387	12.8387	12.8387	12.8387	12.8387	12.8387	12.8387	12.8387	12.8387	12.8387	12.8387	12.8387	12.8387	12.8387	12.8387	12.8387	12.8387	12.8387	12.8387	12.8387	12.8387	12.8387	12.8387	12.8387	12.8387	12.8387	12.8387	12.8387	12.8387	12.8387	12.8387	12.8387	12.8387	12.8387	12.8387	12.8387	12.8387	12.8387	12.8387	12.8387	12.8387	12.8387	12.8387	12.8387
11.0118	11.0118	11.0118	11.0118	11.0118	11.0118	11.0118	11.0118	11.0118	11.0118	11.0118	11.0118	11.0118	11.0118	11.0118	11.0118	11.0118	11.0118	11.0118	11.0118	11.0118	11.0118	11.0118	11.0118	11.0118	11.0118	11.0118	11.0118	11.0118	11.0118	11.0118	11.0118	11.0118	11.0118	11.0118	11.0118	11.0118	11.0118	11.0118	11.0118	11.0118	11.0118	11.0118	11.0118	11.0118	11.0118	11.0118	11.0118	11.0118	11.0118
14.647	15.2407	11.5017	12.7827	15.1754	11.9689	14.2435	14.3875	14.5553	14.4767	14.4767	14.4767	14.4767	14.4767	14.4767	14.4767	14.4767	14.4767	14.4767	14.4767	14.4767	14.4767	14.4767	14.4767	14.4767	14.4767	14.4767	14.4767	14.4767	14.4767	14.4767	14.4767	14.4767	14.4767	14.4767	14.4767	14.4767	14.4767	14.4767	14.4767	14.4767	14.4767	14.4767	14.4767	14.4767	14.4767	14.4767	14.4767	14.4767	14.4767
NaN	NaN	NaN	NaN	NaN	NaN	NaN	NaN	NaN	NaN	NaN	NaN	NaN	NaN	NaN	NaN	NaN	NaN	NaN	NaN	NaN	NaN	NaN	NaN	NaN	NaN	NaN	NaN	NaN	NaN	NaN	NaN	NaN	NaN	NaN	NaN	NaN	NaN	NaN	NaN	NaN	NaN	NaN	NaN	NaN	NaN	NaN	NaN	NaN	NaN
14.0775	14.0775	14.0775	14.0775	14.0775	14.0775	14.0775	14.0775	14.0775	18.8747	NaN	NaN	NaN	NaN	NaN	NaN	NaN	NaN	14.0775	14.0775	14.0775	14.0775	14.0775	14.0775	14.0775	14.0775	14.0775	14.0775	14.0775	14.0775	14.0775	14.0775	14.0775	14.0775	14.0775	14.0775	16.1422	NaN	16.5319	NaN	15.5614	15.0231	NaN	12.8811	15.0767	14.0775	14.0775	14.0775	14.0775	14.0775
18.6315	18.0624	17.8198	17.8661	18.0296	18.1018	17.8998	18.1456	18.3571	18.2236	18.0978	18.862	18.2755	17.7212	18.3163	17.7532	17.9811	17.615	17.7379	17.9994	18.4565	18.7392	17.5952	17.594	18.0726	18.0157	18.6802	20.1803	NaN	NaN	20.4609	NaN	NaN	NaN	15.1158	17.7013	18.5691	12.2986	19.8969	14.4258	16.4755	17.881	14.7604	17.6083	17.9623	18.028	17.9558	18.0944	18.3463	18.8542
NaN	NaN	NaN	NaN	NaN	NaN	NaN	NaN	NaN	NaN	NaN	NaN	NaN	NaN	NaN	NaN	NaN	NaN	NaN	NaN	NaN	NaN	NaN	NaN	NaN	NaN	NaN	NaN	NaN	NaN	NaN	NaN	NaN	NaN	NaN	NaN	NaN	NaN	NaN	NaN	NaN	NaN	NaN	NaN	NaN	NaN	NaN	NaN	NaN	NaN
18.3888	18.794	17.9387	18.0106	18.7116	18.151	18.212	18.0234	18.0404	18.2841	18.2565	18.5855	18.3372	18.2891	18.3338	18.3005	18.2911	18.3092	NaN	NaN	20.8132	18.3136	NaN	NaN	21.8619	NaN	17.5951	20.8382	NaN	NaN	20.7075	NaN	NaN	NaN	NaN	NaN	NaN	17.0448	20.0688	14.798	20.2624	17.8568	NaN	NaN	NaN	18.3439	18.3439	18.3439	18.3439	18.3439
20.6527	18.3942	17.5936	18.5716	20.262	19.0054	18.5964	17.7876	18.6411	19.2312	19.1101	20.4564	19.8194	18.8382	19.0246	18.8632	19.0157	18.7491	17.7547	17.9829	20.1259	19.3709	17.9322	18.6798	20.5092	20.7808	18.0822	20.7692	18.894	19.2126	19.4599	18.4765	18.4287	18.8369	18.484	18.9427	19.5648	18.4988	20.3776	18.2113	20.3757	19.2502	18.0499	19.0558	18.7291	18.9877	19.097	19.0173	19.3491	19.7302
NaN	NaN	NaN	NaN	NaN	NaN	NaN	NaN	NaN	NaN	NaN	NaN	NaN	NaN	NaN	NaN	NaN	NaN	NaN	NaN	NaN	NaN	NaN	NaN	NaN	NaN	NaN	NaN	NaN	NaN	NaN	NaN	NaN	NaN	NaN	NaN	NaN	NaN	NaN	NaN	NaN	NaN	NaN	NaN	NaN	NaN	NaN	NaN	NaN	NaN
17.2124	21.0983	NaN	NaN	21.1447	NaN	NaN	NaN	NaN	17.4643	17.7818	20.032	19.8647	17.5154	18.4705	17.8741	18.7465	17.1335	NaN	NaN	13.8679	20.0745	NaN	NaN	22.0547	21.3863	NaN	19.2441	19.2441	19.2441	19.2441	19.2441	19.2441	19.2441	19.2441	19.2441	18.8607	17.3085	19.8988	17.3832	20.5795	18.049	16.1908	18.5353	18.94	19.1367	19.1764	19.1575	19.219	19.2937
15.9714	15.9714	15.9714	15.9714	15.9714	15.9714	15.9714	15.9714	15.9714	15.9714	15.9714	15.9714	15.9714	15.9714	15.9714	15.9714	15.9714	15.9714	NaN	NaN	NaN	17.3591	NaN	NaN	19.5724	18.7293	NaN	15.9714	15.9714	15.9714	15.9714	15.9714	15.9714	15.9714	15.9714	15.9714	15.9714	15.9714	15.9714	15.9714	15.9714	15.9714	15.9714	15.9714	15.9714	15.9714	15.9714	15.9714	15.9714	15.9714
20.6975	21.3084	20.7788	20.8307	20.8046	20.8381	20.8817	20.7325	20.906	20.8664	20.8306	20.7579	21.028	20.9098	20.9092	20.8624	20.8262	20.7934	20.7461	21.0923	20.7512	21.2142	20.8044	20.7947	20.8453	21.2592	20.417	20.6693	20.7799	20.7369	21.4405	21.2755	20.5348	21.2756	20.5756	20.6473	21.0016	19.5431	20.5481	19.5455	21.1066	20.9896	19.6349	21.4033	21.5378	20.6093	20.8626	20.9076	21.0097	21.1698
13.7281	14.8715	13.6849	NaN	13.8499	12.2509	13.9426	13.8773	14.0287	13.6688	13.6688	13.6688	13.6688	13.6688	13.6688	13.6688	13.6688	13.6688	13.6688	13.6688	13.6688	13.6688	13.6688	13.6688	13.6688	13.6688	13.6688	13.3234	NaN	14.69	13.8662	14.1797	13.653	14.7057	13.6231	14.663	13.6688	13.6688	13.6688	13.6688	13.6688	13.6688	13.6688	13.6688	13.6688	13.6688	13.6688	13.6688	13.6688	13.6688
NaN	NaN	NaN	NaN	NaN	NaN	NaN	NaN	NaN	NaN	NaN	NaN	NaN	NaN	NaN	NaN	NaN	NaN	NaN	NaN	NaN	NaN	NaN	NaN	NaN	NaN	NaN	NaN	NaN	NaN	NaN	NaN	NaN	NaN	NaN	NaN	NaN	NaN	NaN	NaN	NaN	NaN	NaN	NaN	NaN	NaN	NaN	NaN	NaN	NaN
15.0302	15.2895	14.7148	14.7597	15.2525	14.7695	14.7355	14.5935	14.6432	14.8304	14.6182	15.9606	15.0035	14.3828	14.598	14.6106	14.7607	14.2972	14.8895	14.8895	14.8895	14.8895	14.8895	14.8895	14.8895	14.8895	14.8895	16.3647	9.8883	13.4942	16.627	13.2893	NaN	14.8363	NaN	NaN	15.3007	NaN	16.2829	NaN	17.1433	15.6391	NaN	12.7445	16.0244	14.3955	15.9026	14.1005	15.2048	15.1865
13.6518	13.6518	13.6518	13.6518	13.6518	13.6518	13.6518	13.6518	13.6518	13.6518	13.6518	13.6518	13.6518	13.6518	13.6518	13.6518	13.6518	13.6518	13.6518	13.6518	13.6518	13.6518	13.6518	13.6518	13.6518	13.6518	13.6518	13.6518	13.6518	13.6518	13.6518	13.6518	13.6518	13.6518	13.6518	13.6518	13.5574	13.1404	14.2038	13.1393	14.276	13.5797	13.2424	13.4731	13.4256	13.6518	13.6518	13.6518	13.6518	13.6518
17.883	18.4764	17.679	17.9109	18.6631	17.8501	17.7806	17.7762	17.8246	17.9336	17.8282	18.5439	18.0838	17.8711	17.856	17.8204	18.0075	17.7852	17.3677	17.9528	18.0713	18.24	17.6697	17.4905	19.0608	18.4511	17.5032	18.1845	18.0171	18.0225	18.2527	17.9872	17.9636	18.0197	17.9772	18.0712	17.7743	16.5334	18.9567	15.728	19.8022	16.9657	14.8736	16.3337	17.1257	17.7202	18.1209	17.8435	18.2544	18.0823
11.0378	11.0378	11.0378	11.0378	11.0378	11.0378	11.0378	11.0378	11.0378	12.8958	NaN	12.537	12.1193	NaN	12.5692	9.74162	12.2738	NaN	NaN	12.1199	NaN	12.1127	NaN	11.2088	13.8836	12.5142	NaN	11.0378	11.0378	11.0378	11.0378	11.0378	11.0378	11.0378	11.0378	11.0378	11.0378	11.0378	11.0378	11.0378	11.0378	11.0378	11.0378	11.0378	11.0378	11.0378	11.0378	11.0378	11.0378	11.0378
NaN	NaN	NaN	NaN	NaN	NaN	NaN	NaN	NaN	NaN	NaN	NaN	NaN	NaN	NaN	NaN	NaN	NaN	NaN	NaN	NaN	NaN	NaN	NaN	NaN	NaN	NaN	NaN	NaN	NaN	NaN	NaN	NaN	NaN	NaN	NaN	NaN	NaN	NaN	NaN	NaN	NaN	NaN	NaN	NaN	NaN	NaN	NaN	NaN	NaN
11.8876	11.8876	11.8876	11.8876	11.8876	11.8876	11.8876	11.8876	11.8876	11.8876	11.8876	11.8876	11.8876	11.8876	11.8876	11.8876	11.8876	11.8876	11.8876	11.8876	11.8876	11.8876	11.8876	11.8876	11.8876	11.8876	11.8876	NaN	NaN	13.3961	14.3786	11.8843	NaN	11.1192	6.95843	NaN	11.8876	11.8876	11.8876	11.8876	11.8876	11.8876	11.8876	11.8876	11.8876	11.8876	11.8876	11.8876	11.8876	11.8876
12.4921	12.4921	12.4921	12.4921	12.4921	12.4921	12.4921	12.4921	12.4921	12.4921	12.4921	12.4921	12.4921	12.4921	12.4921	12.4921	12.4921	12.4921	12.4921	12.4921	12.4921	12.4921	12.4921	12.4921	12.4921	12.4921	12.4921	12.4921	12.4921	12.4921	12.4921	12.4921	12.4921	12.4921	12.4921	12.4921	12.4921	12.4921	12.4921	12.4921	12.4921	12.4921	12.4921	12.4921	12.4921	NaN	13.5783	NaN	13.5886	12.6645
NaN	NaN	NaN	NaN	NaN	NaN	NaN	NaN	NaN	NaN	NaN	NaN	NaN	NaN	NaN	NaN	NaN	NaN	NaN	NaN	NaN	NaN	NaN	NaN	NaN	NaN	NaN	NaN	NaN	NaN	NaN	NaN	NaN	NaN	NaN	NaN	NaN	NaN	NaN	NaN	NaN	NaN	NaN	NaN	NaN	NaN	NaN	NaN	NaN	NaN
13.0311	13.0311	13.0311	13.0311	13.0311	13.0311	13.0311	13.0311	13.0311	13.0311	13.0311	13.0311	13.0311	13.0311	13.0311	13.0311	13.0311	13.0311	13.0311	13.0311	13.0311	13.0311	13.0311	13.0311	13.0311	13.0311	13.0311	13.0311	13.0311	13.0311	13.0311	13.0311	13.0311	13.0311	13.0311	13.0311	13.0311	13.0311	13.0311	13.0311	13.0311	13.0311	13.0311	13.0311	13.0311	12.205	12.4119	12.3432	13.2352	13.292
16.1828	16.4884	16.062	16.2485	16.4723	16.05	16.0546	16.0134	16.0488	15.7907	15.7501	17.1757	16.436	16.3133	15.8922	15.4071	15.7686	15.1147	14.5063	14.8326	17.0169	15.9159	14.0409	13.7592	17.6992	17.3679	13.9605	16.6658	15.9928	16.0939	16.6601	16.188	15.3754	15.9709	15.6049	16.1358	16.9393	NaN	17.9634	NaN	18.6403	16.3249	NaN	NaN	NaN	15.7407	16.5487	15.9029	16.225	16.6741
18.2879	18.7532	17.4287	18.4344	19.3407	18.0676	18.8385	19.5565	19.4679	19.5742	17.5982	18.3961	19.3987	18.2898	19.6993	18.4633	19.2132	17.4823	17.848	18.2062	18.8917	19.5959	18.9793	18.6713	19.3858	19.223	18.1052	16.8582	12.7894	17.2758	21.4923	18.496	17.641	19.3798	15.8861	17.7173	18.4876	16.9109	19.7247	18.0422	19.6221	19.5023	17.9088	18.7946	19.1709	18.0883	18.9095	18.3568	19.3078	19.2205
NaN	NaN	NaN	NaN	NaN	NaN	NaN	NaN	NaN	NaN	NaN	NaN	NaN	NaN	NaN	NaN	NaN	NaN	NaN	NaN	NaN	NaN	NaN	NaN	NaN	NaN	NaN	NaN	NaN	NaN	NaN	NaN	NaN	NaN	NaN	NaN	NaN	NaN	NaN	NaN	NaN	NaN	NaN	NaN	NaN	NaN	NaN	NaN	NaN	NaN
14.0825	17.1753	13.4795	14.8448	17.4836	13.7237	13.8721	14.1525	14.0721	14.9075	14.7344	14.9302	16.3499	14.8453	15.1918	14.8711	14.9507	14.6068	15.6638	15.6727	15.7627	16.1399	15.6345	15.5295	16.8324	16.4979	15.4694	15.9959	15.9959	15.9959	15.9959	15.9959	15.9959	15.9959	15.9959	15.9959	15.4752	14.8118	16.5574	14.8554	17.4787	15.1307	14.7627	15.1645	14.8475	4.32686	14.4301	13.1545	16.0666	15.7294
11.8182	11.8182	11.8182	11.8182	11.8182	11.8182	11.8182	11.8182	11.8182	11.8182	11.8182	11.8182	11.8182	11.8182	11.8182	11.8182	11.8182	11.8182	11.8182	11.8182	11.8182	11.8182	11.8182	11.8182	11.8182	11.8182	11.8182	NaN	NaN	NaN	17.1434	NaN	NaN	NaN	NaN	NaN	11.8182	11.8182	11.8182	11.8182	11.8182	11.8182	11.8182	11.8182	11.8182	11.8182	11.8182	11.8182	11.8182	11.8182
NaN	NaN	NaN	NaN	NaN	NaN	NaN	NaN	NaN	NaN	NaN	NaN	NaN	NaN	NaN	NaN	NaN	NaN	NaN	NaN	NaN	NaN	NaN	NaN	NaN	NaN	NaN	NaN	NaN	NaN	NaN	NaN	NaN	NaN	NaN	NaN	NaN	NaN	NaN	NaN	NaN	NaN	NaN	NaN	NaN	NaN	NaN	NaN	NaN	NaN
12.5158	12.5158	12.5158	13.9608	15.3482	12.9367	13.5848	13.4845	13.1461	13.0367	13.0367	13.0367	14.4399	13.4624	13.7298	13.6145	13.93	13.3346	11.6924	11.6924	11.6924	14.289	13.5735	13.5197	14.9944	14.5859	13.2673	13.1507	13.1507	13.1507	14.3081	13.636	13.2586	13.7588	13.7258	13.5384	12.5056	12.5056	12.5056	13.2545	15.6207	13.041	13.2929	13.321	13.238	13.0498	13.0498	13.0498	14.1693	13.9881
12.1768	12.1768	12.1768	12.1768	12.1768	12.1768	12.1768	12.1768	12.1768	9.56199	NaN	14.3647	12.3424	NaN	NaN	8.14142	11.8735	NaN	12.1768	12.1768	12.1768	12.1768	12.1768	12.1768	12.1768	12.1768	12.1768	12.1768	12.1768	12.1768	12.1768	12.1768	12.1768	12.1768	12.1768	12.1768	12.6381	NaN	14.0607	NaN	13.5712	11.9584	NaN	10.0024	11.4466	12.1768	12.1768	12.1768	12.1768	12.1768
16.2587	16.2587	16.2587	16.2587	16.2587	16.2587	16.2587	16.2587	16.2587	16.1882	16.1882	16.1882	16.1882	16.1882	16.4045	16.3438	16.4212	16.3256	NaN	NaN	NaN	16.31	NaN	NaN	19.9168	18.8733	NaN	16.1791	16.1791	16.1791	16.1791	16.1791	16.3955	16.4742	16.3256	16.3534	16.1396	16.1396	16.1396	16.1396	16.1396	16.4733	16.3601	16.4298	16.5164	16.2587	16.2587	16.2587	16.2587	16.2587
15.2721	15.8612	NaN	14.0386	15.8768	13.3932	13.8334	13.245	13.45	14.9058	14.9058	14.9058	14.9058	14.9058	14.9058	14.9058	14.9058	14.9058	11.2998	12.6985	15.6981	15.1959	12.8954	NaN	16.4684	16.3905	10.9701	15.9963	14.2061	14.564	15.9812	14.6043	NaN	14.5394	10.9933	13.3006	16.0055	NaN	16.8201	NaN	17.1547	NaN	NaN	NaN	8.86287	14.9058	14.9058	14.9058	14.9058	14.9058
15.2357	15.2357	15.2357	15.2357	15.2357	15.2357	15.2357	15.2357	15.2357	15.2357	15.2357	15.2357	15.2357	15.2357	15.2357	15.2357	15.2357	15.2357	15.028	14.9492	15.0296	15.4143	14.9913	15.0023	15.8323	15.6708	14.8864	15.2357	15.2357	15.2357	15.2357	15.2357	15.2357	15.2357	15.2357	15.2357	NaN	NaN	17.253	NaN	18.4794	NaN	NaN	NaN	NaN	15.2357	15.2357	15.2357	15.2357	15.2357
12.4032	12.4032	12.4032	12.4032	12.4032	12.4032	12.4032	12.4032	12.4032	12.4032	12.4032	12.4032	12.4032	12.4032	12.4032	12.4032	12.4032	12.4032	12.4032	12.4032	12.4032	12.4032	12.4032	12.4032	12.4032	12.4032	12.4032	12.4032	12.4032	12.4032	12.4032	12.4032	12.4032	12.4032	12.4032	12.4032	12.4032	12.4032	12.4032	12.4032	12.4032	12.4032	12.4032	12.4032	12.4032	12.4032	12.4032	12.4032	12.4032	12.4032
NaN	NaN	NaN	NaN	NaN	NaN	NaN	NaN	NaN	NaN	NaN	NaN	NaN	NaN	NaN	NaN	NaN	NaN	NaN	NaN	NaN	NaN	NaN	NaN	NaN	NaN	NaN	NaN	NaN	NaN	NaN	NaN	NaN	NaN	NaN	NaN	NaN	NaN	NaN	NaN	NaN	NaN	NaN	NaN	NaN	NaN	NaN	NaN	NaN	NaN
19.6269	19.9631	19.1424	19.2355	19.8862	19.2106	19.3674	19.1521	19.275	18.9779	18.8964	20.8477	19.6238	18.7594	18.9873	18.8932	19.4401	18.5198	19.0536	19.0739	19.9705	19.4875	19.1247	18.9744	20.301	19.8649	19.0639	20.4473	19.3249	19.2146	20.3602	18.5928	18.1109	19.1785	18.3033	18.7231	19.9657	18.389	20.3444	16.3857	20.8714	18.6797	14.4438	17.6702	19.0061	19.2888	19.3925	19.3589	19.5836	19.7337
17.5846	18.1372	17.4321	17.5348	18.3187	17.4187	17.4751	17.4784	17.4864	17.0352	17.0572	18.5576	17.9368	17.0806	17.3178	17.2209	17.7011	16.9724	NaN	NaN	NaN	18.6985	15.4684	14.4133	19.9408	19.912	16.1224	18.0414	17.3035	17.4216	18.7808	17.1976	16.8381	17.6474	16.904	17.1189	17.322	16.1114	18.7227	15.078	19.299	16.5985	12.8548	16.3829	17.1546	17.0999	17.4575	17.3427	18.0679	17.9031
15.9504	15.9504	15.9504	15.9504	15.9504	15.9504	15.9504	15.9504	15.9504	15.9504	15.9504	15.9504	15.9504	15.9504	15.9504	15.9504	15.9504	15.9504	15.9504	15.9504	15.9504	15.9504	15.9504	15.9504	15.9504	15.9504	15.9504	15.8263	15.5151	15.7972	17.1753	16.1011	15.7215	16.1834	15.2726	15.5657	15.9504	15.9504	15.9504	15.9504	15.9504	15.9504	15.9504	15.9504	15.9504	14.6781	17.5097	14.9264	16.7242	15.8715
16.246	17.3196	16.2659	16.4189	17.4123	16.399	16.3967	16.3548	16.2498	16.7493	16.7493	16.7493	16.7493	16.7493	16.7493	16.7493	16.7493	16.7493	16.5655	16.0348	15.8795	17.0397	16.0477	15.6619	17.754	17.7018	15.723	16.6096	16.1812	15.9005	17.5732	16.1248	15.9592	16.3312	16.0664	15.7891	15.6447	12.4978	17.3553	14.5405	18.6498	15.2004	NaN	14.6554	14.1263	16.7493	16.7493	16.7493	16.7493	16.7493
NaN	NaN	NaN	NaN	NaN	NaN	NaN	NaN	NaN	NaN	NaN	NaN	NaN	NaN	NaN	NaN	NaN	NaN	NaN	NaN	NaN	NaN	NaN	NaN	NaN	NaN	NaN	NaN	NaN	NaN	NaN	NaN	NaN	NaN	NaN	NaN	NaN	NaN	NaN	NaN	NaN	NaN	NaN	NaN	NaN	NaN	NaN	NaN	NaN	NaN
7.44706	7.44706	7.44706	7.44706	7.44706	7.44706	7.44706	7.44706	7.44706	7.44706	7.44706	7.44706	7.44706	7.44706	7.44706	7.44706	7.44706	7.44706	7.44706	7.44706	7.44706	7.44706	7.44706	7.44706	7.44706	7.44706	7.44706	7.44706	7.44706	7.44706	7.44706	7.44706	7.44706	7.44706	7.44706	7.44706	7.44706	7.44706	7.44706	7.44706	7.44706	7.44706	7.44706	7.44706	7.44706	7.44706	7.44706	7.44706	7.44706	7.44706
13.0335	13.0335	13.0335	13.0335	13.0335	13.0335	13.0335	13.0335	13.0335	13.0335	13.0335	13.0335	13.0335	13.0335	13.0335	13.0335	13.0335	13.0335	13.0335	13.0335	13.0335	13.0335	13.0335	13.0335	13.0335	13.0335	13.0335	13.0335	13.0335	13.0335	13.0335	13.0335	13.0335	13.0335	13.0335	13.0335	13.0335	13.0335	13.0335	13.0335	13.0335	13.0335	13.0335	13.0335	13.0335	13.0335	13.0335	13.0335	13.0335	13.0335
8.30338	16.1878	NaN	13.5358	14.2422	NaN	15.5693	16.1423	14.9551	14.6717	14.4368	15.0382	14.8257	14.5563	14.778	14.9526	14.8472	14.6984	12.5401	12.4432	14.992	14.0502	15.6964	12.6941	16.4628	15.9327	11.2795	13.9434	12.9911	15.3363	15.4862	15.3038	14.082	16.4732	13.4365	14.3607	14.7732	14.7732	14.7732	14.7732	14.7732	14.7732	14.7732	14.7732	14.7732	14.4653	15.3452	14.6069	15.1002	14.7615
11.1671	11.1671	11.1671	11.1671	11.1671	11.1671	11.1671	11.1671	11.1671	7.52076	11.4258	11.987	9.64195	NaN	12.4054	12.0333	11.6726	10.5325	11.1671	11.1671	11.1671	11.1671	11.1671	11.1671	11.1671	11.1671	11.1671	11.1671	11.1671	11.1671	11.1671	11.1671	11.1671	11.1671	11.1671	11.1671	11.1671	11.1671	11.1671	11.1671	11.1671	11.1671	11.1671	11.1671	11.1671	11.1671	11.1671	11.1671	11.1671	11.1671
11.9661	11.9661	11.9661	11.9661	11.9661	11.9661	11.9661	11.9661	11.9661	11.9661	11.9661	11.9661	11.9661	11.9661	11.9661	11.9661	11.9661	11.9661	11.9661	11.9661	11.9661	11.9661	11.9661	11.9661	11.9661	11.9661	11.9661	11.9661	11.9661	11.9661	11.9661	11.9661	11.9661	11.9661	11.9661	11.9661	11.9661	11.9661	11.9661	11.9661	11.9661	11.9661	11.9661	11.9661	11.9661	11.9661	11.9661	11.9661	11.9661	11.9661
11.629	11.629	11.629	11.629	11.629	11.629	11.629	11.629	11.629	11.629	11.629	11.629	11.629	11.629	11.629	11.629	11.629	11.629	11.629	11.629	11.629	11.629	11.629	11.629	11.629	11.629	11.629	11.629	11.629	11.629	11.629	11.629	11.629	11.629	11.629	11.629	11.629	11.629	11.629	11.629	11.629	11.629	11.629	11.629	11.629	11.629	11.629	11.629	11.629	11.629
NaN	18.7956	NaN	NaN	NaN	NaN	NaN	NaN	NaN	11.9016	11.9016	11.9016	11.9016	11.9016	11.9016	11.9016	11.9016	11.9016	11.9016	11.9016	11.9016	11.9016	11.9016	11.9016	11.9016	11.9016	11.9016	11.9016	11.9016	11.9016	11.9016	11.9016	11.9016	11.9016	11.9016	11.9016	11.9016	11.9016	11.9016	11.9016	11.9016	11.9016	11.9016	11.9016	11.9016	11.9016	11.9016	11.9016	11.9016	11.9016
26.5065	26.4919	25.9554	26.4922	26.0757	26.6753	26.5122	26.0476	26.1348	25.8053	26.0321	26.0205	26.5177	26.0939	26.5044	26.4917	26.3801	26.7638	26.917	25.9281	25.9618	26.516	26.0784	26.5741	25.9514	26.3583	26.3626	26.4122	26.8618	26.0471	26.8313	26.706	25.9725	25.9063	25.9204	26.2348	27.0381	25.7338	25.5794	25.7668	25.9216	26.2296	25.6353	26.9421	27.0228	26.0162	25.9778	25.8877	26.7005	27.1441
13.6596	13.6596	13.6596	13.6596	13.6596	17.3865	17.7872	16.8956	17.0651	NaN	NaN	NaN	NaN	NaN	17.8277	17.4452	17.858	16.7578	15.3367	15.3367	15.3367	15.3367	15.3367	16.667	17.1793	16.9345	16.2837	15.2789	15.2789	15.2789	15.2789	15.2789	16.8725	16.9196	16.6509	16.8969	15.7164	15.7164	15.7164	15.7164	15.7164	16.8121	16.2009	16.2914	16.6052	14.9097	14.9097	14.9097	14.9097	14.9097
NaN	NaN	NaN	NaN	NaN	NaN	NaN	NaN	NaN	NaN	NaN	NaN	NaN	NaN	NaN	NaN	NaN	NaN	NaN	NaN	NaN	NaN	NaN	NaN	NaN	NaN	NaN	NaN	NaN	NaN	NaN	NaN	NaN	NaN	NaN	NaN	NaN	NaN	NaN	NaN	NaN	NaN	NaN	NaN	NaN	NaN	NaN	NaN	NaN	NaN
22.6332	23.8535	23.6307	23.0014	22.5598	23.5765	23.984	22.6615	23.3984	22.9529	23.3329	23.5346	23.434	23.1713	23.0368	23.1518	23.5008	23.181	26.3628	NaN	19.2381	23.8852	20.8953	NaN	NaN	23.2023	19.302	23.1025	25.7925	22.5372	24.3492	24.3458	NaN	21.6067	22.0541	NaN	23.9252	NaN	25.1084	NaN	NaN	24.8906	NaN	25.5381	22.5389	22.4269	23.8712	22.9221	23.7837	23.6719
10.8551	10.8551	10.8551	10.8551	10.8551	10.8551	10.8551	10.8551	10.8551	10.8551	10.8551	10.8551	10.8551	10.8551	10.8551	10.8551	10.8551	10.8551	10.8551	10.8551	10.8551	10.8551	10.8551	10.8551	10.8551	10.8551	10.8551	10.8551	10.8551	10.8551	10.8551	10.8551	10.8551	10.8551	10.8551	10.8551	10.8551	10.8551	10.8551	10.8551	10.8551	10.8551	10.8551	10.8551	10.8551	10.8551	10.8551	10.8551	10.8551	10.8551
NaN	NaN	NaN	NaN	NaN	NaN	NaN	NaN	NaN	NaN	NaN	NaN	NaN	NaN	NaN	NaN	NaN	NaN	NaN	NaN	NaN	NaN	NaN	NaN	NaN	NaN	NaN	NaN	NaN	NaN	NaN	NaN	NaN	NaN	NaN	NaN	NaN	NaN	NaN	NaN	NaN	NaN	NaN	NaN	NaN	NaN	NaN	NaN	NaN	NaN
NaN	NaN	NaN	NaN	NaN	NaN	NaN	NaN	NaN	NaN	NaN	NaN	NaN	NaN	NaN	NaN	NaN	NaN	NaN	NaN	NaN	NaN	NaN	NaN	NaN	NaN	NaN	NaN	NaN	NaN	NaN	NaN	NaN	NaN	NaN	NaN	NaN	NaN	NaN	NaN	NaN	NaN	NaN	NaN	NaN	NaN	NaN	NaN	NaN	NaN
NaN	NaN	NaN	NaN	NaN	NaN	NaN	NaN	NaN	NaN	NaN	NaN	NaN	NaN	NaN	NaN	NaN	NaN	NaN	NaN	NaN	NaN	NaN	NaN	NaN	NaN	NaN	NaN	NaN	NaN	NaN	NaN	NaN	NaN	NaN	NaN	NaN	NaN	NaN	NaN	NaN	NaN	NaN	NaN	NaN	NaN	NaN	NaN	NaN	NaN
12.1652	12.1652	12.1652	12.1652	12.1652	12.1652	12.1652	12.1652	12.1652	12.1652	12.1652	12.1652	12.1652	12.1652	12.1652	12.1652	12.1652	12.1652	12.1652	12.1652	12.1652	12.1652	12.1652	12.1652	12.1652	12.1652	12.1652	12.1652	12.1652	12.1652	12.1652	12.1652	12.1652	12.1652	12.1652	12.1652	NaN	NaN	13.4998	NaN	14.741	NaN	NaN	NaN	NaN	NaN	16.2471	NaN	15.0186	14.0418
15.7117	16.0692	14.3511	15.0887	16.0518	14.734	14.9104	15.3166	16.2568	15.3749	15.5954	16.2718	15.6659	15.514	15.5987	15.5961	15.7053	15.508	15.5573	15.5671	15.7258	15.5395	15.0218	15.5386	15.9518	15.9383	15.7872	16.3843	13.9996	15.2141	17.594	15.756	NaN	15.5504	NaN	16.1548	16.0745	15.4798	16.4689	14.3439	16.0512	15.3969	14.3203	15.1196	15.8272	15.6203	15.6203	15.6203	15.6203	15.6203
21.9964	22.7014	20.8965	21.1305	22.5243	21.1239	21.1319	20.9469	21.0443	21.2373	21.349	23.0929	21.6903	21.2551	21.7466	20.9068	22.054	20.6172	21.1643	21.4064	22.3887	21.7823	21.3185	21.1328	22.4227	22.5839	21.2744	23.9719	20.96	19.3977	23.8562	NaN	NaN	20.0759	NaN	NaN	21.6196	21.0506	22.677	19.5738	23.1034	21.31	19.7685	20.2928	21.3954	19.9045	21.6351	20.6387	22.267	22.4193
18.571	19.0854	18.5659	18.648	19.1898	18.5701	18.5863	18.5679	18.5525	18.6446	18.6284	18.6648	18.8556	18.6403	18.6933	18.6563	18.6676	18.645	NaN	13.6572	17.1576	19.3604	17.238	14.9306	20.6669	20.2635	NaN	18.5475	18.1689	18.2357	19.5519	18.1867	18.0571	18.7841	18.2516	18.1661	17.9097	16.0505	20.0428	16.5162	20.3156	17.6114	16.1856	17.9175	18.0571	18.6812	18.7023	18.6675	18.9523	18.8821
12.808	12.808	12.808	12.808	12.808	12.808	12.808	12.808	12.808	12.808	12.808	12.808	12.808	12.808	12.808	12.808	12.808	12.808	12.808	12.808	12.808	12.808	12.808	12.808	12.808	12.808	12.808	12.808	12.808	12.808	12.808	12.808	12.808	12.808	12.808	12.808	12.808	12.808	12.808	12.808	12.808	12.808	12.808	12.808	12.808	12.808	12.808	12.808	12.808	12.808
15.8256	15.8256	15.8256	15.8256	15.8256	15.8256	15.8256	15.8256	15.8256	15.8256	15.8256	15.8256	15.8256	15.8256	15.8256	15.8256	15.8256	15.8256	17.5778	16.7214	14.6141	18.0459	NaN	NaN	14.2897	NaN	17.0237	15.8256	15.8256	15.8256	15.8256	15.8256	15.8256	15.8256	15.8256	15.8256	17.2594	NaN	16.1628	12.9074	16.1448	NaN	NaN	16.7846	16.5761	15.8256	15.8256	15.8256	15.8256	15.8256
12.5343	12.5343	12.5343	12.5343	12.5343	12.5343	12.5343	12.5343	12.5343	12.5343	12.5343	12.5343	12.5343	12.5343	12.5343	12.5343	12.5343	12.5343	12.5343	12.5343	12.5343	12.5343	12.5343	12.5343	12.5343	12.5343	12.5343	12.5343	12.5343	12.5343	12.5343	12.5343	12.5343	12.5343	12.5343	12.5343	12.5343	12.5343	12.5343	12.5343	12.5343	12.5343	12.5343	12.5343	12.5343	12.5343	12.5343	12.5343	12.5343	12.5343
11.3647	11.3647	11.3647	11.3647	11.3647	11.3647	11.3647	11.3647	11.3647	11.3647	11.3647	11.3647	11.3647	11.3647	11.3647	11.3647	11.3647	11.3647	11.3647	11.3647	11.3647	11.3647	11.3647	11.3647	11.3647	11.3647	11.3647	11.3647	11.3647	11.3647	11.3647	11.3647	11.3647	11.3647	11.3647	11.3647	NaN	NaN	NaN	NaN	NaN	NaN	NaN	14.0048	14.4009	11.3647	11.3647	11.3647	11.3647	11.3647
11.9822	11.9822	11.9822	11.9822	11.9822	11.9822	11.9822	11.9822	11.9822	11.9822	11.9822	11.9822	11.9822	11.9822	11.9822	11.9822	11.9822	11.9822	11.9822	11.9822	11.9822	11.9822	11.9822	11.9822	11.9822	11.9822	11.9822	11.9822	11.9822	11.9822	11.9822	11.9822	11.9822	11.9822	11.9822	11.9822	11.9822	11.9822	11.9822	11.9822	11.9822	11.9822	11.9822	11.9822	11.9822	11.9822	11.9822	11.9822	11.9822	11.9822
12.6076	12.6076	12.6076	12.6076	12.6076	12.6076	12.6076	12.6076	12.6076	NaN	NaN	17.7622	13.7541	NaN	NaN	NaN	9.12307	NaN	12.6076	12.6076	12.6076	12.6076	12.6076	12.6076	12.6076	12.6076	12.6076	12.6076	12.6076	12.6076	12.6076	12.6076	12.6076	12.6076	12.6076	12.6076	12.6076	12.6076	12.6076	12.6076	12.6076	12.6076	12.6076	12.6076	12.6076	12.6076	12.6076	12.6076	12.6076	12.6076
14.4299	14.4299	14.4299	14.4299	14.4299	14.4299	14.4299	14.4299	14.4299	14.4299	14.4299	14.4299	14.4299	14.4299	14.4299	14.4299	14.4299	14.4299	14.4299	14.4299	14.4299	14.4299	14.4299	14.4299	14.4299	14.4299	14.4299	14.4299	14.4299	14.4299	14.4299	14.4299	14.4299	14.4299	14.4299	14.4299	14.4299	14.4299	14.4299	14.4299	14.4299	14.4299	14.4299	14.4299	14.4299	14.4299	14.4299	14.4299	14.4299	14.4299
NaN	NaN	NaN	NaN	NaN	NaN	NaN	NaN	NaN	NaN	NaN	NaN	NaN	NaN	NaN	NaN	NaN	NaN	NaN	NaN	NaN	NaN	NaN	NaN	NaN	NaN	NaN	NaN	NaN	NaN	NaN	NaN	NaN	NaN	NaN	NaN	NaN	NaN	NaN	NaN	NaN	NaN	NaN	NaN	NaN	NaN	NaN	NaN	NaN	NaN
9.81267	9.81267	9.81267	9.81267	9.81267	9.81267	9.81267	9.81267	9.81267	9.81267	9.81267	9.81267	9.81267	9.81267	9.81267	9.81267	9.81267	9.81267	9.81267	9.81267	9.81267	9.81267	9.81267	9.81267	9.81267	9.81267	9.81267	9.81267	9.81267	9.81267	9.81267	9.81267	9.81267	9.81267	9.81267	9.81267	12.5991	NaN	12.9915	NaN	14.0074	NaN	NaN	NaN	NaN	9.81267	9.81267	9.81267	9.81267	9.81267
NaN	NaN	NaN	NaN	NaN	NaN	NaN	NaN	NaN	NaN	NaN	NaN	NaN	NaN	NaN	NaN	NaN	NaN	NaN	NaN	NaN	NaN	NaN	NaN	NaN	NaN	NaN	NaN	NaN	NaN	NaN	NaN	NaN	NaN	NaN	NaN	NaN	NaN	NaN	NaN	NaN	NaN	NaN	NaN	NaN	NaN	NaN	NaN	NaN	NaN
15.8869	15.8869	15.8869	15.8869	15.8869	15.8869	15.8869	15.8869	15.8869	15.8869	15.8869	15.8869	15.8869	15.8869	15.8869	15.8869	15.8869	15.8869	15.1539	14.6404	15.1418	16.3226	15.5914	14.989	16.9533	16.8191	14.514	15.8869	15.8869	15.8869	15.8869	15.8869	15.8869	15.8869	15.8869	15.8869	15.8869	15.8869	15.8869	15.8869	15.8869	15.8869	15.8869	15.8869	15.8869	15.8869	15.8869	15.8869	15.8869	15.8869
12.9405	12.9405	12.9405	12.9405	12.9405	12.9405	12.9405	12.9405	12.9405	11.5696	8.71173	14.1639	13.4044	7.4023	12.5975	12.3291	13.1347	12.3536	9.93191	8.43585	12.6179	12.611	9.15075	10.227	14.42	14.5659	NaN	12.9405	12.9405	12.9405	12.9405	12.9405	12.9405	12.9405	12.9405	12.9405	13.3036	NaN	14.0992	NaN	13.5314	10.871	NaN	12.3685	12.2553	12.9405	12.9405	12.9405	12.9405	12.9405
16.2793	16.2793	16.2793	16.2793	16.2793	16.2793	16.2793	16.2793	16.2793	16.2793	16.2793	16.2793	16.2793	16.2793	16.2793	16.2793	16.2793	16.2793	16.2793	16.2793	16.2793	16.2793	16.2793	16.2793	16.2793	16.2793	16.2793	16.2793	16.2793	16.2793	16.2793	16.2793	16.2793	16.2793	16.2793	16.2793	18.0629	NaN	17.8279	NaN	NaN	16.6744	NaN	16.3161	18.4428	17.2748	16.9706	NaN	17.2385	17.6592
NaN	NaN	NaN	NaN	NaN	13.9552	15.107	15.4966	14.6467	12.9206	12.9206	12.9206	12.9206	12.9206	12.9206	12.9206	12.9206	12.9206	NaN	NaN	NaN	NaN	NaN	16.5861	15.9814	16.5263	13.8394	NaN	NaN	NaN	NaN	NaN	16.3122	14.6057	16.5956	14.4644	NaN	NaN	NaN	NaN	NaN	15.3461	13.875	14.8829	15.0984	12.9206	12.9206	12.9206	12.9206	12.9206
16.0354	16.0354	16.0354	16.0354	16.0354	16.5878	16.5163	16.6765	16.4457	16.0417	16.0417	16.0417	16.0417	16.0417	16.9081	16.3659	16.4145	16.4473	16.3475	16.4215	15.2802	15.9774	15.6366	16.231	17.8975	16.0088	15.1183	15.2906	15.2906	15.2906	15.2906	15.2906	16.5952	16.5549	16.369	18.1746	15.9442	15.782	15.8198	15.3941	15.5752	16.429	16.0566	16.5421	17.254	16.2484	16.2484	16.2484	16.2484	16.2484
13.0289	16.3032	NaN	NaN	15.6267	NaN	NaN	15.2966	11.8742	13.9949	13.9949	13.9949	13.9949	13.9949	13.9949	13.9949	13.9949	13.9949	13.9949	13.9949	13.9949	13.9949	13.9949	13.9949	13.9949	13.9949	13.9949	13.9949	13.9949	13.9949	13.9949	13.9949	13.9949	13.9949	13.9949	13.9949	13.9949	13.9949	13.9949	13.9949	13.9949	13.9949	13.9949	13.9949	13.9949	13.9949	13.9949	13.9949	13.9949	13.9949
NaN	NaN	NaN	NaN	NaN	NaN	NaN	NaN	NaN	NaN	NaN	NaN	NaN	NaN	NaN	NaN	NaN	NaN	NaN	NaN	NaN	NaN	NaN	NaN	NaN	NaN	NaN	NaN	NaN	NaN	NaN	NaN	NaN	NaN	NaN	NaN	NaN	NaN	NaN	NaN	NaN	NaN	NaN	NaN	NaN	NaN	NaN	NaN	NaN	NaN
13.4765	13.4765	13.4765	13.4765	13.4765	13.4765	13.4765	13.4765	13.4765	13.4765	13.4765	13.4765	13.4765	13.4765	13.4765	13.4765	13.4765	13.4765	13.4765	13.4765	13.4765	13.4765	13.4765	13.4765	13.4765	13.4765	13.4765	13.4765	13.4765	13.4765	13.4765	13.4765	13.4765	13.4765	13.4765	13.4765	13.4765	13.4765	13.4765	13.4765	13.4765	13.4765	13.4765	13.4765	13.4765	13.4765	13.4765	13.4765	13.4765	13.4765
11.9553	11.9553	11.9553	11.9553	11.9553	11.9553	11.9553	11.9553	11.9553	11.9553	11.9553	11.9553	11.9553	11.9553	11.9553	11.9553	11.9553	11.9553	11.9553	11.9553	11.9553	11.9553	11.9553	11.9553	11.9553	11.9553	11.9553	11.9553	11.9553	11.9553	11.9553	11.9553	11.9553	11.9553	11.9553	11.9553	12.1741	NaN	13.3827	NaN	14.2515	11.7001	NaN	8.05928	11.9888	11.9553	11.9553	11.9553	11.9553	11.9553
14.4969	14.4969	14.4969	14.4969	14.4969	14.4969	14.4969	14.4969	14.4969	14.4969	14.4969	14.4969	14.4969	14.4969	14.4969	14.4969	14.4969	14.4969	14.4969	14.4969	14.4969	14.4969	14.4969	14.4969	14.4969	14.4969	14.4969	14.4969	14.4969	14.4969	14.4969	14.4969	14.4969	14.4969	14.4969	14.4969	15.5235	NaN	12.7513	NaN	NaN	11.6926	NaN	13.6585	17.0052	14.4969	14.4969	14.4969	14.4969	14.4969
13.2573	13.2573	13.2573	13.2573	13.2573	13.2573	13.2573	13.2573	13.2573	13.2573	13.2573	13.2573	13.2573	13.2573	13.2573	13.2573	13.2573	13.2573	11.3401	12.8429	13.7039	13.2751	11.5449	10.2796	13.9567	14.6959	10.473	13.2573	13.2573	13.2573	13.2573	13.2573	13.2573	13.2573	13.2573	13.2573	13.2573	13.2573	13.2573	13.2573	13.2573	13.2573	13.2573	13.2573	13.2573	13.2573	13.2573	13.2573	13.2573	13.2573
14.532	14.532	14.532	14.532	14.532	14.532	14.532	14.532	14.532	14.532	14.532	14.532	14.532	14.532	14.532	14.532	14.532	14.532	14.532	14.532	14.532	14.532	14.532	14.532	14.532	14.532	14.532	14.532	14.532	14.532	14.532	14.532	14.532	14.532	14.532	14.532	14.9254	NaN	16.2052	NaN	14.6504	13.7944	14.0651	14.3242	14.6863	NaN	20.5515	NaN	NaN	NaN
NaN	NaN	NaN	NaN	NaN	NaN	NaN	NaN	NaN	NaN	NaN	NaN	NaN	NaN	NaN	NaN	NaN	NaN	NaN	NaN	NaN	NaN	NaN	NaN	NaN	NaN	NaN	NaN	NaN	NaN	NaN	NaN	NaN	NaN	NaN	NaN	NaN	NaN	NaN	NaN	NaN	NaN	NaN	NaN	NaN	NaN	NaN	NaN	NaN	NaN
11.1069	11.1069	11.1069	11.1069	11.1069	11.1069	11.1069	11.1069	11.1069	11.1069	11.1069	11.1069	11.1069	11.1069	11.1069	11.1069	11.1069	11.1069	NaN	NaN	NaN	NaN	NaN	NaN	NaN	16.1808	14.6237	11.1069	11.1069	11.1069	11.1069	11.1069	11.1069	11.1069	11.1069	11.1069	11.1069	11.1069	11.1069	11.1069	11.1069	11.1069	11.1069	11.1069	11.1069	11.1069	11.1069	11.1069	11.1069	11.1069
NaN	NaN	NaN	NaN	NaN	NaN	NaN	NaN	NaN	NaN	NaN	NaN	NaN	NaN	NaN	NaN	NaN	NaN	NaN	NaN	NaN	NaN	NaN	NaN	NaN	NaN	NaN	NaN	NaN	NaN	NaN	NaN	NaN	NaN	NaN	NaN	NaN	NaN	NaN	NaN	NaN	NaN	NaN	NaN	NaN	NaN	NaN	NaN	NaN	NaN
NaN	NaN	NaN	NaN	NaN	NaN	NaN	NaN	NaN	NaN	NaN	NaN	NaN	NaN	NaN	NaN	NaN	NaN	NaN	NaN	NaN	NaN	NaN	NaN	NaN	NaN	NaN	NaN	NaN	NaN	NaN	NaN	NaN	NaN	NaN	NaN	NaN	NaN	NaN	NaN	NaN	NaN	NaN	NaN	NaN	NaN	NaN	NaN	NaN	NaN
10.2896	10.2896	10.2896	10.2896	10.2896	10.2896	10.2896	10.2896	10.2896	NaN	NaN	13.6912	11.454	NaN	11.6029	NaN	NaN	NaN	10.2896	10.2896	10.2896	10.2896	10.2896	10.2896	10.2896	10.2896	10.2896	10.2896	10.2896	10.2896	10.2896	10.2896	10.2896	10.2896	10.2896	10.2896	10.449	NaN	12.4905	NaN	12.1665	10.254	NaN	NaN	NaN	10.2896	10.2896	10.2896	10.2896	10.2896
15.5995	16.264	15.1819	15.6877	15.8776	15.3465	16.2128	14.5229	15.9156	11.5039	12.955	16.1872	16.7017	14.3943	15.3256	15.8486	15.7972	16.1862	16.131	15.7308	15.2292	15.6147	15.1797	14.5745	16.6043	16.3928	14.6978	15.837	15.837	15.837	15.837	15.837	15.837	15.837	15.837	15.837	15.5743	NaN	16.4555	13.2977	15.4843	14.8932	NaN	16.4881	16.726	12.1312	15.3822	14.5933	16.1093	17.1944
NaN	18.028	NaN	NaN	18.103	NaN	14.7888	15.1174	14.4772	16.0134	16.0134	16.0134	16.0134	16.0134	16.0134	16.0134	16.0134	16.0134	NaN	NaN	15.3989	16.5375	16.0467	NaN	16.7844	17.7393	NaN	16.0134	16.0134	16.0134	16.0134	16.0134	16.0134	16.0134	16.0134	16.0134	16.6245	NaN	18.6296	NaN	18.2745	15.145	NaN	NaN	NaN	16.0134	16.0134	16.0134	16.0134	16.0134
9.9133	9.9133	9.9133	9.9133	9.9133	9.9133	9.9133	9.9133	9.9133	9.9133	9.9133	9.9133	9.9133	9.9133	9.9133	9.9133	9.9133	9.9133	9.9133	9.9133	9.9133	9.9133	9.9133	9.9133	9.9133	9.9133	9.9133	9.9133	9.9133	9.9133	9.9133	9.9133	9.9133	9.9133	9.9133	9.9133	9.9133	9.9133	9.9133	9.9133	9.9133	9.9133	9.9133	9.9133	9.9133	9.9133	9.9133	9.9133	9.9133	9.9133
NaN	14.8784	14.3348	14.1513	14.535	14.5078	14.2566	14.4565	14.0618	13.9239	13.9239	13.9239	13.9239	13.9239	13.9239	13.9239	13.9239	13.9239	13.9239	13.9239	13.9239	13.9239	13.9239	13.9239	13.9239	13.9239	13.9239	NaN	14.9691	14.0831	15.0989	14.6572	13.8618	14.0908	14.0836	14.5659	NaN	14.2817	14.8669	14.1067	14.7116	14.1746	13.3198	14.821	15.2735	13.9239	13.9239	13.9239	13.9239	13.9239
18.7332	18.7332	18.7332	18.7332	18.7332	18.7332	18.7332	18.7332	18.7332	18.7332	18.7332	18.7332	18.7332	18.7332	18.7332	18.7332	18.7332	18.7332	18.2086	18.928	19.0216	18.8043	18.5122	18.2315	19.6345	19.1524	18.055	19.2759	18.3897	17.2541	20.2245	17.2485	17.1796	19.3686	16.7113	18.9062	18.9032	18.2138	19.0164	18.3163	18.6095	18.7914	18.7191	18.8288	18.8643	17.8365	18.3339	18.1661	18.8964	19.198
15.3282	17.5449	14.4139	15.8929	NaN	15.972	16.2292	14.2591	14.5005	15.1749	14.8781	18.1645	15.3103	14.8467	15.0399	14.6934	15.8062	13.5039	13.9166	15.0931	17.7874	15.2424	14.9127	9.41444	16.1602	16.5229	14.5872	17.8917	15.8671	14.9742	17.9379	13.6704	NaN	15.4697	NaN	14.3274	17.5856	9.09353	18.0727	NaN	17.3876	NaN	NaN	NaN	15.8926	15.8936	15.8936	15.8936	15.8936	15.8936
NaN	NaN	NaN	NaN	NaN	NaN	NaN	NaN	NaN	NaN	NaN	NaN	NaN	NaN	NaN	NaN	NaN	NaN	NaN	NaN	NaN	NaN	NaN	NaN	NaN	NaN	NaN	NaN	NaN	NaN	NaN	NaN	NaN	NaN	NaN	NaN	NaN	NaN	NaN	NaN	NaN	NaN	NaN	NaN	NaN	NaN	NaN	NaN	NaN	NaN
NaN	NaN	NaN	NaN	NaN	NaN	NaN	NaN	NaN	NaN	NaN	NaN	NaN	NaN	NaN	NaN	NaN	NaN	NaN	NaN	NaN	NaN	NaN	NaN	NaN	NaN	NaN	NaN	NaN	NaN	NaN	NaN	NaN	NaN	NaN	NaN	NaN	NaN	NaN	NaN	NaN	NaN	NaN	NaN	NaN	NaN	NaN	NaN	NaN	NaN
16.4094	16.4094	16.4094	16.4094	16.4094	16.4094	16.4094	16.4094	16.4094	16.3257	16.3063	16.4826	16.4833	16.2699	16.4038	16.387	16.3496	16.2667	16.2158	16.2678	16.2881	16.4673	16.2647	16.2783	16.8969	16.6395	16.2388	16.5203	16.176	16.331	16.7616	16.3626	16.2129	16.4548	16.1787	16.1491	16.2539	16.0803	16.8935	15.9233	17.038	16.2156	15.856	16.1801	16.1764	15.4896	16.6596	16.0343	16.226	16.7748
18.1282	19.2865	16.7386	16.8546	16.8583	18.6698	17.5168	16.5573	17.706	16.6057	17.4557	15.541	19.0038	17.9531	17.3318	NaN	19.0054	19.1032	17.9694	17.9694	17.9694	17.9694	17.9694	17.9694	17.9694	17.9694	17.9694	17.9694	17.9694	17.9694	17.9694	17.9694	17.9694	17.9694	17.9694	17.9694	19.2899	NaN	13.8876	16.2125	17.3519	19.1097	16.7274	17.6761	19.0016	17.1266	16.9311	17.8109	17.7472	18.1455
15.4525	15.4525	15.4525	15.4525	15.4525	15.4525	15.4525	15.4525	15.4525	15.4525	15.4525	15.4525	15.4525	15.4525	15.4525	15.4525	15.4525	15.4525	15.4525	15.4525	15.4525	15.4525	15.4525	15.4525	15.4525	15.4525	15.4525	15.4525	15.4525	15.4525	15.4525	15.4525	15.4525	15.4525	15.4525	15.4525	15.2407	15.4534	15.7078	15.4061	15.6899	15.4953	15.4598	15.4687	15.484	15.4525	15.4525	15.4525	15.4525	15.4525
NaN	NaN	NaN	NaN	NaN	NaN	NaN	NaN	NaN	NaN	NaN	NaN	NaN	NaN	NaN	NaN	NaN	NaN	NaN	NaN	NaN	NaN	NaN	NaN	NaN	NaN	NaN	NaN	NaN	NaN	NaN	NaN	NaN	NaN	NaN	NaN	NaN	NaN	NaN	NaN	NaN	NaN	NaN	NaN	NaN	NaN	NaN	NaN	NaN	NaN
14.7983	15.635	14.7184	14.9501	15.5948	14.7583	14.8613	14.9676	15.1785	15.2155	15.2155	15.2155	15.2155	15.2155	15.2155	15.2155	15.2155	15.2155	15.2155	15.2155	15.2155	15.2155	15.2155	15.2155	15.2155	15.2155	15.2155	15.2155	15.2155	15.2155	15.2155	15.2155	15.2155	15.2155	15.2155	15.2155	15.2155	15.2155	15.2155	15.2155	15.2155	15.2155	15.2155	15.2155	15.2155	15.2155	15.2155	15.2155	15.2155	15.2155
12.5184	12.5184	12.5184	12.5184	12.5184	12.5184	12.5184	12.5184	12.5184	12.5184	12.5184	12.5184	12.5184	12.5184	12.5184	12.5184	12.5184	12.5184	12.5184	12.5184	12.5184	12.5184	12.5184	12.5184	12.5184	12.5184	12.5184	12.5184	12.5184	12.5184	12.5184	12.5184	12.5184	12.5184	12.5184	12.5184	13.9176	NaN	16.1803	NaN	16.1747	NaN	NaN	NaN	13.2464	12.5184	12.5184	12.5184	12.5184	12.5184
17.6711	17.628	17.3686	15.9164	17.4211	17.1188	17.6849	17.5717	16.9971	19.4942	18.2931	16.5339	16.1045	18.438	18.2512	NaN	NaN	9.69146	17.8336	17.7342	17.3483	16.5968	16.4725	16.9734	17.7231	17.1311	17.9357	16.6755	16.5818	16.8326	16.3495	18.1955	17.3318	17.3217	18.5704	18.4026	18.0337	16.0943	18.6538	14.5439	16.4468	15.9321	14.4875	19.0872	16.967	17.2198	17.2198	17.2198	17.2198	17.2198
18.1945	18.1945	18.1945	18.1945	18.1945	18.1945	18.1945	18.1945	18.1945	18.1945	18.1945	18.1945	18.1945	18.1945	18.1945	18.1945	18.1945	18.1945	18.1945	18.1945	18.1945	18.1945	18.1945	18.1945	18.1945	18.1945	18.1945	17.3429	17.8252	NaN	NaN	17.0859	NaN	15.2599	NaN	18.7228	18.1945	18.1945	18.1945	18.1945	18.1945	18.1945	18.1945	18.1945	18.1945	18.1945	18.1945	18.1945	18.1945	18.1945
17.9047	18.5364	16.729	17.01	18.5534	16.9682	17.1451	17.0769	17.0283	16.0705	15.6642	19.7221	18.156	15.1524	15.7974	15.051	17.5666	11.2455	17.2483	17.2931	17.9339	17.613	17.3869	17.2029	18.5857	18.428	17.3653	18.6728	16.403	17.3182	19.3894	14.2643	NaN	16.7419	NaN	15.1984	17.9856	NaN	19.8488	NaN	20.0367	NaN	NaN	NaN	NaN	17.7798	17.7798	17.7798	17.7798	17.7798
12.215	12.215	12.215	12.215	12.215	12.215	12.215	12.215	12.215	12.215	12.215	12.215	12.215	12.215	12.215	12.215	12.215	12.215	12.215	12.215	12.215	12.215	12.215	12.215	12.215	12.215	12.215	12.215	12.215	12.215	12.215	12.215	12.215	12.215	12.215	12.215	12.215	12.215	12.215	12.215	12.215	12.215	12.215	12.215	12.215	12.215	12.215	12.215	12.215	12.215
12.7263	12.7263	12.7263	12.7263	12.7263	12.7263	12.7263	12.7263	12.7263	12.7263	12.7263	12.7263	12.7263	12.7263	12.7263	12.7263	12.7263	12.7263	12.7263	12.7263	12.7263	12.7263	12.7263	12.7263	12.7263	12.7263	12.7263	12.7263	12.7263	12.7263	12.7263	12.7263	12.7263	12.7263	12.7263	12.7263	12.7263	12.7263	12.7263	12.7263	12.7263	12.7263	12.7263	12.7263	12.7263	12.7263	12.7263	12.7263	12.7263	12.7263
13.143	13.143	13.143	13.143	13.143	13.143	13.143	13.143	13.143	13.143	13.143	13.143	13.143	13.143	13.143	13.143	13.143	13.143	13.143	13.143	13.143	13.143	13.143	13.143	13.143	13.143	13.143	13.143	13.143	13.143	13.143	13.143	13.143	13.143	13.143	13.143	13.143	13.143	13.143	13.143	13.143	13.143	13.143	13.143	13.143	13.143	13.143	13.143	13.143	13.143
NaN	NaN	NaN	NaN	NaN	NaN	NaN	NaN	NaN	NaN	NaN	NaN	NaN	NaN	NaN	NaN	NaN	NaN	NaN	NaN	NaN	NaN	NaN	NaN	NaN	NaN	NaN	NaN	NaN	NaN	NaN	NaN	NaN	NaN	NaN	NaN	NaN	NaN	NaN	NaN	NaN	NaN	NaN	NaN	NaN	NaN	NaN	NaN	NaN	NaN
NaN	NaN	NaN	NaN	NaN	NaN	NaN	NaN	NaN	NaN	NaN	NaN	NaN	NaN	NaN	NaN	NaN	NaN	NaN	NaN	NaN	NaN	NaN	NaN	NaN	NaN	NaN	NaN	NaN	NaN	NaN	NaN	NaN	NaN	NaN	NaN	NaN	NaN	NaN	NaN	NaN	NaN	NaN	NaN	NaN	NaN	NaN	NaN	NaN	NaN
23.1606	24.1025	23.0704	22.6996	23.0718	23.0797	23.4502	23.0897	23.1148	23.1279	23.3362	22.8301	23.6116	23.3161	24.0118	23.0252	23.2771	22.7609	23.075	23.7447	23.4979	23.2459	23.2202	23.3115	22.7739	23.1958	23.408	22.992	22.4938	23.364	23.0735	23.9953	23.8499	23.7527	23.4251	23.3948	23.9689	21.6483	23.5316	NaN	23.2497	23.7427	22.2439	24.0718	23.5222	23.0725	23.9174	23.1248	23.3962	23.811
13.099	13.099	13.099	13.099	13.099	13.099	13.099	13.099	13.099	13.099	13.099	13.099	13.099	13.099	13.099	13.099	13.099	13.099	13.099	13.099	13.099	13.099	13.099	13.099	13.099	13.099	13.099	13.099	13.099	13.099	13.099	13.099	13.099	13.099	13.099	13.099	13.099	13.099	13.099	13.099	13.099	13.099	13.099	13.099	13.099	13.099	13.099	13.099	13.099	13.099
10.5878	10.5878	10.5878	10.5878	10.5878	10.5878	10.5878	10.5878	10.5878	10.5878	10.5878	10.5878	10.5878	10.5878	10.5878	10.5878	10.5878	10.5878	10.5878	10.5878	10.5878	10.5878	10.5878	10.5878	10.5878	10.5878	10.5878	10.5878	10.5878	10.5878	10.5878	10.5878	10.5878	10.5878	10.5878	10.5878	10.5878	10.5878	10.5878	10.5878	10.5878	10.5878	10.5878	10.5878	10.5878	10.5878	10.5878	10.5878	10.5878	10.5878
NaN	NaN	NaN	NaN	NaN	NaN	NaN	NaN	NaN	NaN	NaN	NaN	NaN	NaN	NaN	NaN	NaN	NaN	NaN	NaN	NaN	NaN	NaN	NaN	NaN	NaN	NaN	NaN	NaN	NaN	NaN	NaN	NaN	NaN	NaN	NaN	NaN	NaN	NaN	NaN	NaN	NaN	NaN	NaN	NaN	NaN	NaN	NaN	NaN	NaN
15.7644	17.2028	16.0209	14.7592	16.0501	15.0777	16.0488	16.6765	16.2021	15.345	15.6894	16.1956	16.3982	16.3475	16.343	16.2831	15.931	16.3577	16.6141	16.3593	16.4188	16.3258	15.6179	15.2791	16.5278	16.6691	14.8009	15.7388	15.7634	15.8612	16.9884	16.5632	16.3299	16.1804	15.7441	15.717	16.8494	15.353	15.98	14.8626	15.6296	15.8802	14.4238	16.7638	16.7134	16.1102	16.1102	16.1102	16.1102	16.1102
NaN	NaN	NaN	NaN	NaN	NaN	NaN	NaN	NaN	NaN	NaN	NaN	NaN	NaN	NaN	NaN	NaN	NaN	NaN	NaN	NaN	NaN	NaN	NaN	NaN	NaN	NaN	NaN	NaN	NaN	NaN	NaN	NaN	NaN	NaN	NaN	NaN	NaN	NaN	NaN	NaN	NaN	NaN	NaN	NaN	NaN	NaN	NaN	NaN	NaN
NaN	NaN	NaN	NaN	NaN	NaN	NaN	NaN	NaN	NaN	NaN	NaN	NaN	NaN	NaN	NaN	NaN	NaN	NaN	NaN	NaN	NaN	NaN	NaN	NaN	NaN	NaN	NaN	NaN	NaN	NaN	NaN	NaN	NaN	NaN	NaN	NaN	NaN	NaN	NaN	NaN	NaN	NaN	NaN	NaN	NaN	NaN	NaN	NaN	NaN
8.47131	8.47131	8.47131	8.47131	8.47131	8.47131	8.47131	8.47131	8.47131	8.47131	8.47131	8.47131	8.47131	8.47131	8.47131	8.47131	8.47131	8.47131	8.47131	8.47131	8.47131	8.47131	8.47131	8.47131	8.47131	8.47131	8.47131	8.47131	8.47131	8.47131	8.47131	8.47131	8.47131	8.47131	8.47131	8.47131	8.47131	8.47131	8.47131	8.47131	8.47131	8.47131	8.47131	8.47131	8.47131	8.47131	8.47131	8.47131	8.47131	8.47131
NaN	NaN	NaN	NaN	NaN	NaN	NaN	NaN	NaN	NaN	NaN	NaN	NaN	NaN	NaN	NaN	NaN	NaN	NaN	NaN	NaN	NaN	NaN	NaN	NaN	NaN	NaN	NaN	NaN	NaN	NaN	NaN	NaN	NaN	NaN	NaN	NaN	NaN	NaN	NaN	NaN	NaN	NaN	NaN	NaN	NaN	NaN	NaN	NaN	NaN
12.9956	12.9956	12.9956	12.9956	12.9956	12.9956	12.9956	12.9956	12.9956	12.9956	12.9956	12.9956	12.9956	12.9956	12.9956	12.9956	12.9956	12.9956	12.9956	12.9956	12.9956	12.9956	12.9956	12.9956	12.9956	12.9956	12.9956	15.0962	10.5609	NaN	15.9003	14.7336	12.6397	NaN	NaN	NaN	12.9956	12.9956	12.9956	12.9956	12.9956	12.9956	12.9956	12.9956	12.9956	12.9956	12.9956	12.9956	12.9956	12.9956
14.6933	14.6884	12.1683	17.0651	14.4556	15.1188	16.8309	17.4363	16.3346	16.1487	16.1487	16.1487	16.1487	16.1487	16.1487	16.1487	16.1487	16.1487	16.1487	16.1487	16.1487	16.1487	16.1487	16.1487	16.1487	16.1487	16.1487	16.1487	16.1487	16.1487	16.1487	16.1487	16.1487	16.1487	16.1487	16.1487	16.1487	16.1487	16.1487	16.1487	16.1487	16.1487	16.1487	16.1487	16.1487	16.1487	16.1487	16.1487	16.1487	16.1487
NaN	NaN	NaN	NaN	NaN	NaN	NaN	NaN	NaN	NaN	NaN	NaN	NaN	NaN	NaN	NaN	NaN	NaN	NaN	NaN	NaN	NaN	NaN	NaN	NaN	NaN	NaN	NaN	NaN	NaN	NaN	NaN	NaN	NaN	NaN	NaN	NaN	NaN	NaN	NaN	NaN	NaN	NaN	NaN	NaN	NaN	NaN	NaN	NaN	NaN
16.4844	16.4411	15.7173	15.9391	16.2542	16.0425	16.3432	16.0469	16.2576	15.4243	15.0254	18.2967	16.1673	13.7751	14.7528	16.0397	16.3334	14.1954	13.9498	14.3697	17.4408	16.5146	15.4456	NaN	17.8204	16.9066	13.8024	17.8939	15.1686	14.9531	18.074	14.5746	9.74905	16.0741	NaN	11.662	16.6398	16.0596	16.4448	15.7911	16.3513	16.115	15.7166	15.917	16.5407	15.2618	16.316	15.9792	16.8609	16.7364
8.42496	8.42496	8.42496	8.42496	8.42496	8.42496	8.42496	8.42496	8.42496	8.42496	8.42496	8.42496	8.42496	8.42496	8.42496	8.42496	8.42496	8.42496	NaN	NaN	6.26214	9.60539	NaN	NaN	12.3946	11.9834	NaN	8.42496	8.42496	8.42496	8.42496	8.42496	8.42496	8.42496	8.42496	8.42496	8.42496	8.42496	8.42496	8.42496	8.42496	8.42496	8.42496	8.42496	8.42496	8.42496	8.42496	8.42496	8.42496	8.42496
NaN	NaN	NaN	NaN	NaN	NaN	NaN	NaN	NaN	NaN	NaN	NaN	NaN	NaN	NaN	NaN	NaN	NaN	NaN	NaN	NaN	NaN	NaN	NaN	NaN	NaN	NaN	NaN	NaN	NaN	NaN	NaN	NaN	NaN	NaN	NaN	NaN	NaN	NaN	NaN	NaN	NaN	NaN	NaN	NaN	NaN	NaN	NaN	NaN	NaN
11.8544	11.8544	11.8544	11.8544	11.8544	11.8544	11.8544	11.8544	11.8544	11.8544	11.8544	11.8544	11.8544	11.8544	11.8544	11.8544	11.8544	11.8544	11.8544	11.8544	11.8544	11.8544	11.8544	11.8544	11.8544	11.8544	11.8544	11.8544	11.8544	11.8544	11.8544	11.8544	11.8544	11.8544	11.8544	11.8544	11.8544	11.8544	11.8544	11.8544	11.8544	11.8544	11.8544	11.8544	11.8544	11.8544	11.8544	11.8544	11.8544	11.8544
17.1361	17.9941	17.0657	17.2578	18.0374	17.0882	17.0723	17.1785	17.1967	17.5057	17.5057	17.5057	17.5057	17.5057	17.5057	17.5057	17.5057	17.5057	15.993	16.0364	16.3802	17.7862	16.3468	16.134	19.0367	18.6164	15.8356	17.5057	17.5057	17.5057	17.5057	17.5057	17.5057	17.5057	17.5057	17.5057	16.2619	10.969	18.1066	14.2231	19.6667	15.2637	NaN	15.7974	15.9694	17.5057	17.5057	17.5057	17.5057	17.5057
NaN	NaN	NaN	NaN	NaN	NaN	NaN	NaN	NaN	NaN	NaN	NaN	NaN	NaN	NaN	NaN	NaN	NaN	NaN	NaN	NaN	NaN	NaN	NaN	NaN	NaN	NaN	NaN	NaN	NaN	NaN	NaN	NaN	NaN	NaN	NaN	NaN	NaN	NaN	NaN	NaN	NaN	NaN	NaN	NaN	NaN	NaN	NaN	NaN	NaN
NaN	NaN	NaN	NaN	NaN	NaN	NaN	NaN	NaN	NaN	NaN	NaN	NaN	NaN	NaN	NaN	NaN	NaN	NaN	NaN	NaN	NaN	NaN	NaN	NaN	NaN	NaN	NaN	NaN	NaN	NaN	NaN	NaN	NaN	NaN	NaN	NaN	NaN	NaN	NaN	NaN	NaN	NaN	NaN	NaN	NaN	NaN	NaN	NaN	NaN
12.5506	12.5506	12.5506	12.5506	12.5506	12.5506	12.5506	12.5506	12.5506	12.5506	12.5506	12.5506	12.5506	12.5506	12.5506	12.5506	12.5506	12.5506	12.5506	12.5506	12.5506	12.5506	12.5506	12.5506	12.5506	12.5506	12.5506	12.3814	12.3814	12.3814	12.3814	12.3814	12.7169	12.9231	12.8351	12.7391	12.3013	12.3013	12.3013	12.3013	12.3013	12.8879	12.8217	12.9536	12.9492	12.5506	12.5506	12.5506	12.5506	12.5506
9.23085	9.23085	9.23085	9.23085	9.23085	9.23085	9.23085	9.23085	9.23085	9.23085	9.23085	9.23085	9.23085	9.23085	9.23085	9.23085	9.23085	9.23085	9.23085	9.23085	9.23085	9.23085	9.23085	9.23085	9.23085	9.23085	9.23085	9.23085	9.23085	9.23085	9.23085	9.23085	9.23085	9.23085	9.23085	9.23085	9.23085	9.23085	9.23085	9.23085	9.23085	9.23085	9.23085	9.23085	9.23085	9.23085	9.23085	9.23085	9.23085	9.23085
11.8799	16.948	NaN	14.0786	17.3358	NaN	NaN	12.0688	10.9636	15.5207	15.5207	15.5207	15.5207	15.5207	15.5207	15.5207	15.5207	15.5207	NaN	NaN	NaN	15.9282	NaN	NaN	18.4721	17.6779	NaN	15.5207	15.5207	15.5207	15.5207	15.5207	15.5207	15.5207	15.5207	15.5207	NaN	NaN	16.8526	NaN	18.3894	NaN	NaN	NaN	NaN	10.6053	13.7174	12.074	15.3845	15.0673
13.6136	13.6136	13.6136	13.6136	13.6136	13.6136	13.6136	13.6136	13.6136	13.6136	13.6136	13.6136	13.6136	13.6136	13.6136	13.6136	13.6136	13.6136	15.095	15.1869	15.1192	10.2822	NaN	13.5649	10.9839	13.1105	12.915	15.375	13.554	13.0102	11.7005	12.9363	14.1611	12.2354	13.8372	13.7679	15.8562	NaN	14.6557	NaN	13.0724	13.2532	NaN	14.6678	13.9045	13.6136	13.6136	13.6136	13.6136	13.6136
NaN	NaN	NaN	NaN	NaN	NaN	NaN	NaN	NaN	NaN	NaN	NaN	NaN	NaN	NaN	NaN	NaN	NaN	NaN	NaN	NaN	NaN	NaN	NaN	NaN	NaN	NaN	NaN	NaN	NaN	NaN	NaN	NaN	NaN	NaN	NaN	NaN	NaN	NaN	NaN	NaN	NaN	NaN	NaN	NaN	NaN	NaN	NaN	NaN	NaN
10.6294	10.6294	10.6294	10.6294	10.6294	10.6294	10.6294	10.6294	10.6294	10.6294	10.6294	10.6294	10.6294	10.6294	10.6294	10.6294	10.6294	10.6294	10.6294	10.6294	10.6294	10.6294	10.6294	10.6294	10.6294	10.6294	10.6294	10.6294	10.6294	10.6294	10.6294	10.6294	10.6294	10.6294	10.6294	10.6294	10.6294	10.6294	10.6294	10.6294	10.6294	10.6294	10.6294	10.6294	10.6294	10.6294	10.6294	10.6294	10.6294	10.6294
NaN	NaN	NaN	NaN	NaN	NaN	NaN	NaN	NaN	NaN	NaN	NaN	NaN	NaN	NaN	NaN	NaN	NaN	NaN	NaN	NaN	NaN	NaN	NaN	NaN	NaN	NaN	NaN	NaN	NaN	NaN	NaN	NaN	NaN	NaN	NaN	NaN	NaN	NaN	NaN	NaN	NaN	NaN	NaN	NaN	NaN	NaN	NaN	NaN	NaN
13.7529	18.2208	NaN	12.1843	17.4458	14.189	14.0128	12.8592	14.436	15.7051	15.9485	16.1927	16.6605	16.1366	16.0846	15.873	15.688	15.6652	15.9909	16.0392	16.0585	16.4348	16.0977	16.013	16.8044	17.0451	15.9209	16.4912	15.8114	15.8247	16.977	16.0648	15.6906	16.079	15.8183	15.7549	13.1396	NaN	16.86	NaN	18.8897	13.1649	NaN	11.1384	NaN	14.0837	15.4831	16.1669	16.5027	16.088
NaN	NaN	NaN	NaN	NaN	NaN	NaN	NaN	NaN	NaN	NaN	NaN	NaN	NaN	NaN	NaN	NaN	NaN	NaN	NaN	NaN	NaN	NaN	NaN	NaN	NaN	NaN	NaN	NaN	NaN	NaN	NaN	NaN	NaN	NaN	NaN	NaN	NaN	NaN	NaN	NaN	NaN	NaN	NaN	NaN	NaN	NaN	NaN	NaN	NaN
NaN	NaN	NaN	NaN	NaN	NaN	NaN	NaN	NaN	NaN	NaN	NaN	NaN	NaN	NaN	NaN	NaN	NaN	NaN	NaN	NaN	NaN	NaN	NaN	NaN	NaN	NaN	NaN	NaN	NaN	NaN	NaN	NaN	NaN	NaN	NaN	NaN	NaN	NaN	NaN	NaN	NaN	NaN	NaN	NaN	NaN	NaN	NaN	NaN	NaN
14.1771	14.7537	14.3503	14.5239	14.1672	14.4884	14.4631	14.1426	14.5186	14.4237	14.4237	14.4237	14.4237	14.4237	14.4237	14.4237	14.4237	14.4237	14.4237	14.4237	14.4237	14.4237	14.4237	14.4237	14.4237	14.4237	14.4237	14.4237	14.4237	14.4237	14.4237	14.4237	14.4237	14.4237	14.4237	14.4237	14.4237	14.4237	14.4237	14.4237	14.4237	14.4237	14.4237	14.4237	14.4237	14.4237	14.4237	14.4237	14.4237	14.4237
17.3882	17.3398	16.8205	17.794	18.224	16.9728	17.4106	18.7485	19.2477	19.0833	16.4016	18.7356	18.407	17.608	19.0058	17.7972	17.2261	NaN	17.476	17.7879	18.1053	18.1783	18.0834	17.9167	18.3432	18.0299	17.3803	17.6216	17.397	17.9416	18.9724	18.0287	17.6897	18.0752	17.3863	17.6212	18.4785	16.4864	19.1982	17.5018	16.9185	18.4593	16.6162	17.7911	18.1369	17.6056	18.5227	17.7632	18.1879	17.9269
14.7947	14.9458	14.7774	14.6823	14.8357	14.652	14.9934	14.8371	14.8184	14.7251	14.8142	15.1143	14.7162	14.7284	14.7783	14.8445	14.9261	14.7531	14.7205	14.5475	15.2485	14.6391	14.539	14.4116	14.8136	15.5712	14.5911	14.8072	15.0336	14.9403	14.5552	14.7349	14.7307	15.4312	14.5735	14.7352	15.1684	12.7586	16.413	NaN	14.9873	15.9108	12.8344	13.3454	15.1462	14.1036	15.7626	14.2539	15.6591	15.0422
14.7445	15.9712	13.3284	15.536	16.8178	15.1122	15.5883	14.8794	14.9194	15.6431	15.6431	15.6431	15.6431	15.6431	15.6431	15.6431	15.6431	15.6431	NaN	NaN	15.2969	16.558	NaN	NaN	17.7093	17.897	NaN	16.9172	13.4625	NaN	16.8591	NaN	NaN	15.8075	NaN	NaN	15.8979	15.2116	16.2687	15.0726	16.121	15.5116	15.0146	15.4483	15.6337	15.6431	15.6431	15.6431	15.6431	15.6431
14.6405	14.6405	14.6405	14.6405	14.6405	14.6405	14.6405	14.6405	14.6405	14.0106	NaN	17.5613	15.3357	NaN	NaN	NaN	13.5167	NaN	14.6405	14.6405	14.6405	14.6405	14.6405	14.6405	14.6405	14.6405	14.6405	14.6405	14.6405	14.6405	14.6405	14.6405	14.6405	14.6405	14.6405	14.6405	15.628	NaN	16.4538	NaN	16.6833	7.41068	NaN	NaN	12.242	14.6405	14.6405	14.6405	14.6405	14.6405
14.7867	15.4421	14.6833	14.1175	14.2629	14.7901	15.0449	14.6713	14.5346	14.6955	14.6955	14.6955	14.6955	14.6955	14.6955	14.6955	14.6955	14.6955	15.0659	14.626	14.9525	14.5248	14.5491	14.3905	15.2101	14.6733	14.6033	14.6993	14.7443	14.6553	14.8488	14.696	14.6899	14.7237	14.6178	14.715	14.6955	14.6955	14.6955	14.6955	14.6955	14.6955	14.6955	14.6955	14.6955	14.5668	14.1299	15.1369	14.5194	15.32
14.5265	14.5265	14.5265	14.5265	14.5265	14.5265	14.5265	14.5265	14.5265	NaN	NaN	14.3877	14.7801	NaN	12.552	11.5911	11.38	7.60834	14.5265	14.5265	14.5265	14.5265	14.5265	14.5265	14.5265	14.5265	14.5265	14.5265	14.5265	14.5265	14.5265	14.5265	14.5265	14.5265	14.5265	14.5265	14.1761	NaN	15.937	NaN	17.238	NaN	NaN	NaN	NaN	14.5265	14.5265	14.5265	14.5265	14.5265
11.7189	11.7189	11.7189	11.7189	11.7189	11.7189	11.7189	11.7189	11.7189	11.7189	11.7189	11.7189	11.7189	11.7189	11.7189	11.7189	11.7189	11.7189	11.7189	11.7189	11.7189	11.7189	11.7189	11.7189	11.7189	11.7189	11.7189	11.7189	11.7189	11.7189	11.7189	11.7189	11.7189	11.7189	11.7189	11.7189	11.7189	11.7189	11.7189	11.7189	11.7189	11.7189	11.7189	11.7189	11.7189	11.7189	11.7189	11.7189	11.7189	11.7189
15.8824	15.8824	15.8824	15.8824	15.8824	15.8824	15.8824	15.8824	15.8824	14.6145	14.359	17.0859	16.3478	13.3258	14.6228	13.7647	15.5446	12.6306	NaN	NaN	15.6193	16.6139	NaN	NaN	19.4163	18.2444	NaN	17.146	12.3874	14.795	17.423	NaN	NaN	13.5944	NaN	9.99388	15.613	NaN	17.2595	NaN	18.2002	8.51964	NaN	NaN	NaN	15.8824	15.8824	15.8824	15.8824	15.8824
19.0389	19.3338	18.911	19.0145	19.4519	18.9777	18.9627	18.9664	18.9705	19.1328	19.1328	19.1328	19.1328	19.1328	19.1328	19.1328	19.1328	19.1328	16.8206	16.96	18.628	18.9849	17.6966	17.7562	20.9699	20.4302	17.8822	19.3031	18.8974	18.9162	19.7304	18.8634	18.827	18.9646	18.8441	18.8443	18.8037	17.9678	19.5602	17.8608	20.2349	18.8894	18.0382	18.6644	19.0035	18.8586	18.9734	18.8998	19.1994	19.1063
10.6149	13.3845	NaN	11.8521	13.6171	9.85306	8.488	10.124	10.4024	12.1051	12.1051	12.1051	12.1051	12.1051	12.1051	12.1051	12.1051	12.1051	NaN	NaN	10.2424	12.3329	7.70706	NaN	13.779	14.0133	10.1569	12.1051	12.1051	12.1051	12.1051	12.1051	12.1051	12.1051	12.1051	12.1051	NaN	NaN	13.5301	NaN	14.8438	NaN	NaN	NaN	NaN	NaN	8.78779	NaN	11.9177	12.9989
14.6429	14.6429	14.6429	14.6429	14.6429	14.6429	14.6429	14.6429	14.6429	14.6429	14.6429	14.6429	14.6429	14.6429	14.6429	14.6429	14.6429	14.6429	14.6429	14.6429	14.6429	14.6429	14.6429	14.6429	14.6429	14.6429	14.6429	14.6429	14.6429	14.6429	14.6429	14.6429	14.6429	14.6429	14.6429	14.6429	14.6429	14.6429	14.6429	14.6429	14.6429	14.6429	14.6429	14.6429	14.6429	14.6429	14.6429	14.6429	14.6429	14.6429
14.6841	14.6841	14.6841	14.6841	14.6841	14.6841	14.6841	14.6841	14.6841	14.4344	14.3442	14.3858	14.6908	14.3654	14.3687	14.3805	14.343	14.2622	14.1682	14.2645	14.327	14.8245	14.3872	14.2864	15.5986	15.1586	14.185	14.5864	14.0214	14.2608	15.2731	14.1396	14.1173	14.3621	14.2785	14.1729	14.6841	14.6841	14.6841	14.6841	14.6841	14.6841	14.6841	14.6841	14.6841	14.6841	14.6841	14.6841	14.6841	14.6841
12.0898	13.7533	12.3697	13.1214	13.5179	12.4603	12.7187	12.6627	12.826	12.4318	11.9531	14.0751	13.4167	12.2981	12.3144	12.303	12.9162	12.3459	13.1281	13.1281	13.1281	13.1281	13.1281	13.1281	13.1281	13.1281	13.1281	13.1281	13.1281	13.1281	13.1281	13.1281	13.1281	13.1281	13.1281	13.1281	11.4268	NaN	15.0764	NaN	15.8305	13.7725	NaN	11.8074	11.0321	13.1281	13.1281	13.1281	13.1281	13.1281
NaN	NaN	NaN	NaN	NaN	NaN	NaN	NaN	NaN	NaN	NaN	NaN	NaN	NaN	NaN	NaN	NaN	NaN	NaN	NaN	NaN	NaN	NaN	NaN	NaN	NaN	NaN	NaN	NaN	NaN	NaN	NaN	NaN	NaN	NaN	NaN	NaN	NaN	NaN	NaN	NaN	NaN	NaN	NaN	NaN	NaN	NaN	NaN	NaN	NaN
12.5178	12.5178	12.5178	12.5178	12.5178	12.5178	12.5178	12.5178	12.5178	12.5178	12.5178	12.5178	12.5178	12.5178	12.5178	12.5178	12.5178	12.5178	NaN	NaN	7.68778	13.6697	NaN	NaN	15.4771	14.3251	NaN	12.5178	12.5178	12.5178	12.5178	12.5178	12.5178	12.5178	12.5178	12.5178	10.5872	NaN	14.9152	NaN	16.2335	NaN	NaN	NaN	NaN	12.5178	12.5178	12.5178	12.5178	12.5178
19.4444	19.936	19.0856	19.3705	20.1195	19.2446	19.4459	19.3488	19.2834	18.8719	18.8975	20.05	19.9037	18.9687	19.3215	19.6052	19.6766	19.5593	19.2549	19.2174	19.5446	19.6045	19.3497	19.257	20.1097	20.2959	19.3552	19.6279	19.5147	19.5083	19.7664	19.4576	19.4247	20.0146	19.3202	19.5409	19.1727	17.3854	20.762	16.4109	20.9312	19.6278	17.3766	17.7941	19.1909	20.2065	19.4434	18.522	20.2256	19.8337
12.2537	12.2537	12.2537	12.2537	12.2537	12.2537	12.2537	12.2537	12.2537	12.2537	12.2537	12.2537	12.2537	12.2537	12.2537	12.2537	12.2537	12.2537	12.2537	12.2537	12.2537	12.2537	12.2537	12.2537	12.2537	12.2537	12.2537	12.2537	12.2537	12.2537	12.2537	12.2537	12.2537	12.2537	12.2537	12.2537	14.1363	NaN	14.5226	NaN	14.083	NaN	NaN	NaN	12.4096	12.2537	12.2537	12.2537	12.2537	12.2537
12.5353	12.5353	12.5353	12.5353	12.5353	12.5353	12.5353	12.5353	12.5353	12.5353	12.5353	12.5353	12.5353	12.5353	12.5353	12.5353	12.5353	12.5353	NaN	10.9246	12.6032	12.7375	11.2164	9.77935	14.1863	13.761	11.2954	12.5353	12.5353	12.5353	12.5353	12.5353	12.5353	12.5353	12.5353	12.5353	12.5353	12.5353	12.5353	12.5353	12.5353	12.5353	12.5353	12.5353	12.5353	12.5353	12.5353	12.5353	12.5353	12.5353
11.729	11.729	11.729	11.729	11.729	11.729	11.729	11.729	11.729	11.729	11.729	11.729	11.729	11.729	11.729	11.729	11.729	11.729	NaN	11.5304	NaN	12.0498	NaN	NaN	14.7921	13.017	NaN	11.729	11.729	11.729	11.729	11.729	11.729	11.729	11.729	11.729	NaN	NaN	13.5837	NaN	15.5302	10.7163	NaN	NaN	NaN	11.729	11.729	11.729	11.729	11.729
23.1507	23.7304	22.8303	23.6945	22.5327	23.4324	23.9569	22.9841	23.8142	NaN	23.1145	22.9736	24.3728	20.3132	24.1387	23.638	23.6969	24.1864	23.838	24.0494	24.0047	23.8301	23.5098	22.4209	22.6305	23.1733	21.7525	22.5561	24.0135	22.9225	24.0534	23.9478	22.5983	19.9877	23.6071	24.7236	24.5481	20.1851	20.4767	24.0298	21.0906	NaN	21.8958	24.4333	24.4076	23.0135	23.4128	23.4478	23.8348	23.8459
21.9564	21.8389	20.1266	NaN	NaN	20.5178	23.1342	18.4722	23.3227	21.6584	21.6503	21.6465	21.8103	21.6477	21.6677	21.7052	21.6799	21.6624	20.8403	22.1077	22.2351	23.6792	20.1954	NaN	21.1781	22.8041	NaN	21.8136	22.2699	20.737	22.3202	21.5084	19.8655	21.6156	22.8084	21.5954	24.2316	NaN	NaN	21.2307	NaN	21.9214	NaN	21.4503	21.7332	NaN	21.9731	NaN	22.2871	24.7196
12.1785	12.1785	12.1785	12.1785	12.1785	12.1785	12.1785	12.1785	12.1785	12.1785	12.1785	12.1785	12.1785	12.1785	12.1785	12.1785	12.1785	12.1785	12.1785	12.1785	12.1785	12.1785	12.1785	12.1785	12.1785	12.1785	12.1785	NaN	NaN	NaN	NaN	NaN	NaN	NaN	14.415	14.8454	12.1785	12.1785	12.1785	12.1785	12.1785	12.1785	12.1785	12.1785	12.1785	NaN	NaN	NaN	NaN	NaN
NaN	NaN	NaN	NaN	NaN	NaN	NaN	NaN	NaN	NaN	NaN	NaN	NaN	NaN	NaN	NaN	NaN	NaN	NaN	NaN	NaN	NaN	NaN	NaN	NaN	NaN	NaN	NaN	NaN	NaN	NaN	NaN	NaN	NaN	NaN	NaN	NaN	NaN	NaN	NaN	NaN	NaN	NaN	NaN	NaN	NaN	NaN	NaN	NaN	NaN
NaN	NaN	NaN	NaN	NaN	NaN	NaN	NaN	NaN	NaN	NaN	NaN	NaN	NaN	NaN	NaN	NaN	NaN	NaN	NaN	NaN	NaN	NaN	NaN	NaN	NaN	NaN	NaN	NaN	NaN	NaN	NaN	NaN	NaN	NaN	NaN	NaN	NaN	NaN	NaN	NaN	NaN	NaN	NaN	NaN	NaN	NaN	NaN	NaN	NaN
NaN	NaN	NaN	NaN	NaN	NaN	NaN	NaN	NaN	NaN	NaN	NaN	NaN	NaN	NaN	NaN	NaN	NaN	NaN	NaN	NaN	NaN	NaN	NaN	NaN	NaN	NaN	NaN	NaN	NaN	NaN	NaN	NaN	NaN	NaN	NaN	NaN	NaN	NaN	NaN	NaN	NaN	NaN	NaN	NaN	NaN	NaN	NaN	NaN	NaN
16.674	17.3258	16.6758	17.1469	17.2465	16.9106	16.8235	16.9506	16.7858	17.0322	17.0322	17.0322	17.0322	17.0322	17.0322	17.0322	17.0322	17.0322	NaN	NaN	NaN	17.6914	NaN	NaN	19.2142	18.6385	NaN	16.7676	16.3092	16.4972	17.7811	16.3528	16.3024	16.4747	16.7348	16.3739	16.3731	15.7058	17.623	15.8033	18.5356	16.1834	15.6032	16.3346	16.1085	16.6066	16.9234	16.731	17.0794	17.0167
NaN	NaN	NaN	NaN	NaN	NaN	NaN	NaN	NaN	NaN	NaN	NaN	NaN	NaN	NaN	NaN	NaN	NaN	NaN	NaN	NaN	NaN	NaN	NaN	NaN	NaN	NaN	NaN	NaN	NaN	NaN	NaN	NaN	NaN	NaN	NaN	NaN	NaN	NaN	NaN	NaN	NaN	NaN	NaN	NaN	NaN	NaN	NaN	NaN	NaN
14.4474	15.4	14.7748	14.8477	15.3238	14.7735	15.1731	14.9681	14.8265	14.8937	14.8937	14.8937	14.8937	14.8937	14.8937	14.8937	14.8937	14.8937	14.4831	14.4533	14.9804	15.1027	14.4024	14.3759	15.5625	15.4334	14.6489	14.5498	14.5736	14.5947	15.5993	15.0055	14.3664	15.4835	14.316	14.7592	12.4866	NaN	15.5908	NaN	17.1286	16.3018	NaN	12.6041	14.59	14.8937	14.8937	14.8937	14.8937	14.8937
NaN	NaN	NaN	NaN	NaN	11.1858	11.5576	11.3071	12.1218	6.82222	6.82222	6.82222	6.82222	6.82222	6.82222	6.82222	6.82222	6.82222	6.82222	6.82222	6.82222	6.82222	6.82222	6.82222	6.82222	6.82222	6.82222	6.82222	6.82222	6.82222	6.82222	6.82222	6.82222	6.82222	6.82222	6.82222	6.82222	6.82222	6.82222	6.82222	6.82222	6.82222	6.82222	6.82222	6.82222	6.82222	6.82222	6.82222	6.82222	6.82222
17.8213	19.1945	17.2473	17.6955	19.5013	17.1403	17.2844	17.4536	17.5433	18.3515	18.3439	18.5178	18.4198	18.3373	18.3436	18.321	18.3766	18.3109	15.2962	13.2506	18.0702	18.6016	14.7558	NaN	20.3202	20.1037	NaN	18.9851	17.6726	17.7451	19.6535	16.6129	11.046	18.0921	15.96	16.5467	18.8152	NaN	19.9057	NaN	20.7093	NaN	NaN	NaN	16.1097	18.3689	18.3689	18.3689	18.3689	18.3689
14.1385	14.1385	14.1385	14.1385	14.1385	14.1385	14.1385	14.1385	14.1385	14.1385	14.1385	14.1385	14.1385	14.1385	14.1385	14.1385	14.1385	14.1385	NaN	NaN	11.8654	14.3712	10.9571	11.1466	15.9532	15.6329	9.68128	13.849	13.6832	13.605	14.6425	14.1624	14.1757	13.7072	13.5829	13.7693	13.3736	NaN	14.0578	8.82202	15.4731	12.7263	NaN	13.4495	13.0989	14.1385	14.1385	14.1385	14.1385	14.1385
NaN	NaN	NaN	NaN	NaN	NaN	NaN	NaN	NaN	NaN	NaN	NaN	NaN	NaN	NaN	NaN	NaN	NaN	NaN	NaN	NaN	NaN	NaN	NaN	NaN	NaN	NaN	NaN	NaN	NaN	NaN	NaN	NaN	NaN	NaN	NaN	NaN	NaN	NaN	NaN	NaN	NaN	NaN	NaN	NaN	NaN	NaN	NaN	NaN	NaN
NaN	NaN	NaN	NaN	NaN	NaN	NaN	NaN	NaN	NaN	NaN	NaN	NaN	NaN	NaN	NaN	NaN	NaN	NaN	NaN	NaN	NaN	NaN	NaN	NaN	NaN	NaN	NaN	NaN	NaN	NaN	NaN	NaN	NaN	NaN	NaN	NaN	NaN	NaN	NaN	NaN	NaN	NaN	NaN	NaN	NaN	NaN	NaN	NaN	NaN
14.0728	14.0728	14.0728	14.0728	14.0728	14.0728	14.0728	14.0728	14.0728	14.0728	14.0728	14.0728	14.0728	14.0728	14.0728	14.0728	14.0728	14.0728	14.0728	14.0728	14.0728	14.0728	14.0728	14.0728	14.0728	14.0728	14.0728	14.0728	14.0728	14.0728	14.0728	14.0728	14.0728	14.0728	14.0728	14.0728	14.0728	14.0728	14.0728	14.0728	14.0728	14.0728	14.0728	14.0728	14.0728	14.0728	14.0728	14.0728	14.0728	14.0728
19.4729	19.4076	19.1507	19.1671	19.3804	19.1907	19.2064	19.1674	19.1923	18.9584	18.966	20.6198	19.1581	18.8554	18.912	18.9103	19.3189	18.6941	18.6259	18.979	20.2856	19.0848	18.822	18.4801	19.493	19.5804	19.2184	20.2579	19.2615	19.2014	19.8235	18.7973	18.513	19.1231	18.5194	18.8819	20.2738	18.6251	20.5039	14.961	19.75	18.4437	NaN	17.8207	19.5453	18.6766	19.1807	19.0307	19.5941	19.7367
18.7576	19.8906	18.6602	18.9045	20.0147	18.8563	18.8251	19.0046	18.7614	18.8597	18.8518	18.9787	19.4261	18.9115	19.0892	18.9322	19.0655	18.8548	17.8684	18.0353	18.2418	19.3826	18.2516	18.2478	20.7828	20.4628	17.6312	19.2374	18.8273	18.8359	19.9314	18.762	18.7271	18.8723	18.8403	18.8228	17.4445	NaN	20.2277	NaN	21.6881	16.3548	NaN	12.9971	NaN	19.0489	19.1643	19.0862	19.3105	19.2506
15.2077	18.0045	15.1193	14.0487	17.1511	14.4528	16.3227	15.7846	15.7291	16.3019	16.3019	16.3019	16.3019	16.3019	16.3019	16.3019	16.3019	16.3019	NaN	NaN	16.8692	15.8272	15.7228	11.984	17.6522	18.2969	15.3484	15.8205	16.2426	16.1405	16.8148	17.0907	15.4034	17.0155	15.0511	16.0981	15.9868	NaN	18.8053	NaN	18.1863	18.1813	NaN	NaN	15.3731	15.8331	16.6642	16.1271	16.4137	16.6872
10.96	10.96	10.96	10.96	10.96	10.96	10.96	10.96	10.96	10.96	10.96	10.96	10.96	10.96	10.96	10.96	10.96	10.96	10.96	10.96	10.96	10.96	10.96	10.96	10.96	10.96	10.96	10.96	10.96	10.96	10.96	10.96	10.96	10.96	10.96	10.96	12.734	NaN	13.7903	NaN	13.7628	NaN	NaN	NaN	12.1786	10.96	10.96	10.96	10.96	10.96
15.065	17.4041	14.4489	17.3745	13.2839	20.0618	19.5436	17.9679	19.6254	16.4081	16.4081	16.4081	16.4081	16.4081	20.1075	18.6296	18.9355	19.9586	17.101	17.101	17.101	17.101	17.101	19.7089	18.7888	19.2356	19.5223	NaN	NaN	NaN	NaN	NaN	NaN	19.878	22.953	19.7241	22.6611	NaN	NaN	18.5691	NaN	14.8295	NaN	18.9258	19.2457	16.3055	16.7491	16.5372	16.9965	17.6038
NaN	NaN	NaN	NaN	NaN	NaN	NaN	NaN	NaN	NaN	NaN	NaN	NaN	NaN	NaN	NaN	NaN	NaN	NaN	NaN	NaN	NaN	NaN	NaN	NaN	NaN	NaN	NaN	NaN	NaN	NaN	NaN	NaN	NaN	NaN	NaN	NaN	NaN	NaN	NaN	NaN	NaN	NaN	NaN	NaN	NaN	NaN	NaN	NaN	NaN
17.8233	17.8233	17.8233	17.8233	17.8233	17.8233	17.8233	17.8233	17.8233	17.8233	17.8233	17.8233	17.8233	17.8233	17.8233	17.8233	17.8233	17.8233	17.8233	17.8233	17.8233	17.8233	17.8233	17.8233	17.8233	17.8233	17.8233	17.8233	17.8233	17.8233	17.8233	17.8233	17.8233	17.8233	17.8233	17.8233	17.8233	17.8233	17.8233	17.8233	17.8233	17.8233	17.8233	17.8233	17.8233	17.8233	17.8233	17.8233	17.8233	17.8233
17.725	17.5284	15.9205	16.2598	17.2306	16.4576	16.5246	16.3285	16.5784	16.1079	15.7131	19.1728	16.8131	14.1797	16.253	15.731	16.9114	NaN	16.361	16.7626	17.9763	16.8863	16.6821	16.0744	17.2726	17.26	16.3782	18.5404	16.5819	15.6325	18.9166	15.995	NaN	16.7813	NaN	13.8126	18.234	15.8223	18.1504	NaN	17.8779	15.5501	NaN	9.387	17.0134	15.8152	17.6731	16.3647	17.3362	17.5299
NaN	NaN	NaN	NaN	NaN	NaN	NaN	NaN	NaN	NaN	NaN	NaN	NaN	NaN	NaN	NaN	NaN	NaN	NaN	NaN	NaN	NaN	NaN	NaN	NaN	NaN	NaN	NaN	NaN	NaN	NaN	NaN	NaN	NaN	NaN	NaN	NaN	NaN	NaN	NaN	NaN	NaN	NaN	NaN	NaN	NaN	NaN	NaN	NaN	NaN
13.7386	16.9025	11.9053	14.2106	16.8491	12.6828	12.916	13.0436	13.4478	15.5787	15.5787	15.5787	15.5787	15.5787	15.5787	15.5787	15.5787	15.5787	NaN	NaN	NaN	16.4611	NaN	NaN	18.8851	17.7406	NaN	15.3841	11.9747	13.3642	16.9055	8.49911	12.0788	14.0028	13.3107	12.4988	NaN	NaN	16.5672	NaN	18.4001	NaN	NaN	NaN	NaN	NaN	11.6483	13.1791	15.1803	15.0114
9.58774	9.58774	9.58774	9.58774	9.58774	9.58774	9.58774	9.58774	9.58774	9.58774	9.58774	9.58774	9.58774	9.58774	9.58774	9.58774	9.58774	9.58774	9.58774	9.58774	9.58774	9.58774	9.58774	9.58774	9.58774	9.58774	9.58774	9.58774	9.58774	9.58774	9.58774	9.58774	9.58774	9.58774	9.58774	9.58774	NaN	NaN	14.4862	NaN	15.0501	9.66406	NaN	NaN	7.36001	9.58774	9.58774	9.58774	9.58774	9.58774
NaN	NaN	NaN	NaN	NaN	NaN	NaN	NaN	NaN	NaN	NaN	NaN	NaN	NaN	NaN	NaN	NaN	NaN	NaN	NaN	NaN	NaN	NaN	NaN	NaN	NaN	NaN	NaN	NaN	NaN	NaN	NaN	NaN	NaN	NaN	NaN	NaN	NaN	NaN	NaN	NaN	NaN	NaN	NaN	NaN	NaN	NaN	NaN	NaN	NaN
20.0775	22.0367	19.2337	NaN	20.3057	18.0776	19.9659	20.3631	20.4422	20.678	20.6254	20.3754	18.8962	20.1303	20.4936	20.9927	19.4596	19.874	19.7059	20.8802	20.979	20.4626	20.2109	19.4027	19.4815	20.3804	20.229	18.991	19.4691	20.6603	NaN	21.8973	19.9405	21.9209	18.3599	20.5662	20.6708	NaN	22.1426	NaN	20.7299	20.6984	NaN	18.0128	21.377	19.9479	21.0383	20.2331	20.2233	20.1474
9.4356	9.4356	9.4356	9.4356	9.4356	9.4356	9.4356	9.4356	9.4356	9.4356	9.4356	9.4356	9.4356	9.4356	9.4356	9.4356	9.4356	9.4356	9.4356	9.4356	9.4356	9.4356	9.4356	9.4356	9.4356	9.4356	9.4356	9.4356	9.4356	9.4356	9.4356	9.4356	9.4356	9.4356	9.4356	9.4356	9.4356	9.4356	9.4356	9.4356	9.4356	9.4356	9.4356	9.4356	9.4356	9.4356	9.4356	9.4356	9.4356	9.4356
15.1566	15.1566	15.1566	15.1566	15.1566	15.1566	15.1566	15.1566	15.1566	14.7991	14.9189	15.0905	15.2435	15.0027	15.0293	14.9516	14.9425	14.948	15.0438	15.0344	15.0774	15.2296	15.0671	15.0343	15.4444	15.3222	15.004	15.0942	14.8972	14.991	15.4229	15.076	14.9734	15.0787	14.9964	15.0291	15.0066	14.7018	15.2507	14.7367	16.0396	14.8646	14.6584	14.7732	14.8058	14.9153	14.9984	15.0442	15.1473	15.2529
15.9951	15.5479	16.0346	NaN	15.7077	15.4851	14.2289	15.6979	15.5804	15.177	15.4998	14.5745	15.2891	16.3583	16.289	15.1671	14.7877	12.6305	15.191	15.191	15.191	15.191	15.191	15.191	15.191	15.191	15.191	15.5294	14.7833	15.0732	14.1051	15.6459	15.9434	15.5706	15.0393	15.5807	15.191	15.191	15.191	15.191	15.191	15.191	15.191	15.191	15.191	16.1837	15.5494	15.7761	14.6981	15.5868
13.3658	13.3658	13.3658	13.3658	13.3658	13.3658	13.3658	13.3658	13.3658	13.3658	13.3658	13.3658	13.3658	13.3658	13.3658	13.3658	13.3658	13.3658	13.3658	13.3658	13.3658	13.3658	13.3658	13.3658	13.3658	13.3658	13.3658	13.3658	13.3658	13.3658	13.3658	13.3658	13.3658	13.3658	13.3658	13.3658	13.3658	13.3658	13.3658	13.3658	13.3658	13.3658	13.3658	13.3658	13.3658	13.3658	13.3658	13.3658	13.3658	13.3658
10.3232	10.3232	10.3232	10.3232	10.3232	10.3232	10.3232	10.3232	10.3232	10.3232	10.3232	10.3232	10.3232	10.3232	10.3232	10.3232	10.3232	10.3232	NaN	NaN	NaN	12.0504	NaN	NaN	14.8852	13.5513	NaN	10.3232	10.3232	10.3232	10.3232	10.3232	10.3232	10.3232	10.3232	10.3232	10.3232	10.3232	10.3232	10.3232	10.3232	10.3232	10.3232	10.3232	10.3232	10.3232	10.3232	10.3232	10.3232	10.3232
12.5872	12.5872	12.5872	12.5872	12.5872	12.5872	12.5872	12.5872	12.5872	12.5872	12.5872	12.5872	12.5872	12.5872	12.5872	12.5872	12.5872	12.5872	NaN	NaN	NaN	17.7535	12.2923	NaN	17.3391	15.524	NaN	12.5872	12.5872	12.5872	12.5872	12.5872	12.5872	12.5872	12.5872	12.5872	NaN	NaN	NaN	4.517	16.2739	11.7762	NaN	11.2142	11.558	11.5322	11.5322	11.5322	13.6881	13.6245
NaN	NaN	NaN	NaN	NaN	NaN	NaN	NaN	NaN	NaN	NaN	NaN	NaN	NaN	NaN	NaN	NaN	NaN	NaN	NaN	NaN	NaN	NaN	NaN	NaN	NaN	NaN	NaN	NaN	NaN	NaN	NaN	NaN	NaN	NaN	NaN	NaN	NaN	NaN	NaN	NaN	NaN	NaN	NaN	NaN	NaN	NaN	NaN	NaN	NaN
NaN	NaN	NaN	NaN	NaN	NaN	NaN	NaN	NaN	NaN	NaN	NaN	NaN	NaN	NaN	NaN	NaN	NaN	NaN	NaN	NaN	NaN	NaN	NaN	NaN	NaN	NaN	NaN	NaN	NaN	NaN	NaN	NaN	NaN	NaN	NaN	NaN	NaN	NaN	NaN	NaN	NaN	NaN	NaN	NaN	NaN	NaN	NaN	NaN	NaN
8.08065	8.08065	8.08065	8.08065	8.08065	8.08065	8.08065	8.08065	8.08065	8.08065	8.08065	8.08065	8.08065	8.08065	8.08065	8.08065	8.08065	8.08065	8.08065	8.08065	8.08065	8.08065	8.08065	8.08065	8.08065	8.08065	8.08065	8.08065	8.08065	8.08065	8.08065	8.08065	8.08065	8.08065	8.08065	8.08065	8.08065	8.08065	8.08065	8.08065	8.08065	8.08065	8.08065	8.08065	8.08065	8.08065	8.08065	8.08065	8.08065	8.08065
12.7479	12.7479	12.7479	12.7479	12.7479	12.7479	12.7479	12.7479	12.7479	12.7479	12.7479	12.7479	12.7479	12.7479	12.7479	12.7479	12.7479	12.7479	12.7479	12.7479	12.7479	12.7479	12.7479	12.7479	12.7479	12.7479	12.7479	12.7479	12.7479	12.7479	12.7479	12.7479	12.7479	12.7479	12.7479	12.7479	12.7479	12.7479	12.7479	12.7479	12.7479	12.7479	12.7479	12.7479	12.7479	12.7479	12.7479	12.7479	12.7479	12.7479
NaN	NaN	NaN	NaN	NaN	NaN	NaN	NaN	NaN	NaN	NaN	NaN	NaN	NaN	NaN	NaN	NaN	NaN	NaN	NaN	NaN	NaN	NaN	NaN	NaN	NaN	NaN	NaN	NaN	NaN	NaN	NaN	NaN	NaN	NaN	NaN	NaN	NaN	NaN	NaN	NaN	NaN	NaN	NaN	NaN	NaN	NaN	NaN	NaN	NaN
14.4575	15.328	NaN	12.6242	14.9732	13.5235	13.6959	14.3802	13.137	14.3964	14.3964	14.3964	14.3964	14.3964	14.3964	14.3964	14.3964	14.3964	14.3964	14.3964	14.3964	14.3964	14.3964	14.3964	14.3964	14.3964	14.3964	14.3964	14.3964	14.3964	14.3964	14.3964	14.3964	14.3964	14.3964	14.3964	14.4922	NaN	15.5795	NaN	17.1934	NaN	NaN	NaN	12.8853	14.3964	14.3964	14.3964	14.3964	14.3964
NaN	NaN	NaN	NaN	NaN	NaN	NaN	NaN	NaN	NaN	NaN	NaN	NaN	NaN	NaN	NaN	NaN	NaN	NaN	NaN	NaN	NaN	NaN	NaN	NaN	NaN	NaN	NaN	NaN	NaN	NaN	NaN	NaN	NaN	NaN	NaN	NaN	NaN	NaN	NaN	NaN	NaN	NaN	NaN	NaN	NaN	NaN	NaN	NaN	NaN
19.2465	19.5605	19.1836	19.1552	19.5522	19.129	19.0889	19.0706	19.1214	19.2123	19.2132	19.4444	19.2763	19.1998	19.2165	19.1945	19.2807	19.2073	NaN	16.6426	19.5272	19.2644	17.0039	15.4127	20.9964	20.831	17.8235	19.51	19.1732	19.1812	19.527	19.0637	19.0521	19.159	19.0905	19.0912	19.4467	18.6987	19.8237	18.6287	20.0044	18.7013	18.1763	18.705	18.8473	18.5916	18.9501	18.8283	19.385	19.3937
17.2768	17.6887	17.1389	17.2818	17.8999	17.3312	17.6707	18.275	17.7829	17.6441	17.0705	17.7197	17.6015	17.1874	18.6357	17.3886	17.7197	16.9087	16.8216	17.1716	17.5699	17.6716	17.7781	17.6172	18.5134	18.1432	16.9891	17.189	16.9147	17.6873	19.1789	17.3531	17.4412	17.613	16.9765	17.2942	17.9638	16.7468	18.135	17.4938	17.3838	17.768	17.0162	17.6529	17.9076	17.2111	18.4497	17.3168	17.8508	17.4266
NaN	NaN	NaN	NaN	NaN	NaN	NaN	NaN	NaN	NaN	NaN	NaN	NaN	NaN	NaN	NaN	NaN	NaN	NaN	NaN	NaN	NaN	NaN	NaN	NaN	NaN	NaN	NaN	NaN	NaN	NaN	NaN	NaN	NaN	NaN	NaN	NaN	NaN	NaN	NaN	NaN	NaN	NaN	NaN	NaN	NaN	NaN	NaN	NaN	NaN
20.0171	21.8064	18.115	17.6155	21.0072	17.7803	19.5477	20.2278	19.5868	20.4189	20.1125	21.0591	19.6852	18.8319	19.9143	20.3417	19.8315	19.8126	19.8179	19.52	20.6969	19.9683	19.4185	19.0961	21.3395	20.525	19.8992	20.4153	19.8943	21.3045	21.5648	20.2975	19.7165	20.4626	NaN	16.4224	20.8074	18.7149	21.0893	17.8155	20.9276	20.9718	16.4675	18.4456	20.0854	19.0445	20.8279	19.8765	20.1924	21.1452
NaN	17.2534	NaN	NaN	17.889	NaN	NaN	NaN	NaN	15.3796	15.3796	15.3796	15.3796	15.3796	15.3796	15.3796	15.3796	15.3796	NaN	NaN	NaN	15.9854	NaN	NaN	17.8678	17.3174	NaN	15.3796	15.3796	15.3796	15.3796	15.3796	15.3796	15.3796	15.3796	15.3796	NaN	NaN	17.3734	NaN	18.802	NaN	NaN	NaN	NaN	10.3145	15.3961	12.1523	15.2628	14.8392
14.8052	14.8052	14.8052	14.8052	14.8052	14.8052	14.8052	14.8052	14.8052	14.8052	14.8052	14.8052	14.8052	14.8052	14.8052	14.8052	14.8052	14.8052	14.8052	14.8052	14.8052	14.8052	14.8052	14.8052	14.8052	14.8052	14.8052	15.7893	14.7787	14.4254	16.2757	14.0527	NaN	14.9141	11.4994	12.3942	15.961	NaN	16.5486	NaN	16.5203	13.9215	NaN	NaN	15.2143	14.8052	14.8052	14.8052	14.8052	14.8052
15.6038	15.6038	15.6038	15.6038	15.6038	15.6038	15.6038	15.6038	15.6038	15.134	15.3487	16.6592	15.7118	15.0131	15.249	15.2647	15.6152	15.0233	15.2134	14.6856	16.0556	15.2932	14.4355	13.3343	17.0181	16.5768	14.2626	15.76	15.4399	14.7365	15.2999	16.5533	16.2597	16.6273	15.7714	15.6345	15.6038	15.6038	15.6038	15.6038	15.6038	15.6038	15.6038	15.6038	15.6038	14.2668	15.7214	14.9892	16.2445	15.7838
NaN	NaN	NaN	NaN	NaN	NaN	NaN	NaN	NaN	NaN	NaN	NaN	NaN	NaN	NaN	NaN	NaN	NaN	NaN	NaN	NaN	NaN	NaN	NaN	NaN	NaN	NaN	NaN	NaN	NaN	NaN	NaN	NaN	NaN	NaN	NaN	NaN	NaN	NaN	NaN	NaN	NaN	NaN	NaN	NaN	NaN	NaN	NaN	NaN	NaN
17.93	18.6244	18.0754	18.0976	18.7132	18.1099	18.0841	18.0827	18.0746	17.3967	17.9087	19.5249	18.3236	17.7929	17.8651	17.6595	18.22	17.5309	NaN	17.0977	19.0935	17.9631	17.3068	17.1585	19.368	19.5541	17.0897	17.7677	18.3539	18.3383	18.7615	18.1481	18.0836	18.2868	18.0844	18.2323	17.588	16.7883	19.1614	16.0248	19.9699	17.2536	15.3401	16.7805	17.1158	16.7689	18.341	17.778	18.4649	18.8174
16.8571	17.2866	15.1342	16.0043	17.5215	15.3957	15.8571	15.5474	15.953	NaN	NaN	18.834	17.2214	NaN	14.5662	11.8568	16.8109	NaN	NaN	NaN	16.9259	16.9372	14.5701	NaN	18.4593	18.1403	14.0404	18.2366	8.84989	14.0024	19.2027	NaN	NaN	13.8149	NaN	NaN	17.178	14.9818	17.8239	NaN	18.0808	15.7285	NaN	11.5022	15.7805	15.429	16.2078	15.9373	16.9229	16.8424
19.6633	20.7948	18.8352	19.627	20.9116	19.3667	19.16	19.1876	19.1288	19.1323	18.9847	21.3977	20.0217	18.8904	17.0457	19.0496	20.2943	17.7149	16.5996	17.8562	20.4272	20.136	18.7664	17.2299	21.6884	21.2838	18.8537	20.5856	19.7733	19.7127	20.9167	19.2228	19.0157	19.6051	19.2538	19.5429	20.22	NaN	21.2813	NaN	22.1424	18.5691	NaN	NaN	18.3513	19.066	19.7888	19.2886	20.2138	20.2918
9.98035	9.98035	9.98035	9.98035	9.98035	9.98035	9.98035	9.98035	9.98035	9.98035	9.98035	9.98035	9.98035	9.98035	9.98035	9.98035	9.98035	9.98035	9.98035	9.98035	9.98035	9.98035	9.98035	9.98035	9.98035	9.98035	9.98035	9.98035	9.98035	9.98035	9.98035	9.98035	9.98035	9.98035	9.98035	9.98035	NaN	NaN	13.2457	NaN	13.0855	NaN	NaN	10.5332	12.298	9.98035	9.98035	9.98035	9.98035	9.98035
10.9813	10.9813	10.9813	10.9813	10.9813	10.9813	10.9813	10.9813	10.9813	10.9813	10.9813	10.9813	10.9813	10.9813	10.9813	10.9813	10.9813	10.9813	10.9813	10.9813	10.9813	10.9813	10.9813	10.9813	10.9813	10.9813	10.9813	10.9813	10.9813	10.9813	10.9813	10.9813	10.9813	10.9813	10.9813	10.9813	10.9813	10.9813	10.9813	10.9813	10.9813	10.9813	10.9813	10.9813	10.9813	10.9813	10.9813	10.9813	10.9813	10.9813
15.081	15.1704	13.9543	14.7462	15.4787	13.9273	14.2115	15.3355	15.5334	15.0212	15.0212	15.0212	15.0212	15.0212	15.0212	15.0212	15.0212	15.0212	15.0212	15.0212	15.0212	15.0212	15.0212	15.0212	15.0212	15.0212	15.0212	15.0212	15.0212	15.0212	15.0212	15.0212	15.0212	15.0212	15.0212	15.0212	15.2406	14.6825	15.4433	14.7392	15.1898	15.0216	14.5871	14.8216	15.1111	14.1113	16.0438	12.4236	15.2447	15.3179
NaN	NaN	NaN	NaN	NaN	NaN	NaN	NaN	NaN	NaN	NaN	NaN	NaN	NaN	NaN	NaN	NaN	NaN	NaN	NaN	NaN	NaN	NaN	NaN	NaN	NaN	NaN	NaN	NaN	NaN	NaN	NaN	NaN	NaN	NaN	NaN	NaN	NaN	NaN	NaN	NaN	NaN	NaN	NaN	NaN	NaN	NaN	NaN	NaN	NaN
14.5926	14.5926	14.5926	14.5926	14.5926	14.5926	14.5926	14.5926	14.5926	11.5625	12.364	16.5646	13.2007	NaN	14.0892	14.5625	13.2168	NaN	14.0754	14.1773	14.6215	14.5977	14.4759	14.1164	15.122	15.227	14.1732	15.1314	NaN	13.479	16.3009	14.5945	NaN	14.951	NaN	NaN	14.5366	12.9535	15.5531	12.8496	15.878	13.9353	11.1712	12.6298	13.761	14.5926	14.5926	14.5926	14.5926	14.5926
NaN	NaN	NaN	NaN	NaN	NaN	NaN	NaN	NaN	NaN	NaN	NaN	NaN	NaN	NaN	NaN	NaN	NaN	NaN	NaN	NaN	NaN	NaN	NaN	NaN	NaN	NaN	NaN	NaN	NaN	NaN	NaN	NaN	NaN	NaN	NaN	NaN	NaN	NaN	NaN	NaN	NaN	NaN	NaN	NaN	NaN	NaN	NaN	NaN	NaN
14.7826	14.7826	14.7826	14.7826	14.7826	14.7826	14.7826	14.7826	14.7826	14.7826	14.7826	14.7826	14.7826	14.7826	14.7826	14.7826	14.7826	14.7826	14.7826	14.7826	14.7826	14.7826	14.7826	14.7826	14.7826	14.7826	14.7826	14.7826	14.7826	14.7826	14.7826	14.7826	14.7826	14.7826	14.7826	14.7826	14.7826	14.7826	14.7826	14.7826	14.7826	14.7826	14.7826	14.7826	14.7826	14.7826	14.7826	14.7826	14.7826	14.7826
12.3346	12.3346	12.3346	12.3346	12.3346	12.3346	12.3346	12.3346	12.3346	12.3346	12.3346	12.3346	12.3346	12.3346	12.3346	12.3346	12.3346	12.3346	NaN	NaN	NaN	13.6102	12.6091	11.9435	14.6121	14.3488	11.1277	12.3346	12.3346	12.3346	12.3346	12.3346	12.3346	12.3346	12.3346	12.3346	NaN	NaN	NaN	10.8367	15.8204	12.5807	NaN	13.5032	13.007	12.3346	12.3346	12.3346	12.3346	12.3346
12.7749	12.7749	12.7749	12.7749	12.7749	12.7749	12.7749	12.7749	12.7749	12.7749	12.7749	12.7749	12.7749	12.7749	12.7749	12.7749	12.7749	12.7749	NaN	NaN	13.1486	12.2164	9.81862	NaN	16.452	15.4471	NaN	12.7749	12.7749	12.7749	12.7749	12.7749	12.7749	12.7749	12.7749	12.7749	13.6101	NaN	14.923	NaN	15.2748	NaN	NaN	NaN	NaN	12.7749	12.7749	12.7749	12.7749	12.7749
8.10371	8.10371	8.10371	8.10371	8.10371	8.10371	8.10371	8.10371	8.10371	8.10371	8.10371	8.10371	8.10371	8.10371	8.10371	8.10371	8.10371	8.10371	8.10371	8.10371	8.10371	8.10371	8.10371	8.10371	8.10371	8.10371	8.10371	8.10371	8.10371	8.10371	8.10371	8.10371	8.10371	8.10371	8.10371	8.10371	8.10371	8.10371	8.10371	8.10371	8.10371	8.10371	8.10371	8.10371	8.10371	8.10371	8.10371	8.10371	8.10371	8.10371
10.0619	10.0619	10.0619	10.0619	10.0619	10.0619	10.0619	10.0619	10.0619	10.0619	10.0619	10.0619	10.0619	10.0619	10.0619	10.0619	10.0619	10.0619	NaN	NaN	14.8752	12.3863	NaN	NaN	13.339	13.4531	NaN	10.0619	10.0619	10.0619	10.0619	10.0619	10.0619	10.0619	10.0619	10.0619	10.0619	10.0619	10.0619	10.0619	10.0619	10.0619	10.0619	10.0619	10.0619	10.0619	10.0619	10.0619	10.0619	10.0619
16.6911	17.4846	16.6441	16.8019	17.5051	16.6703	16.7163	16.7656	16.7264	17.0152	17.0152	17.0152	17.0152	17.0152	17.0152	17.0152	17.0152	17.0152	16.2905	16.3414	16.5668	17.2426	16.51	16.4411	17.9089	17.7818	16.2684	17.0152	17.0152	17.0152	17.0152	17.0152	17.0152	17.0152	17.0152	17.0152	16.5855	15.1676	17.1879	15.476	18.7009	16.1115	14.9105	16.1292	16.1037	17.0152	17.0152	17.0152	17.0152	17.0152
17.1708	17.904	16.6254	15.8263	17.796	17.2577	17.7328	17.5172	17.571	17.1459	17.2613	17.6904	17.5066	17.4334	17.6511	17.6989	17.275	16.5356	17.3887	17.741	17.7128	16.9903	16.0269	17.0178	17.5743	18.4993	16.4573	17.9042	17.4893	16.9325	17.6591	17.357	17.2665	17.2157	16.7329	17.2337	18.4568	NaN	18.2286	NaN	17.9841	19.2016	NaN	17.4435	17.3858	17.2748	17.5759	17.0453	17.6726	18.1469
NaN	NaN	NaN	NaN	NaN	NaN	NaN	NaN	NaN	NaN	NaN	NaN	NaN	NaN	NaN	NaN	NaN	NaN	NaN	NaN	NaN	NaN	NaN	NaN	NaN	NaN	NaN	NaN	NaN	NaN	NaN	NaN	NaN	NaN	NaN	NaN	NaN	NaN	NaN	NaN	NaN	NaN	NaN	NaN	NaN	NaN	NaN	NaN	NaN	NaN
14.3155	14.3155	14.3155	14.3155	14.3155	14.3155	14.3155	14.3155	14.3155	14.3155	14.3155	14.3155	14.3155	14.3155	14.3155	14.3155	14.3155	14.3155	13.0745	13.1091	14.337	14.48	13.2606	12.6543	15.5498	15.5102	13.2521	14.6646	13.8197	13.4435	15.7375	10.471	10.0299	13.8221	10.6014	12.1729	12.9573	NaN	15.1551	10.0433	16.4394	13.1224	NaN	12.658	13.8085	14.3155	14.3155	14.3155	14.3155	14.3155
11.1953	11.1953	11.1953	11.1953	11.1953	11.1953	11.1953	11.1953	11.1953	11.1953	11.1953	11.1953	11.1953	11.1953	11.1953	11.1953	11.1953	11.1953	9.55518	11.0389	9.8527	11.7067	9.22667	9.88845	12.7209	12.2494	NaN	11.1953	11.1953	11.1953	11.1953	11.1953	11.1953	11.1953	11.1953	11.1953	11.1953	11.1953	11.1953	11.1953	11.1953	11.1953	11.1953	11.1953	11.1953	11.1953	11.1953	11.1953	11.1953	11.1953
13.7403	13.7403	13.7403	13.7403	13.7403	13.7403	13.7403	13.7403	13.7403	13.7403	13.7403	13.7403	13.7403	13.7403	13.7403	13.7403	13.7403	13.7403	13.7403	13.7403	13.7403	13.7403	13.7403	13.7403	13.7403	13.7403	13.7403	13.7403	13.7403	13.7403	13.7403	13.7403	13.7403	13.7403	13.7403	13.7403	13.7403	13.7403	13.7403	13.7403	13.7403	13.7403	13.7403	13.7403	13.7403	13.7403	13.7403	13.7403	13.7403	13.7403
NaN	NaN	NaN	NaN	NaN	NaN	NaN	NaN	NaN	NaN	NaN	NaN	NaN	NaN	NaN	NaN	NaN	NaN	NaN	NaN	NaN	NaN	NaN	NaN	NaN	NaN	NaN	NaN	NaN	NaN	NaN	NaN	NaN	NaN	NaN	NaN	NaN	NaN	NaN	NaN	NaN	NaN	NaN	NaN	NaN	NaN	NaN	NaN	NaN	NaN
13.3843	13.3843	13.3843	13.3843	13.3843	13.3843	13.3843	13.3843	13.3843	13.3843	13.3843	13.3843	13.3843	13.3843	13.3843	13.3843	13.3843	13.3843	13.3843	13.3843	13.3843	13.3843	13.3843	13.3843	13.3843	13.3843	13.3843	13.3843	13.3843	13.3843	13.3843	13.3843	13.3843	13.3843	13.3843	13.3843	13.3843	13.3843	13.3843	13.3843	13.3843	13.3843	13.3843	13.3843	13.3843	13.3843	13.3843	13.3843	13.3843	13.3843
9.08998	9.08998	9.08998	9.08998	9.08998	9.08998	9.08998	9.08998	9.08998	9.08998	9.08998	9.08998	9.08998	9.08998	9.08998	9.08998	9.08998	9.08998	NaN	NaN	NaN	NaN	NaN	11.2318	13.4772	13.0501	NaN	NaN	NaN	NaN	NaN	NaN	11.3081	11.48	10.8096	11.5505	9.08998	9.08998	9.08998	9.08998	9.08998	9.08998	9.08998	9.08998	9.08998	NaN	NaN	NaN	NaN	NaN
16.2408	16.2408	16.2408	16.2408	16.2408	16.2408	16.2408	16.2408	16.2408	16.2408	16.2408	16.2408	16.2408	16.2408	16.2408	16.2408	16.2408	16.2408	16.2408	16.2408	16.2408	16.2408	16.2408	16.2408	16.2408	16.2408	16.2408	16.2408	16.2408	16.2408	16.2408	16.2408	16.2408	16.2408	16.2408	16.2408	16.4033	15.5883	16.9331	14.9003	17.0914	16.0793	15.2389	15.9824	15.9156	15.0303	16.6235	16.0234	16.4213	16.522
NaN	NaN	NaN	NaN	NaN	NaN	NaN	NaN	NaN	NaN	NaN	NaN	NaN	NaN	NaN	NaN	NaN	NaN	NaN	NaN	NaN	NaN	NaN	NaN	NaN	NaN	NaN	NaN	NaN	NaN	NaN	NaN	NaN	NaN	NaN	NaN	NaN	NaN	NaN	NaN	NaN	NaN	NaN	NaN	NaN	NaN	NaN	NaN	NaN	NaN
NaN	NaN	NaN	NaN	NaN	NaN	NaN	NaN	NaN	NaN	NaN	NaN	NaN	NaN	NaN	NaN	NaN	NaN	NaN	NaN	NaN	NaN	NaN	NaN	NaN	NaN	NaN	NaN	NaN	NaN	NaN	NaN	NaN	NaN	NaN	NaN	NaN	NaN	NaN	NaN	NaN	NaN	NaN	NaN	NaN	NaN	NaN	NaN	NaN	NaN
NaN	NaN	NaN	NaN	NaN	NaN	NaN	NaN	NaN	NaN	NaN	NaN	NaN	NaN	NaN	NaN	NaN	NaN	NaN	NaN	NaN	NaN	NaN	NaN	NaN	NaN	NaN	NaN	NaN	NaN	NaN	NaN	NaN	NaN	NaN	NaN	NaN	NaN	NaN	NaN	NaN	NaN	NaN	NaN	NaN	NaN	NaN	NaN	NaN	NaN
12.9017	12.9017	12.9017	12.9017	12.9017	12.9017	12.9017	12.9017	12.9017	12.9017	12.9017	12.9017	12.9017	12.9017	12.9017	12.9017	12.9017	12.9017	12.9017	12.9017	12.9017	12.9017	12.9017	12.9017	12.9017	12.9017	12.9017	12.9017	12.9017	12.9017	12.9017	12.9017	12.9017	12.9017	12.9017	12.9017	15.5292	NaN	15.5537	NaN	15.1511	NaN	NaN	NaN	13.983	12.9017	12.9017	12.9017	12.9017	12.9017
NaN	NaN	NaN	NaN	NaN	NaN	NaN	NaN	NaN	NaN	NaN	NaN	NaN	NaN	NaN	NaN	NaN	NaN	NaN	NaN	NaN	NaN	NaN	NaN	NaN	NaN	NaN	NaN	NaN	NaN	NaN	NaN	NaN	NaN	NaN	NaN	NaN	NaN	NaN	NaN	NaN	NaN	NaN	NaN	NaN	NaN	NaN	NaN	NaN	NaN
12.0808	12.0808	12.0808	12.0808	12.0808	12.0808	12.0808	12.0808	12.0808	NaN	NaN	15.598	12.0414	NaN	NaN	NaN	11.6875	NaN	NaN	NaN	12.0564	11.483	NaN	NaN	15.146	13.8258	NaN	15.1441	NaN	NaN	15.4143	NaN	NaN	NaN	NaN	NaN	12.0808	12.0808	12.0808	12.0808	12.0808	12.0808	12.0808	12.0808	12.0808	12.0808	12.0808	12.0808	12.0808	12.0808
NaN	NaN	NaN	NaN	NaN	NaN	NaN	NaN	NaN	NaN	NaN	NaN	NaN	NaN	NaN	NaN	NaN	NaN	NaN	NaN	NaN	NaN	NaN	NaN	NaN	NaN	NaN	NaN	NaN	NaN	NaN	NaN	NaN	NaN	NaN	NaN	NaN	NaN	NaN	NaN	NaN	NaN	NaN	NaN	NaN	NaN	NaN	NaN	NaN	NaN
NaN	NaN	NaN	NaN	NaN	NaN	NaN	NaN	NaN	NaN	NaN	NaN	NaN	NaN	NaN	NaN	NaN	NaN	NaN	NaN	NaN	NaN	NaN	NaN	NaN	NaN	NaN	NaN	NaN	NaN	NaN	NaN	NaN	NaN	NaN	NaN	NaN	NaN	NaN	NaN	NaN	NaN	NaN	NaN	NaN	NaN	NaN	NaN	NaN	NaN
NaN	NaN	NaN	NaN	NaN	NaN	NaN	NaN	NaN	NaN	NaN	NaN	NaN	NaN	NaN	NaN	NaN	NaN	NaN	NaN	NaN	NaN	NaN	NaN	NaN	NaN	NaN	NaN	NaN	NaN	NaN	NaN	NaN	NaN	NaN	NaN	NaN	NaN	NaN	NaN	NaN	NaN	NaN	NaN	NaN	NaN	NaN	NaN	NaN	NaN
10.69	10.69	10.69	10.69	10.69	10.69	10.69	10.69	10.69	10.69	10.69	10.69	10.69	10.69	10.69	10.69	10.69	10.69	10.69	10.69	10.69	10.69	10.69	10.69	10.69	10.69	10.69	10.69	10.69	10.69	10.69	10.69	10.69	10.69	10.69	10.69	10.69	10.69	10.69	10.69	10.69	10.69	10.69	10.69	10.69	10.69	10.69	10.69	10.69	10.69
11.6216	11.6216	11.6216	11.6216	11.6216	11.6216	11.6216	11.6216	11.6216	11.6216	11.6216	11.6216	11.6216	11.6216	11.6216	11.6216	11.6216	11.6216	11.6216	11.6216	11.6216	11.6216	11.6216	11.6216	11.6216	11.6216	11.6216	11.6216	11.6216	11.6216	11.6216	11.6216	11.6216	11.6216	11.6216	11.6216	11.6216	11.6216	11.6216	11.6216	11.6216	11.6216	11.6216	11.6216	11.6216	11.6216	11.6216	11.6216	11.6216	11.6216
NaN	NaN	NaN	NaN	NaN	NaN	NaN	NaN	NaN	NaN	NaN	NaN	NaN	NaN	NaN	NaN	NaN	NaN	NaN	NaN	NaN	NaN	NaN	NaN	NaN	NaN	NaN	NaN	NaN	NaN	NaN	NaN	NaN	NaN	NaN	NaN	NaN	NaN	NaN	NaN	NaN	NaN	NaN	NaN	NaN	NaN	NaN	NaN	NaN	NaN
NaN	NaN	NaN	NaN	NaN	NaN	NaN	NaN	NaN	NaN	NaN	NaN	NaN	NaN	NaN	NaN	NaN	NaN	NaN	NaN	NaN	NaN	NaN	NaN	NaN	NaN	NaN	NaN	NaN	NaN	NaN	NaN	NaN	NaN	NaN	NaN	NaN	NaN	NaN	NaN	NaN	NaN	NaN	NaN	NaN	NaN	NaN	NaN	NaN	NaN
12.1846	12.1846	12.1846	12.1846	12.1846	12.1846	12.1846	12.1846	12.1846	12.1846	12.1846	12.1846	12.1846	12.1846	12.1846	12.1846	12.1846	12.1846	12.1846	12.1846	12.1846	12.1846	12.1846	12.1846	12.1846	12.1846	12.1846	12.1846	12.1846	12.1846	12.1846	12.1846	12.1846	12.1846	12.1846	12.1846	12.1846	12.1846	12.1846	12.1846	12.1846	12.1846	12.1846	12.1846	12.1846	12.1846	12.1846	12.1846	12.1846	12.1846
18.519	18.4006	18.4722	18.4382	18.8648	18.921	19.1132	18.9682	18.734	17.8625	18.1716	18.1081	18.9237	19.3527	18.7425	19.0031	19.3869	18.7805	19.0611	20.0019	19.4906	18.0817	17.9613	18.7319	17.5466	18.87	18.1064	19.721	17.9756	17.9973	19.2851	18.974	18.9368	19.5893	18.6628	18.7574	19.2143	17.7919	18.6812	17.7523	18.5385	18.8629	18.1995	19.2717	19.0313	18.0778	18.0817	17.2608	19.7599	19.967
14.4604	14.4604	14.4604	14.4604	14.4604	14.4604	14.4604	14.4604	14.4604	15.2389	12.6787	14.7012	15.4061	13.6203	15.0904	14.1673	14.8565	12.9594	13.5917	14.4331	15.1984	14.8784	15.1688	14.286	15.3989	14.5218	11.806	14.4604	14.4604	14.4604	14.4604	14.4604	14.4604	14.4604	14.4604	14.4604	15.0939	13.8461	14.9098	14.191	13.9351	14.8122	13.7367	14.3199	14.562	NaN	16.4284	NaN	16.5123	16.2293
12.3158	12.3158	12.3158	12.3158	12.3158	12.3158	12.3158	12.3158	12.3158	12.3158	12.3158	12.3158	12.3158	12.3158	12.3158	12.3158	12.3158	12.3158	12.3158	12.3158	12.3158	12.3158	12.3158	12.3158	12.3158	12.3158	12.3158	12.3158	12.3158	12.3158	12.3158	12.3158	12.3158	12.3158	12.3158	12.3158	12.3158	12.3158	12.3158	12.3158	12.3158	12.3158	12.3158	12.3158	12.3158	12.3158	12.3158	12.3158	12.3158	12.3158
NaN	NaN	NaN	NaN	NaN	NaN	NaN	NaN	NaN	NaN	NaN	NaN	NaN	NaN	NaN	NaN	NaN	NaN	NaN	NaN	NaN	NaN	NaN	NaN	NaN	NaN	NaN	NaN	NaN	NaN	NaN	NaN	NaN	NaN	NaN	NaN	NaN	NaN	NaN	NaN	NaN	NaN	NaN	NaN	NaN	NaN	NaN	NaN	NaN	NaN
11.1286	11.1286	11.1286	11.1286	11.1286	11.1286	11.1286	11.1286	11.1286	11.1286	11.1286	11.1286	11.1286	11.1286	11.1286	11.1286	11.1286	11.1286	11.1286	11.1286	11.1286	11.1286	11.1286	11.1286	11.1286	11.1286	11.1286	11.1286	11.1286	11.1286	11.1286	11.1286	11.1286	11.1286	11.1286	11.1286	11.0996	NaN	12.699	NaN	14.3245	NaN	NaN	NaN	NaN	11.1286	11.1286	11.1286	11.1286	11.1286
NaN	NaN	NaN	NaN	NaN	NaN	NaN	NaN	NaN	NaN	NaN	NaN	NaN	NaN	NaN	NaN	NaN	NaN	NaN	NaN	NaN	NaN	NaN	NaN	NaN	NaN	NaN	NaN	NaN	NaN	NaN	NaN	NaN	NaN	NaN	NaN	NaN	NaN	NaN	NaN	NaN	NaN	NaN	NaN	NaN	NaN	NaN	NaN	NaN	NaN
NaN	NaN	NaN	NaN	NaN	NaN	NaN	NaN	NaN	NaN	NaN	NaN	NaN	NaN	NaN	NaN	NaN	NaN	NaN	NaN	NaN	NaN	NaN	NaN	NaN	NaN	NaN	NaN	NaN	NaN	NaN	NaN	NaN	NaN	NaN	NaN	NaN	NaN	NaN	NaN	NaN	NaN	NaN	NaN	NaN	NaN	NaN	NaN	NaN	NaN
11.0408	11.0408	11.0408	11.0408	11.0408	11.0408	11.0408	11.0408	11.0408	11.0408	11.0408	11.0408	11.0408	11.0408	11.0408	11.0408	11.0408	11.0408	9.74144	9.74144	9.74144	9.74144	9.74144	9.74144	9.74144	13.3247	12.3472	NaN	NaN	NaN	NaN	NaN	NaN	NaN	13.2496	13.9051	9.76746	9.76746	9.76746	9.76746	9.76746	9.76746	9.76746	12.5388	13.1953	NaN	NaN	NaN	NaN	NaN
14.4096	15.4216	NaN	13.0905	15.5918	NaN	10.7152	13.6279	14.2004	14.3157	14.3157	14.3157	14.3157	14.3157	14.3157	14.3157	14.3157	14.3157	14.3157	14.3157	14.3157	14.3157	14.3157	14.3157	14.3157	14.3157	14.3157	14.3157	14.3157	14.3157	14.3157	14.3157	14.3157	14.3157	14.3157	14.3157	14.3157	14.3157	14.3157	14.3157	14.3157	14.3157	14.3157	14.3157	14.3157	14.3157	14.3157	14.3157	14.3157	14.3157
16.4734	16.4734	16.4734	16.4734	16.4734	16.4734	16.4734	16.4734	16.4734	16.4734	16.4734	16.4734	16.4734	16.4734	16.4734	16.4734	16.4734	16.4734	16.4734	16.4734	16.4734	16.4734	16.4734	16.4734	16.4734	16.4734	16.4734	16.4734	16.4734	16.4734	16.4734	16.4734	16.4734	16.4734	16.4734	16.4734	16.4734	16.4734	16.4734	16.4734	16.4734	16.4734	16.4734	16.4734	16.4734	NaN	15.2167	16.0657	15.1126	12.4222
12.8797	12.8797	12.8797	12.8797	12.8797	12.8797	12.8797	12.8797	12.8797	12.8797	12.8797	12.8797	12.8797	12.8797	12.8797	12.8797	12.8797	12.8797	12.7014	11.999	13.153	12.8452	12.7833	11.665	14.0572	14.0558	11.5781	12.8797	12.8797	12.8797	12.8797	12.8797	12.8797	12.8797	12.8797	12.8797	13.651	9.8589	13.8127	7.54063	13.6185	13.2119	10.2678	12.7826	12.7087	12.8797	12.8797	12.8797	12.8797	12.8797
NaN	14.6267	NaN	NaN	13.8415	NaN	NaN	NaN	NaN	11.8583	11.8583	11.8583	11.8583	11.8583	11.8583	11.8583	11.8583	11.8583	11.8583	11.8583	11.8583	11.8583	11.8583	11.8583	11.8583	11.8583	11.8583	11.8583	11.8583	11.8583	11.8583	11.8583	11.8583	11.8583	11.8583	11.8583	11.8583	11.8583	11.8583	11.8583	11.8583	11.8583	11.8583	11.8583	11.8583	11.8583	11.8583	11.8583	11.8583	11.8583
13.647	13.647	13.647	13.647	13.647	13.647	13.647	13.647	13.647	13.647	13.647	13.647	13.647	13.647	13.647	13.647	13.647	13.647	13.647	13.647	13.647	13.647	13.647	13.647	13.647	13.647	13.647	13.647	13.647	13.647	13.647	13.647	13.647	13.647	13.647	13.647	13.647	13.647	13.647	13.647	13.647	13.647	13.647	13.647	13.647	13.647	13.647	13.647	13.647	13.647
NaN	NaN	NaN	NaN	NaN	NaN	NaN	NaN	NaN	NaN	NaN	NaN	NaN	NaN	NaN	NaN	NaN	NaN	NaN	NaN	NaN	NaN	NaN	NaN	NaN	NaN	NaN	NaN	NaN	NaN	NaN	NaN	NaN	NaN	NaN	NaN	NaN	NaN	NaN	NaN	NaN	NaN	NaN	NaN	NaN	NaN	NaN	NaN	NaN	NaN
12.4406	12.4406	12.4406	12.4406	12.4406	12.4406	12.4406	12.4406	12.4406	12.4406	12.4406	12.4406	12.4406	12.4406	12.4406	12.4406	12.4406	12.4406	12.4406	12.4406	12.4406	12.4406	12.4406	12.4406	12.4406	12.4406	12.4406	12.4406	12.4406	12.4406	12.4406	12.4406	12.4406	12.4406	12.4406	12.4406	12.4406	12.4406	12.4406	12.4406	12.4406	12.4406	12.4406	12.4406	12.4406	12.4406	12.4406	12.4406	12.4406	12.4406
NaN	NaN	NaN	NaN	NaN	NaN	NaN	NaN	NaN	NaN	NaN	NaN	NaN	NaN	NaN	NaN	NaN	NaN	NaN	NaN	NaN	NaN	NaN	NaN	NaN	NaN	NaN	NaN	NaN	NaN	NaN	NaN	NaN	NaN	NaN	NaN	NaN	NaN	NaN	NaN	NaN	NaN	NaN	NaN	NaN	NaN	NaN	NaN	NaN	NaN
18.227	18.227	18.227	18.227	18.227	18.227	18.227	18.227	18.227	18.227	18.227	18.227	18.227	18.227	18.227	18.227	18.227	18.227	18.227	18.227	18.227	18.227	18.227	18.227	18.227	18.227	18.227	18.227	18.227	18.227	18.227	18.227	18.227	18.227	18.227	18.227	18.7252	17.2772	17.8175	17.6436	19.2151	17.6413	17.5149	17.9585	17.8097	18.227	18.227	18.227	18.227	18.227
23.0346	23.1503	22.9509	22.9851	22.9636	22.995	23.1848	23.154	23.1493	23.0537	23.0586	22.7444	23.2353	22.748	22.7338	23.6016	23.2879	22.8946	23.2498	23.1985	22.7137	23.1707	23.3342	22.842	22.5732	23.2879	23.2366	22.8914	22.9729	23.1522	23.4734	23.2588	22.9528	23.0585	22.7098	23.1523	23.0476	22.8938	23.0267	22.9511	22.9513	23.1762	22.9888	23.234	23.1681	22.8113	23.5178	22.8176	23.4609	23.4132
14.1851	14.1851	14.1851	14.1851	14.1851	14.1851	14.1851	14.1851	14.1851	14.1851	14.1851	14.1851	14.1851	14.1851	14.1851	14.1851	14.1851	14.1851	14.1851	14.1851	14.1851	14.1851	14.1851	14.1851	14.1851	14.1851	14.1851	14.1851	14.1851	14.1851	14.1851	14.1851	14.1851	14.1851	14.1851	14.1851	14.1851	14.1851	14.1851	14.1851	14.1851	14.1851	14.1851	14.1851	14.1851	14.1851	14.1851	14.1851	14.1851	14.1851
10.6234	10.6234	10.6234	10.6234	10.6234	10.6234	10.6234	10.6234	10.6234	10.6234	10.6234	10.6234	10.6234	10.6234	10.6234	10.6234	10.6234	10.6234	10.6234	10.6234	10.6234	10.6234	10.6234	10.6234	10.6234	10.6234	10.6234	10.6234	10.6234	10.6234	10.6234	10.6234	10.6234	10.6234	10.6234	10.6234	10.6234	10.6234	10.6234	10.6234	10.6234	10.6234	10.6234	10.6234	10.6234	10.6234	10.6234	10.6234	10.6234	10.6234
15.9679	15.9679	15.9679	15.9679	15.9679	15.9679	15.9679	15.9679	15.9679	15.9679	15.9679	15.9679	15.9679	15.9679	15.9679	15.9679	15.9679	15.9679	NaN	NaN	NaN	16.5292	NaN	NaN	18.3555	17.9236	NaN	14.7828	NaN	NaN	18.0485	NaN	NaN	15.2898	NaN	NaN	13.1396	NaN	17.3369	NaN	18.3994	NaN	NaN	NaN	NaN	15.9679	15.9679	15.9679	15.9679	15.9679
16.528	16.6628	16.0943	16.2864	15.5698	16.0505	16.3884	15.4623	16.7089	16.4933	15.5815	16.9756	17.0878	15.6665	16.3091	16.5863	16.4574	16.1634	16.3209	16.3209	16.3209	16.3209	16.3209	16.3209	16.3209	16.3209	16.3209	16.3209	16.3209	16.3209	16.3209	16.3209	16.3209	16.3209	16.3209	16.3209	16.729	16.3351	16.1682	16.1174	15.5878	16.3557	15.7766	16.7192	16.886	15.7578	16.2909	13.7625	17.0797	17.8618
11.7939	11.7939	11.7939	11.7939	11.7939	11.7939	11.7939	11.7939	11.7939	11.7939	11.7939	11.7939	11.7939	11.7939	11.7939	11.7939	11.7939	11.7939	11.7939	11.7939	11.7939	11.7939	11.7939	11.7939	11.7939	11.7939	11.7939	11.7939	11.7939	11.7939	11.7939	11.7939	11.7939	11.7939	11.7939	11.7939	11.7939	11.7939	11.7939	11.7939	11.7939	11.7939	11.7939	11.7939	11.7939	11.7939	11.7939	11.7939	11.7939	11.7939
NaN	NaN	NaN	NaN	NaN	NaN	NaN	NaN	NaN	NaN	NaN	NaN	NaN	NaN	NaN	NaN	NaN	NaN	NaN	NaN	NaN	NaN	NaN	NaN	NaN	NaN	NaN	NaN	NaN	NaN	NaN	NaN	NaN	NaN	NaN	NaN	NaN	NaN	NaN	NaN	NaN	NaN	NaN	NaN	NaN	NaN	NaN	NaN	NaN	NaN
20.6033	20.8482	20.4521	20.5376	20.9038	20.4734	20.4712	20.4662	20.4799	19.7823	19.8341	21.6905	20.9766	19.5766	20.091	19.8404	20.5833	19.8299	19.0461	19.6645	20.6631	20.7425	19.8618	18.9133	21.9293	21.6374	19.7954	21.1058	20.3408	20.2368	21.5484	19.837	19.4996	20.2615	19.5909	20.3951	20.6489	18.7306	21.3392	17.4017	22.0534	19.3937	NaN	19.9648	20.5425	20.0599	20.3393	20.2935	20.7686	20.7966
NaN	NaN	NaN	NaN	NaN	NaN	NaN	NaN	NaN	NaN	NaN	NaN	NaN	NaN	NaN	NaN	NaN	NaN	NaN	NaN	NaN	NaN	NaN	NaN	NaN	NaN	NaN	NaN	NaN	NaN	NaN	NaN	NaN	NaN	NaN	NaN	NaN	NaN	NaN	NaN	NaN	NaN	NaN	NaN	NaN	NaN	NaN	NaN	NaN	NaN
13.3179	13.3179	13.3179	13.3179	13.3179	13.3179	13.3179	13.3179	13.3179	13.3179	13.3179	13.3179	13.3179	13.3179	13.3179	13.3179	13.3179	13.3179	13.3179	13.3179	13.3179	13.3179	13.3179	13.3179	13.3179	13.3179	13.3179	13.3179	13.3179	13.3179	13.3179	13.3179	13.3179	13.3179	13.3179	13.3179	13.3179	13.3179	13.3179	13.3179	13.3179	13.3179	13.3179	13.3179	13.3179	13.3179	13.3179	13.3179	13.3179	13.3179
18.5326	18.5326	18.5326	18.5326	18.5326	18.5326	18.5326	18.5326	18.5326	18.5326	18.5326	18.5326	18.5326	18.5326	18.5326	18.5326	18.5326	18.5326	18.5326	18.5326	18.5326	18.5326	18.5326	18.5326	18.5326	18.5326	18.5326	18.4699	18.4756	18.8349	18.2454	18.4001	18.8911	18.7288	18.3639	18.7609	19.4245	18.3578	18.5288	17.8343	18.1506	18.5159	18.2905	18.5614	18.8011	18.5326	18.5326	18.5326	18.5326	18.5326
NaN	16.485	NaN	NaN	16.7846	NaN	NaN	14.8807	NaN	14.1964	14.1964	14.1964	14.1964	14.1964	14.1964	14.1964	14.1964	14.1964	NaN	NaN	NaN	14.9478	NaN	NaN	17.4218	16.5977	NaN	14.1964	14.1964	14.1964	14.1964	14.1964	14.1964	14.1964	14.1964	14.1964	NaN	NaN	16.3648	NaN	17.7749	NaN	NaN	NaN	NaN	14.1964	14.1964	14.1964	14.1964	14.1964
17.6559	17.6559	17.6559	17.6559	17.6559	17.6559	17.6559	17.6559	17.6559	17.6559	17.6559	17.6559	17.6559	17.6559	17.6559	17.6559	17.6559	17.6559	17.6559	17.6559	17.6559	17.6559	17.6559	17.6559	17.6559	17.6559	17.6559	18.4753	17.4058	17.2913	18.2794	16.9593	16.8773	17.2153	16.9941	17.0781	17.5692	17.5692	17.5692	17.6651	17.9421	17.6935	17.6309	17.6833	17.7086	16.5108	17.1011	16.9631	18.0619	17.7123
15.3811	15.8087	15.2039	15.2291	15.7439	15.2796	15.1551	15.2989	15.1391	15.3945	14.1589	16.4144	16.1763	14.572	15.3281	14.9563	15.4906	13.57	13.8414	14.8366	15.7988	15.8028	14.386	14.1492	16.6773	16.2366	13.9714	16.0866	14.9767	12.9442	16.8115	14.7773	12.4386	15.3834	12.5138	15.0942	15.6602	14.4496	16.1043	13.9131	16.2294	15.1331	14.4782	14.7456	14.8843	13.6433	14.9078	14.4908	15.4431	15.9125
7.53437	7.53437	7.53437	7.53437	7.53437	7.53437	7.53437	7.53437	7.53437	7.53437	7.53437	7.53437	7.53437	7.53437	7.53437	7.53437	7.53437	7.53437	7.53437	7.53437	7.53437	7.53437	7.53437	7.53437	7.53437	7.53437	7.53437	7.53437	7.53437	7.53437	7.53437	7.53437	7.53437	7.53437	7.53437	7.53437	7.53437	7.53437	7.53437	7.53437	7.53437	7.53437	7.53437	7.53437	7.53437	7.53437	7.53437	7.53437	7.53437	7.53437
NaN	NaN	NaN	NaN	NaN	NaN	NaN	NaN	NaN	NaN	NaN	NaN	NaN	NaN	NaN	NaN	NaN	NaN	NaN	NaN	NaN	NaN	NaN	NaN	NaN	NaN	NaN	NaN	NaN	NaN	NaN	NaN	NaN	NaN	NaN	NaN	NaN	NaN	NaN	NaN	NaN	NaN	NaN	NaN	NaN	NaN	NaN	NaN	NaN	NaN
17.7131	17.9111	17.4336	17.4731	17.8461	17.473	17.821	17.4567	17.4627	16.973	17.0706	18.4041	18.2618	17.2455	17.7194	17.4791	18.0968	16.8143	15.7055	16.0967	17.6745	18.3049	17.3827	16.5993	18.8817	18.7867	17.0798	18.4928	17.4002	17.3165	18.8488	16.258	15.9646	17.7111	15.7946	17.1031	19.0594	NaN	19.702	NaN	19.5315	17.2955	NaN	NaN	14.5811	17.6644	17.6644	17.6644	17.6644	17.6644
13.5779	15.2998	NaN	12.4619	15.094	12.2755	10.3748	13.5788	14.5207	14.0668	14.0668	14.0668	14.0668	14.0668	14.0668	14.0668	14.0668	14.0668	14.0668	14.0668	14.0668	14.0668	14.0668	14.0668	14.0668	14.0668	14.0668	14.0668	14.0668	14.0668	14.0668	14.0668	14.0668	14.0668	14.0668	14.0668	14.0668	14.0668	14.0668	14.0668	14.0668	14.0668	14.0668	14.0668	14.0668	14.0668	14.0668	14.0668	14.0668	14.0668
15.295	15.295	15.295	15.295	15.295	15.295	15.295	15.295	15.295	15.3442	14.7446	16.1747	14.5136	15.174	16.1164	15.0477	14.7093	14.8857	15.2338	15.3474	15.4325	15.2054	15.2899	15.1868	15.6275	15.4043	15.103	15.295	15.295	15.295	15.295	15.295	15.295	15.295	15.295	15.295	15.295	15.295	15.295	15.295	15.295	15.295	15.295	15.295	15.295	NaN	17.5882	12.8596	16.816	15.6815
NaN	NaN	NaN	NaN	NaN	NaN	NaN	NaN	NaN	NaN	NaN	NaN	NaN	NaN	NaN	NaN	NaN	NaN	NaN	NaN	NaN	NaN	NaN	NaN	NaN	NaN	NaN	NaN	NaN	NaN	NaN	NaN	NaN	NaN	NaN	NaN	NaN	NaN	NaN	NaN	NaN	NaN	NaN	NaN	NaN	NaN	NaN	NaN	NaN	NaN
NaN	NaN	NaN	NaN	NaN	NaN	NaN	NaN	NaN	NaN	NaN	NaN	NaN	NaN	NaN	NaN	NaN	NaN	NaN	NaN	NaN	NaN	NaN	NaN	NaN	NaN	NaN	NaN	NaN	NaN	NaN	NaN	NaN	NaN	NaN	NaN	NaN	NaN	NaN	NaN	NaN	NaN	NaN	NaN	NaN	NaN	NaN	NaN	NaN	NaN
NaN	NaN	NaN	NaN	NaN	NaN	NaN	NaN	NaN	NaN	NaN	NaN	NaN	NaN	NaN	NaN	NaN	NaN	NaN	NaN	NaN	NaN	NaN	NaN	NaN	NaN	NaN	NaN	NaN	NaN	NaN	NaN	NaN	NaN	NaN	NaN	NaN	NaN	NaN	NaN	NaN	NaN	NaN	NaN	NaN	NaN	NaN	NaN	NaN	NaN
19.3426	20.2831	18.7762	19.5035	20.7859	19.1235	19.5426	19.303	19.3384	19.383	19.3493	20.1913	19.8581	19.6305	19.6448	19.3742	19.4523	18.8248	17.7595	18.267	19.5827	19.8086	18.8615	18.094	21.1721	21.0721	18.5277	19.2893	19.1416	19.2345	20.5828	19.9536	19.4337	19.7184	19.9629	19.8333	19.3565	18.3638	19.988	18.4713	21.48	19.5518	18.2828	19.2196	19.9041	18.8102	19.9501	19.3064	20.0603	20.1138
12.7163	12.7163	12.7163	12.7163	12.7163	12.7163	12.7163	12.7163	12.7163	12.7163	12.7163	12.7163	12.7163	12.7163	12.7163	12.7163	12.7163	12.7163	NaN	NaN	16.1067	NaN	NaN	NaN	16.9985	16.0391	NaN	12.7163	12.7163	12.7163	12.7163	12.7163	12.7163	12.7163	12.7163	12.7163	12.7163	12.7163	12.7163	12.7163	12.7163	12.7163	12.7163	12.7163	12.7163	12.7163	12.7163	12.7163	12.7163	12.7163
14.452	14.452	14.452	14.452	14.452	14.452	14.452	14.452	14.452	14.452	14.452	14.452	14.452	14.452	14.452	14.452	14.452	14.452	14.452	14.452	14.452	14.452	14.452	14.452	14.452	14.452	14.452	14.452	14.452	14.452	14.452	14.452	14.452	14.452	14.452	14.452	14.452	14.452	14.452	14.452	14.452	14.452	14.452	14.452	14.452	14.452	14.452	14.452	14.452	14.452
NaN	NaN	NaN	12.4749	13.9037	13.5612	14.1378	14.3716	14.0195	12.4459	12.4459	12.4459	12.4459	12.4459	12.4459	12.4459	12.4459	12.4459	NaN	NaN	NaN	14.3749	14.4121	15.0904	12.317	13.5556	14.2493	NaN	NaN	NaN	14.1642	15.8193	15.1833	15.597	14.197	14.9222	NaN	NaN	NaN	13.4161	15.0745	14.3091	12.839	14.8282	15.0511	12.4459	12.4459	12.4459	12.4459	12.4459
18.7112	18.9452	18.6685	18.7115	18.9875	18.7068	18.7127	18.6917	18.6711	18.7286	18.7356	18.7518	18.7825	18.743	18.7649	18.7438	18.7432	18.7364	18.4897	18.5191	18.5401	18.9892	18.5832	18.5024	19.1937	19.2799	18.5186	18.6536	18.3455	18.3177	19.3328	18.4196	18.178	18.6577	18.301	18.3394	17.0454	NaN	19.5418	NaN	21.1608	15.7326	NaN	15.607	NaN	17.595	18.0074	17.7701	18.6246	18.6174
NaN	NaN	NaN	NaN	NaN	NaN	NaN	NaN	NaN	NaN	NaN	NaN	NaN	NaN	NaN	NaN	NaN	NaN	NaN	NaN	NaN	NaN	NaN	NaN	NaN	NaN	NaN	NaN	NaN	NaN	NaN	NaN	NaN	NaN	NaN	NaN	NaN	NaN	NaN	NaN	NaN	NaN	NaN	NaN	NaN	NaN	NaN	NaN	NaN	NaN
15.3032	15.3032	15.3032	15.3032	15.3032	15.3032	15.3032	15.3032	15.3032	15.3032	15.3032	15.3032	15.3032	15.3032	15.3032	15.3032	15.3032	15.3032	13.6015	14.9966	14.4944	15.3344	14.4507	14.4919	16.8578	16.2813	13.8033	15.3032	15.3032	15.3032	15.3032	15.3032	15.3032	15.3032	15.3032	15.3032	15.4354	NaN	16.8482	NaN	17.309	14.1208	NaN	14.3207	13.5069	15.3032	15.3032	15.3032	15.3032	15.3032
16.9346	18.0719	15.3755	15.9647	18.1319	15.6624	15.9443	15.524	15.9773	15.8127	16.3522	18.8848	17.1587	15.7806	16.4622	16.0497	16.9215	15.6432	NaN	NaN	18.8297	16.5343	NaN	NaN	19.4043	18.8508	NaN	NaN	11.3789	13.2728	19.248	17.6954	16.7262	18.0416	16.9009	17.6657	17.8746	13.7006	18.8279	NaN	18.2192	16.2542	NaN	NaN	16.3938	16.4653	17.3591	16.9515	17.6054	17.5379
10.4704	10.4704	10.4704	10.4704	10.4704	10.4704	10.4704	10.4704	10.4704	10.4704	10.4704	10.4704	10.4704	10.4704	10.4704	10.4704	10.4704	10.4704	NaN	11.58	10.0568	11.4313	NaN	NaN	12.6335	11.6319	NaN	10.3104	9.27815	7.64941	11.9057	11.4184	11.2314	10.3085	NaN	10.1533	10.5838	8.25068	11.0033	10.2247	10.4945	10.5278	7.63067	10.8674	10.1937	10.4704	10.4704	10.4704	10.4704	10.4704
16.7698	16.961	16.8947	16.8399	16.9184	18.3977	18.7335	19.3767	19.5332	16.2401	16.1015	16.5981	16.6419	16.0702	19.7567	19.213	19.3143	18.374	NaN	NaN	NaN	NaN	NaN	17.8004	21.8347	20.4786	16.2312	17.4354	17.3603	17.4094	18.1738	17.4993	18.6667	19.1185	18.1309	18.598	18.1043	17.9919	18.1654	18.0322	18.0936	18.1122	18.0038	18.071	18.0926	17.1213	17.222	17.1294	17.3177	17.266
11.2831	11.2831	11.2831	11.2831	11.2831	11.2831	11.2831	11.2831	11.2831	11.2831	11.2831	11.2831	11.2831	11.2831	11.2831	11.2831	11.2831	11.2831	NaN	NaN	NaN	14.7314	12.9068	NaN	15.923	15.373	9.36494	11.2831	11.2831	11.2831	11.2831	11.2831	11.2831	11.2831	11.2831	11.2831	11.2831	11.2831	11.2831	11.2831	11.2831	11.2831	11.2831	11.2831	11.2831	11.2831	11.2831	11.2831	11.2831	11.2831
NaN	NaN	NaN	NaN	NaN	NaN	NaN	NaN	NaN	NaN	NaN	NaN	NaN	NaN	NaN	NaN	NaN	NaN	NaN	NaN	NaN	NaN	NaN	NaN	NaN	NaN	NaN	NaN	NaN	NaN	NaN	NaN	NaN	NaN	NaN	NaN	NaN	NaN	NaN	NaN	NaN	NaN	NaN	NaN	NaN	NaN	NaN	NaN	NaN	NaN
13.2199	13.2199	13.2199	13.2199	13.2199	13.2199	13.2199	13.2199	13.2199	12.8339	12.4184	14.2712	12.9164	9.61285	13.2102	13.6644	13.3205	12.3677	12.528	12.4537	13.4095	13.3887	12.7534	12.7647	13.7328	14.0592	12.9354	12.9654	12.1605	12.3685	14.8632	11.8154	12.3149	14.3669	10.9593	12.7488	14.48	NaN	15.3715	NaN	15.3233	14.6275	NaN	NaN	12.9975	13.2199	13.2199	13.2199	13.2199	13.2199
23.0719	23.538	23.1713	23.3943	22.8926	23.5624	23.8751	22.9003	23.2902	22.8584	23.0743	23.0945	23.9479	23.0963	23.6152	23.3567	23.4047	23.5955	23.5775	23.434	23.0064	23.2521	23.3598	23.2019	23.4515	23.4374	23.3001	23.3628	23.2162	23.0387	23.8527	24.1198	23.0174	22.8864	22.7526	23.9735	23.4638	22.5016	23.1523	22.9256	22.5974	23.4131	22.2774	23.8536	24.2348	22.4809	23.1415	22.973	23.1092	24.0223
13.9882	16.9127	NaN	14.9749	17.7947	12.5608	13.7305	12.5725	13.1718	15.9643	15.9643	15.9643	15.9643	15.9643	15.9643	15.9643	15.9643	15.9643	15.8437	15.7357	15.8344	16.0519	15.8747	15.8175	16.2991	16.2403	15.7943	15.9643	15.9643	15.9643	15.9643	15.9643	15.9643	15.9643	15.9643	15.9643	14.4976	15.5509	17.3477	15.0833	17.5864	15.6693	15.0375	15.5418	15.7245	15.9643	15.9643	15.9643	15.9643	15.9643
14.3525	14.3525	14.3525	14.3525	14.3525	14.3525	14.3525	14.3525	14.3525	14.3525	14.3525	14.3525	14.3525	14.3525	14.3525	14.3525	14.3525	14.3525	14.3525	14.3525	14.3525	14.3525	14.3525	14.3525	14.3525	14.3525	14.3525	14.3525	14.3525	14.3525	14.3525	14.3525	14.3525	14.3525	14.3525	14.3525	14.3525	14.3525	14.3525	14.3525	14.3525	14.3525	14.3525	14.3525	14.3525	14.3525	14.3525	14.3525	14.3525	14.3525
NaN	NaN	NaN	NaN	NaN	NaN	NaN	NaN	NaN	NaN	NaN	NaN	NaN	NaN	NaN	NaN	NaN	NaN	NaN	NaN	NaN	NaN	NaN	NaN	NaN	NaN	NaN	NaN	NaN	NaN	NaN	NaN	NaN	NaN	NaN	NaN	NaN	NaN	NaN	NaN	NaN	NaN	NaN	NaN	NaN	NaN	NaN	NaN	NaN	NaN
9.50854	9.50854	9.50854	9.50854	9.50854	9.50854	9.50854	9.50854	9.50854	9.50854	9.50854	9.50854	9.50854	9.50854	9.50854	9.50854	9.50854	9.50854	9.50854	9.50854	9.50854	9.50854	9.50854	9.50854	9.50854	9.50854	9.50854	9.50854	9.50854	9.50854	9.50854	9.50854	9.50854	9.50854	9.50854	9.50854	9.50854	9.50854	9.50854	9.50854	9.50854	9.50854	9.50854	9.50854	9.50854	9.50854	9.50854	9.50854	9.50854	9.50854
NaN	NaN	NaN	NaN	NaN	NaN	NaN	NaN	NaN	NaN	NaN	NaN	NaN	NaN	NaN	NaN	NaN	NaN	NaN	NaN	NaN	NaN	NaN	NaN	NaN	NaN	NaN	NaN	NaN	NaN	NaN	NaN	NaN	NaN	NaN	NaN	NaN	NaN	NaN	NaN	NaN	NaN	NaN	NaN	NaN	NaN	NaN	NaN	NaN	NaN
8.67669	8.67669	8.67669	8.67669	8.67669	8.67669	8.67669	8.67669	8.67669	8.67669	8.67669	8.67669	8.67669	8.67669	8.67669	8.67669	8.67669	8.67669	8.67669	8.67669	8.67669	8.67669	8.67669	8.67669	8.67669	8.67669	8.67669	8.67669	8.67669	8.67669	8.67669	8.67669	8.67669	8.67669	8.67669	8.67669	8.67669	8.67669	8.67669	8.67669	8.67669	8.67669	8.67669	8.67669	8.67669	8.67669	8.67669	8.67669	8.67669	8.67669
13.1939	13.1939	13.1939	13.1939	13.1939	13.1939	13.1939	13.1939	13.1939	13.1939	13.1939	13.1939	13.1939	13.1939	13.1939	13.1939	13.1939	13.1939	13.1939	13.1939	13.1939	13.1939	13.1939	13.1939	13.1939	13.1939	13.1939	13.1939	13.1939	13.1939	13.1939	13.1939	13.1939	13.1939	13.1939	13.1939	13.1939	13.1939	13.1939	13.1939	13.1939	13.1939	13.1939	13.1939	13.1939	13.1939	13.1939	13.1939	13.1939	13.1939
18.1674	18.5641	18.6976	18.5213	18.3922	18.4656	18.371	18.6133	18.1344	18.2272	18.4496	18.6959	18.3018	18.538	18.5279	18.2323	18.7304	18.1862	18.7087	19.4425	18.4989	17.5023	17.2114	18.519	19.4439	18.8676	17.326	18.3735	18.1186	18.3442	18.7873	18.8197	18.4202	19.1008	18.0937	18.2166	18.531	15.5449	18.9118	16.0487	18.7253	19.4744	17.7657	18.66	18.2127	17.6171	19.9152	17.3788	18.7807	18.1503
13.6339	13.6339	13.6339	13.6339	13.6339	13.6339	13.6339	13.6339	13.6339	13.6339	13.6339	13.6339	13.6339	13.6339	13.6339	13.6339	13.6339	13.6339	NaN	NaN	13.6581	14.0389	NaN	NaN	16.2261	15.7302	NaN	13.6339	13.6339	13.6339	13.6339	13.6339	13.6339	13.6339	13.6339	13.6339	13.9518	NaN	16.3458	NaN	16.1855	NaN	NaN	NaN	NaN	13.6339	13.6339	13.6339	13.6339	13.6339
10.748	10.748	10.748	10.748	10.748	10.748	10.748	10.748	10.748	10.748	10.748	10.748	10.748	10.748	10.748	10.748	10.748	10.748	10.748	10.748	10.748	10.748	10.748	10.748	10.748	10.748	10.748	10.748	10.748	10.748	10.748	10.748	10.748	10.748	10.748	10.748	10.748	10.748	10.748	10.748	10.748	10.748	10.748	10.748	10.748	10.748	10.748	10.748	10.748	10.748
11.7071	11.7071	11.7071	11.7071	11.7071	11.7071	11.7071	11.7071	11.7071	12.4755	NaN	14.2375	NaN	NaN	12.7612	12.293	11.8371	NaN	10.5458	NaN	12.4974	10.4708	11.6171	8.14654	11.966	13.975	11.0169	13.0411	12.7671	12.4267	NaN	13.7354	10.4874	15.2941	NaN	NaN	11.7071	11.7071	11.7071	11.7071	11.7071	11.7071	11.7071	11.7071	11.7071	NaN	14.2239	10.0531	12.9187	12.8363
NaN	NaN	NaN	NaN	NaN	NaN	NaN	NaN	NaN	NaN	NaN	NaN	NaN	NaN	NaN	NaN	NaN	NaN	NaN	NaN	NaN	NaN	NaN	NaN	NaN	NaN	NaN	NaN	NaN	NaN	NaN	NaN	NaN	NaN	NaN	NaN	NaN	NaN	NaN	NaN	NaN	NaN	NaN	NaN	NaN	NaN	NaN	NaN	NaN	NaN
NaN	NaN	NaN	NaN	NaN	NaN	NaN	NaN	NaN	NaN	NaN	NaN	NaN	NaN	NaN	NaN	NaN	NaN	NaN	NaN	NaN	NaN	NaN	NaN	NaN	NaN	NaN	NaN	NaN	NaN	NaN	NaN	NaN	NaN	NaN	NaN	NaN	NaN	NaN	NaN	NaN	NaN	NaN	NaN	NaN	NaN	NaN	NaN	NaN	NaN
14.9306	14.9306	14.9306	14.9306	14.9306	14.9306	14.9306	14.9306	14.9306	14.9306	14.9306	14.9306	14.9306	14.9306	14.9306	14.9306	14.9306	14.9306	NaN	13.5077	14.8421	14.9059	14.5679	15.3001	16.6753	16.5357	NaN	NaN	NaN	NaN	17.6386	15.5453	15.1501	15.5931	NaN	NaN	15.816	NaN	16.1953	13.3174	12.0498	16.2361	13.3277	15.1747	15.5711	14.9306	14.9306	14.9306	14.9306	14.9306
6.47955	6.47955	6.47955	6.47955	6.47955	6.47955	6.47955	6.47955	6.47955	6.47955	6.47955	6.47955	6.47955	6.47955	6.47955	6.47955	6.47955	6.47955	6.47955	6.47955	6.47955	6.47955	6.47955	6.47955	6.47955	6.47955	6.47955	6.47955	6.47955	6.47955	6.47955	6.47955	6.47955	6.47955	6.47955	6.47955	6.47955	6.47955	6.47955	6.47955	6.47955	6.47955	6.47955	6.47955	6.47955	6.47955	6.47955	6.47955	6.47955	6.47955
13.5534	14.0738	13.2301	13.0933	13.873	13.1979	13.5061	14.0882	13.5769	13.6307	13.6307	13.6307	13.6307	13.6307	13.6307	13.6307	13.6307	13.6307	13.4066	13.1804	14.7943	13.6411	13.3551	11.4937	13.5305	14.7135	12.7448	13.7999	13.8645	13.8708	13.7694	13.7033	13.2734	14.0158	13.3752	13.4577	NaN	NaN	14.7547	16.2966	11.0054	16.6598	14.8672	NaN	NaN	12.7766	14.0164	13.3025	14.5721	14.0676
12.4508	12.4508	12.4508	12.4508	12.4508	12.4508	12.4508	12.4508	12.4508	12.4508	12.4508	12.4508	12.4508	12.4508	12.4508	12.4508	12.4508	12.4508	NaN	NaN	13.8077	13.2183	6.29144	NaN	14.8651	15.4651	NaN	14.2121	10.748	NaN	15.0393	NaN	NaN	12.8719	NaN	NaN	12.9264	NaN	13.6962	NaN	13.8597	12.2613	NaN	6.29093	12.2669	12.4508	12.4508	12.4508	12.4508	12.4508
16.0189	16.0189	16.0189	16.0189	16.0189	16.0189	16.0189	16.0189	16.0189	12.5438	NaN	18.163	15.7153	NaN	7.86508	12.5946	16.0619	NaN	16.5623	NaN	16.9448	14.6154	NaN	NaN	17.8206	17.5609	15.892	18.0567	13.055	13.564	17.3847	NaN	NaN	15.1481	NaN	NaN	16.0189	16.0189	16.0189	16.0189	16.0189	16.0189	16.0189	16.0189	16.0189	16.0189	16.0189	16.0189	16.0189	16.0189
15.83	16.4453	14.6923	15.623	16.5647	15.8908	14.6747	15.6054	14.5598	16.1494	16.1494	16.1494	16.1494	16.1494	16.1494	16.1494	16.1494	16.1494	16.1494	16.1494	16.1494	16.1494	16.1494	16.1494	16.1494	16.1494	16.1494	16.1494	16.1494	16.1494	16.1494	16.1494	16.1494	16.1494	16.1494	16.1494	16.1494	16.1494	16.1494	16.1494	16.1494	16.1494	16.1494	16.1494	16.1494	16.1494	16.1494	16.1494	16.1494	16.1494
NaN	NaN	NaN	NaN	NaN	NaN	NaN	NaN	NaN	NaN	NaN	NaN	NaN	NaN	NaN	NaN	NaN	NaN	NaN	NaN	NaN	NaN	NaN	NaN	NaN	NaN	NaN	NaN	NaN	NaN	NaN	NaN	NaN	NaN	NaN	NaN	NaN	NaN	NaN	NaN	NaN	NaN	NaN	NaN	NaN	NaN	NaN	NaN	NaN	NaN
NaN	16.3223	16.4068	15.4934	NaN	15.8937	16.3954	15.0902	15.8255	14.4698	14.4698	14.4698	14.4698	14.4698	14.4698	14.4698	14.4698	14.4698	11.0805	14.6083	14.9057	14.7533	14.1052	13.6449	15.9625	15.5363	14.1354	14.4698	14.4698	14.4698	14.4698	14.4698	14.4698	14.4698	14.4698	14.4698	13.7235	14.3635	15.3399	13.9907	15.3271	14.7863	14.0401	14.2598	14.5717	14.4698	14.4698	14.4698	14.4698	14.4698
25.1631	25.3791	25.1513	24.8012	24.9691	25.149	25.1706	25.0645	25.3734	24.999	24.9765	26.1179	24.4849	25.1823	25.1501	25.5384	24.5682	25.3791	25.8328	26.3937	26.3148	24.2628	24.271	24.4988	24.4287	24.7115	24.7626	26.5773	24.7405	25.2101	24.3508	24.9489	24.9968	25.1635	24.8313	25.3327	26.0657	24.8449	25.007	23.9116	24.4157	25.0504	24.8012	25.6599	25.6158	24.9622	25.124	24.9715	25.5017	26.4706
8.63848	8.63848	8.63848	8.63848	8.63848	8.63848	8.63848	8.63848	8.63848	8.63848	8.63848	8.63848	8.63848	8.63848	8.63848	8.63848	8.63848	8.63848	8.63848	8.63848	8.63848	8.63848	8.63848	8.63848	8.63848	8.63848	8.63848	NaN	NaN	NaN	13.5365	12.3812	10.6235	12.217	11.5482	12.4843	8.63848	8.63848	8.63848	8.63848	8.63848	8.63848	8.63848	8.63848	8.63848	8.63848	8.63848	8.63848	8.63848	8.63848
NaN	NaN	NaN	NaN	NaN	NaN	NaN	NaN	NaN	NaN	NaN	NaN	NaN	NaN	NaN	NaN	NaN	NaN	NaN	NaN	NaN	NaN	NaN	NaN	NaN	NaN	NaN	NaN	NaN	NaN	NaN	NaN	NaN	NaN	NaN	NaN	NaN	NaN	NaN	NaN	NaN	NaN	NaN	NaN	NaN	NaN	NaN	NaN	NaN	NaN
16.3976	16.3976	16.3976	16.3976	16.3976	16.3976	16.3976	16.3976	16.3976	16.3976	16.3976	16.3976	16.3976	16.3976	16.3976	16.3976	16.3976	16.3976	16.2121	16.2121	16.2121	16.5522	16.3692	16.3626	16.6831	16.8442	16.3265	16.3976	16.3976	16.3976	16.3976	16.3976	16.3976	16.3976	16.3976	16.3976	15.4513	15.4513	15.4513	15.8756	18.6118	16.1928	15.6911	16.0983	16.0306	15.9458	15.9458	15.9458	16.9899	16.954
NaN	NaN	NaN	NaN	NaN	NaN	NaN	NaN	NaN	NaN	NaN	NaN	NaN	NaN	NaN	NaN	NaN	NaN	NaN	NaN	NaN	NaN	NaN	NaN	NaN	NaN	NaN	NaN	NaN	NaN	NaN	NaN	NaN	NaN	NaN	NaN	NaN	NaN	NaN	NaN	NaN	NaN	NaN	NaN	NaN	NaN	NaN	NaN	NaN	NaN
11.1355	11.1355	11.1355	11.1355	11.1355	11.1355	11.1355	11.1355	11.1355	11.1355	11.1355	11.1355	11.1355	11.1355	11.1355	11.1355	11.1355	11.1355	NaN	11.4546	12.1847	11.3818	NaN	NaN	13.6092	12.6462	11.1277	NaN	NaN	6.73506	NaN	13.5979	NaN	14.596	8.69183	12.7743	11.1355	11.1355	11.1355	11.1355	11.1355	11.1355	11.1355	11.1355	11.1355	11.1355	11.1355	11.1355	11.1355	11.1355
13.6955	13.6955	13.6955	13.6955	13.6955	13.6955	13.6955	13.6955	13.6955	13.6955	13.6955	13.6955	13.6955	13.6955	13.6955	13.6955	13.6955	13.6955	13.6955	13.6955	13.6955	13.6955	13.6955	13.6955	13.6955	13.6955	13.6955	13.6955	13.6955	13.6955	13.6955	13.6955	13.6955	13.6955	13.6955	13.6955	13.6955	13.6955	13.6955	13.6955	13.6955	13.6955	13.6955	13.6955	13.6955	13.6955	13.6955	13.6955	13.6955	13.6955
NaN	NaN	NaN	NaN	NaN	NaN	NaN	NaN	NaN	NaN	NaN	NaN	NaN	NaN	NaN	NaN	NaN	NaN	NaN	NaN	NaN	NaN	NaN	NaN	NaN	NaN	NaN	NaN	NaN	NaN	NaN	NaN	NaN	NaN	NaN	NaN	NaN	NaN	NaN	NaN	NaN	NaN	NaN	NaN	NaN	NaN	NaN	NaN	NaN	NaN
15.7848	17.2402	NaN	NaN	16.3847	NaN	12.8323	14.3976	15.2675	15.8921	16.0213	15.749	NaN	16.5638	15.743	12.2919	13.4562	NaN	10.891	16.2205	16.2571	15.1157	15.1815	14.2947	13.7725	14.3182	14.1579	NaN	NaN	13.8642	15.5404	16.3441	16.4883	15.8846	15.3593	13.9354	14.7203	14.7203	14.7203	14.7203	14.7203	14.7203	14.7203	14.7203	14.7203	14.7203	14.7203	14.7203	14.7203	14.7203
13.2831	13.2831	13.2831	13.2831	13.2831	13.2831	13.2831	13.2831	13.2831	13.2831	13.2831	13.2831	13.2831	13.2831	13.2831	13.2831	13.2831	13.2831	NaN	NaN	16.32	14.0437	NaN	NaN	16.6425	16.0405	NaN	14.3833	NaN	13.12	15.1887	NaN	NaN	15.5022	NaN	NaN	13.7798	13.0801	13.9249	12.4928	13.5285	13.2295	12.421	12.6056	13.2647	13.2831	13.2831	13.2831	13.2831	13.2831
NaN	NaN	NaN	NaN	NaN	NaN	NaN	NaN	NaN	NaN	NaN	NaN	NaN	NaN	NaN	NaN	NaN	NaN	NaN	NaN	NaN	NaN	NaN	NaN	NaN	NaN	NaN	NaN	NaN	NaN	NaN	NaN	NaN	NaN	NaN	NaN	NaN	NaN	NaN	NaN	NaN	NaN	NaN	NaN	NaN	NaN	NaN	NaN	NaN	NaN
14.4895	14.4895	14.4895	14.4895	14.4895	14.4895	14.4895	14.4895	14.4895	14.4895	14.4895	14.4895	14.4895	14.4895	14.4895	14.4895	14.4895	14.4895	14.4895	14.4895	14.4895	14.4895	14.4895	14.4895	14.4895	14.4895	14.4895	15.2736	14.8028	14.4051	14.6251	14.5594	14.1771	14.2573	14.2807	14.1899	17.2058	NaN	13.1219	NaN	15.2871	14.7943	NaN	NaN	16.5267	14.4895	14.4895	14.4895	14.4895	14.4895
12.3233	12.991	11.9577	12.1807	11.9819	11.9674	11.9446	11.3368	11.8761	12.1948	12.1948	12.1948	12.1948	12.1948	12.1948	12.1948	12.1948	12.1948	11.1269	11.5259	12.5652	12.0116	11.9847	10.3919	13.3239	12.7673	12.1567	12.1948	12.1948	12.1948	12.1948	12.1948	12.1948	12.1948	12.1948	12.1948	13.0877	NaN	13.2402	9.1414	13.1393	12.8616	NaN	10.2862	12.8417	12.1948	12.1948	12.1948	12.1948	12.1948
NaN	NaN	NaN	NaN	NaN	NaN	NaN	NaN	NaN	NaN	NaN	NaN	NaN	NaN	NaN	NaN	NaN	NaN	NaN	NaN	NaN	NaN	NaN	NaN	NaN	NaN	NaN	NaN	NaN	NaN	NaN	NaN	NaN	NaN	NaN	NaN	NaN	NaN	NaN	NaN	NaN	NaN	NaN	NaN	NaN	NaN	NaN	NaN	NaN	NaN
19.2379	19.5168	19.1471	19.2245	19.5961	19.164	19.1542	19.1647	19.1604	19.2117	19.2086	19.5422	19.3299	19.2069	19.2168	19.2233	19.2853	19.2032	18.6311	18.6473	19.1362	19.3681	18.913	18.4768	20.3097	20.0817	18.7233	19.5108	19.1826	19.1288	19.7007	19.0326	18.9858	19.0799	19.105	19.0496	19.3053	19.1901	19.5189	19.1127	19.767	19.174	19.0968	19.1531	19.2159	19.0483	19.0964	19.1082	19.441	19.3542
13.9735	13.9735	13.9735	13.9735	13.9735	13.9735	13.9735	13.9735	13.9735	13.9735	13.9735	13.9735	13.9735	13.9735	13.9735	13.9735	13.9735	13.9735	13.9735	13.9735	13.9735	13.9735	13.9735	13.9735	13.9735	13.9735	13.9735	13.9735	13.9735	13.9735	13.9735	13.9735	13.9735	13.9735	13.9735	13.9735	13.976	13.2281	14.3036	13.6337	13.7842	14.0136	13.5798	14.043	14.1426	13.9735	13.9735	13.9735	13.9735	13.9735
NaN	NaN	NaN	NaN	NaN	NaN	NaN	NaN	NaN	NaN	NaN	NaN	NaN	NaN	NaN	NaN	NaN	NaN	NaN	NaN	NaN	NaN	NaN	NaN	NaN	NaN	NaN	NaN	NaN	NaN	NaN	NaN	NaN	NaN	NaN	NaN	NaN	NaN	NaN	NaN	NaN	NaN	NaN	NaN	NaN	NaN	NaN	NaN	NaN	NaN
15.5494	15.5494	15.5494	15.5494	15.5494	15.5494	15.5494	15.5494	15.5494	NaN	NaN	17.9619	15.8859	NaN	10.8485	13.5404	15.9448	NaN	NaN	NaN	17.2067	13.9428	NaN	NaN	17.3633	17.6102	NaN	15.5494	15.5494	15.5494	15.5494	15.5494	15.5494	15.5494	15.5494	15.5494	16.559	NaN	17.6094	NaN	16.7904	15.2325	NaN	NaN	15.4262	15.5494	15.5494	15.5494	15.5494	15.5494
NaN	NaN	NaN	NaN	NaN	NaN	NaN	NaN	NaN	NaN	NaN	NaN	NaN	NaN	NaN	NaN	NaN	NaN	NaN	NaN	NaN	NaN	NaN	NaN	NaN	NaN	NaN	NaN	NaN	NaN	NaN	NaN	NaN	NaN	NaN	NaN	NaN	NaN	NaN	NaN	NaN	NaN	NaN	NaN	NaN	NaN	NaN	NaN	NaN	NaN
13.1854	13.1854	13.1854	13.1854	13.1854	13.1854	13.1854	13.1854	13.1854	13.1854	13.1854	13.1854	13.1854	13.1854	13.1854	13.1854	13.1854	13.1854	13.1854	13.1854	13.1854	13.1854	13.1854	13.1854	13.1854	13.1854	13.1854	13.1854	13.1854	13.1854	13.1854	13.1854	13.1854	13.1854	13.1854	13.1854	13.1854	13.1854	13.1854	13.1854	13.1854	13.1854	13.1854	13.1854	13.1854	13.1854	13.1854	13.1854	13.1854	13.1854
15.3984	15.3984	15.3984	15.3984	15.3984	15.3984	15.3984	15.3984	15.3984	15.3984	15.3984	15.3984	15.3984	15.3984	15.3984	15.3984	15.3984	15.3984	12.2296	13.6417	15.883	15.584	NaN	13.5758	17.6553	16.8185	NaN	15.3984	15.3984	15.3984	15.3984	15.3984	15.3984	15.3984	15.3984	15.3984	15.3984	15.3984	15.3984	15.3984	15.3984	15.3984	15.3984	15.3984	15.3984	15.3984	15.3984	15.3984	15.3984	15.3984
NaN	NaN	NaN	NaN	NaN	NaN	NaN	NaN	NaN	NaN	NaN	NaN	NaN	NaN	NaN	NaN	NaN	NaN	NaN	NaN	NaN	NaN	NaN	NaN	NaN	NaN	NaN	NaN	NaN	NaN	NaN	NaN	NaN	NaN	NaN	NaN	NaN	NaN	NaN	NaN	NaN	NaN	NaN	NaN	NaN	NaN	NaN	NaN	NaN	NaN
12.7994	12.7994	12.7994	12.7994	12.7994	12.7994	12.7994	12.7994	12.7994	12.7994	12.7994	12.7994	12.7994	12.7994	12.7994	12.7994	12.7994	12.7994	12.7994	12.7994	12.7994	12.7994	12.7994	12.7994	12.7994	12.7994	12.7994	12.7994	12.7994	12.7994	12.7994	12.7994	12.7994	12.7994	12.7994	12.7994	12.7994	12.7994	12.7994	12.7994	12.7994	12.7994	12.7994	12.7994	12.7994	12.7994	12.7994	12.7994	12.7994	12.7994
NaN	NaN	NaN	NaN	NaN	NaN	NaN	NaN	NaN	NaN	NaN	NaN	NaN	NaN	NaN	NaN	NaN	NaN	NaN	NaN	NaN	NaN	NaN	NaN	NaN	NaN	NaN	NaN	NaN	NaN	NaN	NaN	NaN	NaN	NaN	NaN	NaN	NaN	NaN	NaN	NaN	NaN	NaN	NaN	NaN	NaN	NaN	NaN	NaN	NaN
NaN	NaN	NaN	NaN	NaN	NaN	NaN	NaN	NaN	NaN	NaN	NaN	NaN	NaN	NaN	NaN	NaN	NaN	NaN	NaN	NaN	NaN	NaN	NaN	NaN	NaN	NaN	NaN	NaN	NaN	NaN	NaN	NaN	NaN	NaN	NaN	NaN	NaN	NaN	NaN	NaN	NaN	NaN	NaN	NaN	NaN	NaN	NaN	NaN	NaN
17.504	18.5517	17.1802	17.4868	18.7359	17.5004	17.4584	17.5058	17.4759	17.898	17.898	17.898	17.898	17.898	18.0697	18.0287	18.0397	17.9918	17.5258	17.5735	17.6481	17.9093	17.6292	17.8899	18.4181	18.7518	17.7232	18.7217	NaN	NaN	19.3568	NaN	NaN	4.8693	NaN	NaN	17.9123	17.9123	17.9123	17.9123	17.9123	18.0356	17.9804	17.9918	18.0299	15.9713	16.8099	16.4745	17.6997	17.7645
NaN	NaN	NaN	NaN	NaN	NaN	NaN	NaN	NaN	NaN	NaN	NaN	NaN	NaN	NaN	NaN	NaN	NaN	NaN	NaN	NaN	NaN	NaN	NaN	NaN	NaN	NaN	NaN	NaN	NaN	NaN	NaN	NaN	NaN	NaN	NaN	NaN	NaN	NaN	NaN	NaN	NaN	NaN	NaN	NaN	NaN	NaN	NaN	NaN	NaN
NaN	NaN	NaN	NaN	NaN	NaN	NaN	NaN	NaN	NaN	NaN	NaN	NaN	NaN	NaN	NaN	NaN	NaN	NaN	NaN	NaN	NaN	NaN	NaN	NaN	NaN	NaN	NaN	NaN	NaN	NaN	NaN	NaN	NaN	NaN	NaN	NaN	NaN	NaN	NaN	NaN	NaN	NaN	NaN	NaN	NaN	NaN	NaN	NaN	NaN
NaN	NaN	NaN	NaN	NaN	NaN	NaN	NaN	NaN	NaN	NaN	NaN	NaN	NaN	NaN	NaN	NaN	NaN	NaN	NaN	NaN	NaN	NaN	NaN	NaN	NaN	NaN	NaN	NaN	NaN	NaN	NaN	NaN	NaN	NaN	NaN	NaN	NaN	NaN	NaN	NaN	NaN	NaN	NaN	NaN	NaN	NaN	NaN	NaN	NaN
NaN	NaN	NaN	NaN	NaN	NaN	NaN	NaN	NaN	NaN	NaN	NaN	NaN	NaN	NaN	NaN	NaN	NaN	NaN	NaN	NaN	NaN	NaN	NaN	NaN	NaN	NaN	NaN	NaN	NaN	NaN	NaN	NaN	NaN	NaN	NaN	NaN	NaN	NaN	NaN	NaN	NaN	NaN	NaN	NaN	NaN	NaN	NaN	NaN	NaN
9.70838	9.70838	9.70838	9.70838	9.70838	9.70838	9.70838	9.70838	9.70838	9.70838	9.70838	9.70838	9.70838	9.70838	9.70838	9.70838	9.70838	9.70838	9.70838	9.70838	9.70838	9.70838	9.70838	9.70838	9.70838	9.70838	9.70838	9.70838	9.70838	9.70838	9.70838	9.70838	9.70838	9.70838	9.70838	9.70838	9.70838	9.70838	9.70838	9.70838	9.70838	9.70838	9.70838	9.70838	9.70838	9.70838	9.70838	9.70838	9.70838	9.70838
NaN	NaN	NaN	NaN	NaN	NaN	NaN	NaN	NaN	NaN	NaN	NaN	NaN	NaN	NaN	NaN	NaN	NaN	NaN	NaN	NaN	NaN	NaN	NaN	NaN	NaN	NaN	NaN	NaN	NaN	NaN	NaN	NaN	NaN	NaN	NaN	NaN	NaN	NaN	NaN	NaN	NaN	NaN	NaN	NaN	NaN	NaN	NaN	NaN	NaN
14.6937	14.6937	14.6937	14.6937	14.6937	14.6937	14.6937	14.6937	14.6937	NaN	NaN	15.4553	14.9593	NaN	NaN	10.9721	NaN	13.1152	14.6937	14.6937	14.6937	14.6937	14.6937	14.6937	14.6937	14.6937	14.6937	14.6937	14.6937	14.6937	14.6937	14.6937	14.6937	14.6937	14.6937	14.6937	14.6937	14.6937	14.6937	14.6937	14.6937	14.6937	14.6937	14.6937	14.6937	14.6937	14.6937	14.6937	14.6937	14.6937
11.0019	11.0019	11.0019	11.0019	11.0019	11.0019	11.0019	11.0019	11.0019	11.0019	11.0019	11.0019	11.0019	11.0019	11.0019	11.0019	11.0019	11.0019	11.0019	11.0019	11.0019	11.0019	11.0019	11.0019	11.0019	11.0019	11.0019	11.0019	11.0019	11.0019	11.0019	11.0019	11.0019	11.0019	11.0019	11.0019	11.0019	11.0019	11.0019	11.0019	11.0019	11.0019	11.0019	11.0019	11.0019	11.0019	11.0019	11.0019	11.0019	11.0019
13.6004	13.6004	13.6004	13.6004	13.6004	13.6004	13.6004	13.6004	13.6004	13.6004	13.6004	13.6004	13.6004	13.6004	13.6004	13.6004	13.6004	13.6004	13.6004	13.6004	13.6004	13.6004	13.6004	13.6004	13.6004	13.6004	13.6004	13.605	13.4062	13.4833	13.9716	13.418	13.396	13.472	13.3848	13.4357	NaN	NaN	14.93	NaN	15.9215	NaN	NaN	NaN	NaN	13.6004	13.6004	13.6004	13.6004	13.6004
12.9136	12.9136	12.9136	12.9136	12.9136	12.9136	12.9136	12.9136	12.9136	12.9136	12.9136	12.9136	12.9136	12.9136	12.9136	12.9136	12.9136	12.9136	12.9136	12.9136	12.9136	12.9136	12.9136	12.9136	12.9136	12.9136	12.9136	12.9136	12.9136	12.9136	12.9136	12.9136	12.9136	12.9136	12.9136	12.9136	12.9136	12.9136	12.9136	12.9136	12.9136	12.9136	12.9136	12.9136	12.9136	12.9136	12.9136	12.9136	12.9136	12.9136
20.7823	20.8925	20.7413	21.7366	20.5451	20.6743	20.9766	20.7975	20.8467	20.6946	20.7437	20.758	21.6332	20.5854	20.827	20.9461	20.9646	20.6734	20.9327	20.8104	20.5225	22.0099	20.8169	20.229	20.8497	20.5895	20.5605	20.3906	21.6468	19.616	21.4323	20.9139	20.363	20.7525	19.7192	20.3048	21.0597	20.2939	20.8346	20.9526	20.5174	20.7508	19.8651	20.923	21.2037	20.7214	20.9132	20.6227	21.4029	20.7783
11.3706	11.3706	11.3706	11.3706	11.3706	11.3706	11.3706	11.3706	11.3706	11.3706	11.3706	11.3706	11.3706	11.3706	11.3706	11.3706	11.3706	11.3706	11.3706	11.3706	11.3706	11.3706	11.3706	11.3706	11.3706	11.3706	11.3706	11.3706	11.3706	11.3706	11.3706	11.3706	11.3706	11.3706	11.3706	11.3706	11.3706	11.3706	11.3706	11.3706	11.3706	11.3706	11.3706	11.3706	11.3706	11.3706	11.3706	11.3706	11.3706	11.3706
11.505	11.505	11.505	11.505	11.505	11.505	11.505	11.505	11.505	11.505	11.505	11.505	11.505	11.505	11.505	11.505	11.505	11.505	11.505	11.505	11.505	11.505	11.505	11.505	11.505	11.505	11.505	11.505	11.505	11.505	11.505	11.505	11.505	11.505	11.505	11.505	NaN	NaN	NaN	NaN	NaN	NaN	NaN	14.903	15.1712	11.505	11.505	11.505	11.505	11.505
15.6017	15.6017	15.6017	15.6017	15.6017	15.6017	15.6017	15.6017	15.6017	15.6017	15.6017	15.6017	15.6017	15.6017	15.6017	15.6017	15.6017	15.6017	14.7072	14.1223	15.6214	15.8962	14.0374	14.0449	16.6871	16.8935	12.9789	15.3647	16.9237	15.3533	15.4323	15.4236	15.3453	15.3682	15.334	15.3293	14.5455	NaN	15.7994	NaN	18.232	11.7202	NaN	NaN	13.7804	NaN	NaN	13.5008	15.3708	18.9476
9.20916	9.20916	9.20916	9.20916	9.20916	9.20916	9.20916	9.20916	9.20916	9.20916	9.20916	9.20916	9.20916	9.20916	9.20916	9.20916	9.20916	9.20916	9.20916	9.20916	9.20916	9.20916	9.20916	9.20916	9.20916	9.20916	9.20916	9.20916	9.20916	9.20916	9.20916	9.20916	9.20916	9.20916	9.20916	9.20916	11.6367	NaN	11.3922	NaN	10.4579	5.30874	NaN	10.0104	NaN	9.20916	9.20916	9.20916	9.20916	9.20916
NaN	NaN	NaN	NaN	NaN	NaN	NaN	NaN	NaN	NaN	NaN	NaN	NaN	NaN	NaN	NaN	NaN	NaN	NaN	NaN	NaN	NaN	NaN	NaN	NaN	NaN	NaN	NaN	NaN	NaN	NaN	NaN	NaN	NaN	NaN	NaN	NaN	NaN	NaN	NaN	NaN	NaN	NaN	NaN	NaN	NaN	NaN	NaN	NaN	NaN
16.8145	16.8145	16.8145	16.8145	16.8145	16.8145	16.8145	16.8145	16.8145	16.5985	16.3963	18.0226	16.9517	16.2863	16.3987	16.4061	16.7722	16.0294	15.9235	16.3158	17.9367	16.6242	16.6241	15.7583	17.0035	17.5878	16.131	17.9119	16.5567	16.5345	18.1724	16.0629	14.6727	16.9342	14.3182	16.2839	17.3717	14.9051	18.1191	NaN	17.245	16.7182	NaN	15.2809	17.4449	16.0868	17.0775	16.4783	17.2198	17.1233
NaN	NaN	NaN	NaN	NaN	NaN	NaN	NaN	NaN	NaN	NaN	NaN	NaN	NaN	NaN	NaN	NaN	NaN	NaN	NaN	NaN	NaN	NaN	NaN	NaN	NaN	NaN	NaN	NaN	NaN	NaN	NaN	NaN	NaN	NaN	NaN	NaN	NaN	NaN	NaN	NaN	NaN	NaN	NaN	NaN	NaN	NaN	NaN	NaN	NaN
13.7379	13.7379	13.7379	13.7379	13.7379	13.7379	13.7379	13.7379	13.7379	13.7379	13.7379	13.7379	13.7379	13.7379	13.7379	13.7379	13.7379	13.7379	13.7379	13.7379	13.7379	13.7379	13.7379	13.7379	13.7379	13.7379	13.7379	13.7379	13.7379	13.7379	13.7379	13.7379	13.7379	13.7379	13.7379	13.7379	13.7379	13.7379	13.7379	13.7379	13.7379	13.7379	13.7379	13.7379	13.7379	13.7379	13.7379	13.7379	13.7379	13.7379
14.0036	15.0733	NaN	12.8334	14.9706	NaN	13.0635	12.5622	14.0103	14.0988	14.0988	14.0988	14.0988	14.0988	14.0988	14.0988	14.0988	14.0988	4.94917	13.1458	14.9639	14.3936	13.6986	NaN	15.9741	15.2239	NaN	14.0988	14.0988	14.0988	14.0988	14.0988	14.0988	14.0988	14.0988	14.0988	14.0988	14.0988	14.0988	14.0988	14.0988	14.0988	14.0988	14.0988	14.0988	14.0988	14.0988	14.0988	14.0988	14.0988
NaN	NaN	NaN	NaN	NaN	NaN	NaN	NaN	NaN	NaN	NaN	NaN	NaN	NaN	NaN	NaN	NaN	NaN	NaN	NaN	NaN	NaN	NaN	NaN	NaN	NaN	NaN	NaN	NaN	NaN	NaN	NaN	NaN	NaN	NaN	NaN	NaN	NaN	NaN	NaN	NaN	NaN	NaN	NaN	NaN	NaN	NaN	NaN	NaN	NaN
10.6465	10.6465	10.6465	10.6465	10.6465	10.6465	10.6465	10.6465	10.6465	10.6465	10.6465	10.6465	10.6465	10.6465	10.6465	10.6465	10.6465	10.6465	10.6465	10.6465	10.6465	10.6465	10.6465	10.6465	10.6465	10.6465	10.6465	10.6465	10.6465	10.6465	10.6465	10.6465	10.6465	10.6465	10.6465	10.6465	10.6465	10.6465	10.6465	10.6465	10.6465	10.6465	10.6465	10.6465	10.6465	10.6465	10.6465	10.6465	10.6465	10.6465
NaN	NaN	NaN	NaN	NaN	NaN	NaN	NaN	NaN	NaN	NaN	NaN	NaN	NaN	NaN	NaN	NaN	NaN	NaN	NaN	NaN	NaN	NaN	NaN	NaN	NaN	NaN	NaN	NaN	NaN	NaN	NaN	NaN	NaN	NaN	NaN	NaN	NaN	NaN	NaN	NaN	NaN	NaN	NaN	NaN	NaN	NaN	NaN	NaN	NaN
14.8171	14.8171	14.8171	14.8171	14.8171	14.8171	14.8171	14.8171	14.8171	14.8171	14.8171	14.8171	14.8171	14.8171	14.8171	14.8171	14.8171	14.8171	14.8171	14.8171	14.8171	14.8171	14.8171	14.8171	14.8171	14.8171	14.8171	14.8171	14.8171	14.8171	14.8171	14.8171	14.8171	14.8171	14.8171	14.8171	14.8171	14.8171	14.8171	14.8171	14.8171	14.8171	14.8171	14.8171	14.8171	14.8171	14.8171	14.8171	14.8171	14.8171
NaN	NaN	NaN	NaN	NaN	NaN	NaN	NaN	NaN	NaN	NaN	NaN	NaN	NaN	NaN	NaN	NaN	NaN	NaN	NaN	NaN	NaN	NaN	NaN	NaN	NaN	NaN	NaN	NaN	NaN	NaN	NaN	NaN	NaN	NaN	NaN	NaN	NaN	NaN	NaN	NaN	NaN	NaN	NaN	NaN	NaN	NaN	NaN	NaN	NaN
NaN	NaN	NaN	NaN	NaN	NaN	NaN	NaN	NaN	NaN	NaN	NaN	NaN	NaN	NaN	NaN	NaN	NaN	NaN	NaN	NaN	NaN	NaN	NaN	NaN	NaN	NaN	NaN	NaN	NaN	NaN	NaN	NaN	NaN	NaN	NaN	NaN	NaN	NaN	NaN	NaN	NaN	NaN	NaN	NaN	NaN	NaN	NaN	NaN	NaN
9.51721	11.749	11.1408	11.5137	11.5586	11.7564	11.1247	11.3387	11.9222	NaN	10.8092	12.0441	10.8398	11.2085	12.9072	11.6279	12.8124	12.2651	9.60326	11.4162	11.6677	11.3242	12.0413	11.5638	11.5351	11.5255	10.9369	9.96486	11.7157	11.6802	11.7549	11.5943	11.3189	10.7905	11.415	11.4277	NaN	9.39946	12.7582	12.6373	11.3144	12.1858	11.4501	12.1974	13.0264	11.2069	11.2069	11.2069	11.2069	11.2069
13.2806	13.2806	13.2806	13.2806	13.2806	13.2806	13.2806	13.2806	13.2806	13.2806	13.2806	13.2806	13.2806	13.2806	13.2806	13.2806	13.2806	13.2806	13.2806	13.2806	13.2806	13.2806	13.2806	13.2806	13.2806	13.2806	13.2806	13.2806	13.2806	13.2806	13.2806	13.2806	13.2806	13.2806	13.2806	13.2806	13.2806	13.2806	13.2806	13.2806	13.2806	13.2806	13.2806	13.2806	13.2806	13.2806	13.2806	13.2806	13.2806	13.2806
22.2416	22.6001	21.8946	21.8131	22.6662	22.4117	22.4226	22.2807	22.2506	21.6205	22.1536	21.705	22.1753	23.2931	22.4846	21.803	21.0075	23.1452	22.4145	22.5108	22.3265	22.2199	22.2092	22.3806	22.0994	22.4806	22.385	22.0534	21.3642	22.343	21.7414	22.9423	22.07	22.242	22.2659	23.2526	22.1547	21.6234	22.167	20.7876	22.4448	22.8562	21.1176	22.9227	22.8663	20.3143	23.5138	22.2001	21.7208	24.2322
NaN	NaN	NaN	NaN	NaN	NaN	NaN	NaN	NaN	NaN	NaN	NaN	NaN	NaN	NaN	NaN	NaN	NaN	NaN	NaN	NaN	NaN	NaN	NaN	NaN	NaN	NaN	NaN	NaN	NaN	NaN	NaN	NaN	NaN	NaN	NaN	NaN	NaN	NaN	NaN	NaN	NaN	NaN	NaN	NaN	NaN	NaN	NaN	NaN	NaN
11.6265	11.6265	11.6265	11.6265	11.6265	11.6265	11.6265	11.6265	11.6265	11.6265	11.6265	11.6265	11.6265	11.6265	11.6265	11.6265	11.6265	11.6265	11.6265	11.6265	11.6265	11.6265	11.6265	11.6265	11.6265	11.6265	11.6265	11.6265	11.6265	11.6265	11.6265	11.6265	11.6265	11.6265	11.6265	11.6265	11.6265	11.6265	11.6265	11.6265	11.6265	11.6265	11.6265	11.6265	11.6265	11.6265	11.6265	11.6265	11.6265	11.6265
NaN	NaN	NaN	NaN	NaN	NaN	NaN	NaN	NaN	NaN	NaN	NaN	NaN	NaN	NaN	NaN	NaN	NaN	NaN	NaN	NaN	NaN	NaN	NaN	NaN	NaN	NaN	NaN	NaN	NaN	NaN	NaN	NaN	NaN	NaN	NaN	NaN	NaN	NaN	NaN	NaN	NaN	NaN	NaN	NaN	NaN	NaN	NaN	NaN	NaN
6.46719	6.46719	6.46719	6.46719	6.46719	6.46719	6.46719	6.46719	6.46719	6.46719	6.46719	6.46719	6.46719	6.46719	6.46719	6.46719	6.46719	6.46719	6.46719	6.46719	6.46719	6.46719	6.46719	6.46719	6.46719	6.46719	6.46719	6.46719	6.46719	6.46719	6.46719	6.46719	6.46719	6.46719	6.46719	6.46719	6.46719	6.46719	6.46719	6.46719	6.46719	6.46719	6.46719	6.46719	6.46719	6.46719	6.46719	6.46719	6.46719	6.46719
14.2522	18.3967	NaN	15.2929	18.8021	7.7825	13.6328	13.2196	12.8981	15.5109	15.4466	16.2363	17.3453	15.4654	16.0484	16.8221	15.5472	15.8523	16.8432	16.8461	16.9226	17.0679	16.8748	16.8917	17.4197	17.2124	16.8615	16.9661	16.628	16.7029	17.574	16.7065	16.6113	16.7711	16.7763	16.6744	16.0948	NaN	18.0418	12.3976	18.9192	14.972	NaN	14.8276	15.0764	15.5503	15.9358	16.2931	16.9588	16.7308
NaN	NaN	NaN	NaN	NaN	NaN	NaN	NaN	NaN	NaN	NaN	NaN	NaN	NaN	NaN	NaN	NaN	NaN	NaN	NaN	NaN	NaN	NaN	NaN	NaN	NaN	NaN	NaN	NaN	NaN	NaN	NaN	NaN	NaN	NaN	NaN	NaN	NaN	NaN	NaN	NaN	NaN	NaN	NaN	NaN	NaN	NaN	NaN	NaN	NaN
13.1242	13.1242	13.1242	13.1242	13.1242	13.1242	13.1242	13.1242	13.1242	13.1242	13.1242	13.1242	13.1242	13.1242	13.1242	13.1242	13.1242	13.1242	NaN	NaN	15.1643	13.9274	NaN	NaN	16.528	15.9432	NaN	14.8536	NaN	10.9999	15.5049	14.8558	13.6588	14.2388	NaN	10.2795	13.1242	13.1242	13.1242	13.1242	13.1242	13.1242	13.1242	13.1242	13.1242	13.1242	13.1242	13.1242	13.1242	13.1242
10.4969	10.5691	12.0564	12.0895	10.9376	11.3893	11.7834	11.5827	11.6336	11.2428	10.8978	11.6682	12.2501	11.1381	11.8664	11.9267	11.4553	10.7231	11.7571	11.7571	11.7571	11.7571	11.7571	11.7571	11.7571	11.7571	11.7571	11.2563	9.81318	11.3944	11.5858	12.0138	10.6489	11.6839	11.3937	11.5368	13.0868	NaN	13.0091	NaN	12.2582	12.0542	NaN	10.9943	10.5434	11.7571	11.7571	11.7571	11.7571	11.7571
NaN	NaN	NaN	NaN	NaN	NaN	NaN	NaN	NaN	NaN	NaN	NaN	NaN	NaN	NaN	NaN	NaN	NaN	NaN	NaN	NaN	NaN	NaN	NaN	NaN	NaN	NaN	NaN	NaN	NaN	NaN	NaN	NaN	NaN	NaN	NaN	NaN	NaN	NaN	NaN	NaN	NaN	NaN	NaN	NaN	NaN	NaN	NaN	NaN	NaN
NaN	NaN	NaN	NaN	NaN	NaN	NaN	NaN	NaN	NaN	NaN	NaN	NaN	NaN	NaN	NaN	NaN	NaN	NaN	NaN	NaN	NaN	NaN	NaN	NaN	NaN	NaN	NaN	NaN	NaN	NaN	NaN	NaN	NaN	NaN	NaN	NaN	NaN	NaN	NaN	NaN	NaN	NaN	NaN	NaN	NaN	NaN	NaN	NaN	NaN
13.1583	16.6441	12.7599	13.9742	16.949	13.1804	13.8858	12.5812	13.2344	NaN	NaN	16.1861	15.7836	13.8588	15.1985	15.2982	13.9405	NaN	NaN	NaN	15.0447	15.6759	NaN	14.1081	17.9824	17.0655	NaN	15.4955	NaN	10.5146	17.2725	12.6841	NaN	13.635	NaN	NaN	14.4538	NaN	16.7201	NaN	17.5088	14.1887	NaN	NaN	11.0863	15.2116	15.2116	15.2116	15.2116	15.2116
13.7447	13.7447	13.7447	13.7447	13.7447	13.7447	13.7447	13.7447	13.7447	13.7447	13.7447	13.7447	13.7447	13.7447	13.7447	13.7447	13.7447	13.7447	13.7447	13.7447	13.7447	13.7447	13.7447	13.7447	13.7447	13.7447	13.7447	13.7447	13.7447	13.7447	13.7447	13.7447	13.7447	13.7447	13.7447	13.7447	13.7447	13.7447	13.7447	13.7447	13.7447	13.7447	13.7447	13.7447	13.7447	13.7447	13.7447	13.7447	13.7447	13.7447
17.0718	16.5637	16.3199	16.547	16.6234	16.8894	16.5684	16.4869	16.5473	18.2022	17.0614	16.5261	17.704	14.0442	14.377	14.9862	14.8944	14.3988	NaN	NaN	NaN	NaN	NaN	14.3492	NaN	20.0922	NaN	16.7038	16.7038	16.7038	16.7038	16.7038	16.7038	16.7038	16.7038	16.7038	18.6841	NaN	18.8994	NaN	17.5847	NaN	NaN	15.6355	NaN	NaN	12.0268	16.1811	18.5959	12.0934
12.0813	12.0813	12.0813	12.0813	12.0813	12.0813	12.0813	12.0813	12.0813	12.0813	12.0813	12.0813	12.0813	12.0813	12.0813	12.0813	12.0813	12.0813	12.0813	12.0813	12.0813	12.0813	12.0813	12.0813	12.0813	12.0813	12.0813	11.4461	NaN	10.2959	16.1056	NaN	NaN	NaN	NaN	NaN	12.0813	12.0813	12.0813	12.0813	12.0813	12.0813	12.0813	12.0813	12.0813	12.0813	12.0813	12.0813	12.0813	12.0813
12.4696	12.4696	12.4696	12.4696	12.4696	12.4696	12.4696	12.4696	12.4696	12.4696	12.4696	12.4696	12.4696	12.4696	12.4696	12.4696	12.4696	12.4696	12.4696	12.4696	12.4696	12.4696	12.4696	12.4696	12.4696	12.4696	12.4696	12.4696	12.4696	12.4696	12.4696	12.4696	12.4696	12.4696	12.4696	12.4696	12.4696	12.4696	12.4696	12.4696	12.4696	12.4696	12.4696	12.4696	12.4696	12.4696	12.4696	12.4696	12.4696	12.4696
13.9517	13.9517	13.9517	13.9517	13.9517	13.9517	13.9517	13.9517	13.9517	13.9517	13.9517	13.9517	13.9517	13.9517	13.9517	13.9517	13.9517	13.9517	13.9517	13.9517	13.9517	13.9517	13.9517	13.9517	13.9517	13.9517	13.9517	13.9517	13.9517	13.9517	13.9517	13.9517	13.9517	13.9517	13.9517	13.9517	13.9517	13.9517	13.9517	13.9517	13.9517	13.9517	13.9517	13.9517	13.9517	13.9517	13.9517	13.9517	13.9517	13.9517
13.9636	13.9636	13.9636	13.9636	13.9636	13.9636	13.9636	13.9636	13.9636	13.9636	13.9636	13.9636	13.9636	13.9636	13.9636	13.9636	13.9636	13.9636	13.9636	13.9636	13.9636	13.9636	13.9636	13.9636	13.9636	13.9636	13.9636	13.9636	13.9636	13.9636	13.9636	13.9636	13.9636	13.9636	13.9636	13.9636	13.9636	13.9636	13.9636	13.9636	13.9636	13.9636	13.9636	13.9636	13.9636	13.9636	13.9636	13.9636	13.9636	13.9636
NaN	NaN	NaN	NaN	NaN	NaN	NaN	NaN	NaN	NaN	NaN	NaN	NaN	NaN	NaN	NaN	NaN	NaN	NaN	NaN	NaN	NaN	NaN	NaN	NaN	NaN	NaN	NaN	NaN	NaN	NaN	NaN	NaN	NaN	NaN	NaN	NaN	NaN	NaN	NaN	NaN	NaN	NaN	NaN	NaN	NaN	NaN	NaN	NaN	NaN
13.8479	13.8479	13.8479	13.8479	13.8479	13.8479	13.8479	13.8479	13.8479	13.8479	13.8479	13.8479	13.8479	13.8479	13.8479	13.8479	13.8479	13.8479	10.445	12.1306	12.3109	13.9177	13.2276	15.7005	14.9538	14.5803	10.5098	13.8479	13.8479	13.8479	13.8479	13.8479	13.8479	13.8479	13.8479	13.8479	13.8479	13.8479	13.8479	13.8479	13.8479	13.8479	13.8479	13.8479	13.8479	13.8479	13.8479	13.8479	13.8479	13.8479
12.9755	12.9755	12.9755	12.9755	12.9755	12.9755	12.9755	12.9755	12.9755	NaN	NaN	15.5595	10.9067	NaN	NaN	14.0101	13.0438	14.3558	12.9755	12.9755	12.9755	12.9755	12.9755	12.9755	12.9755	12.9755	12.9755	12.9755	12.9755	12.9755	12.9755	12.9755	12.9755	12.9755	12.9755	12.9755	10.8807	NaN	13.044	NaN	11.8616	13.8075	NaN	11.2937	15.2313	NaN	16.0262	NaN	16.5233	11.8947
17.3991	17.5104	17.3846	17.4275	17.5045	17.3853	17.4072	17.3984	17.3896	17.403	17.4137	17.4789	17.4335	17.425	17.4046	17.4123	17.4284	17.4015	14.5252	15.0987	17.467	17.7209	15.9912	14.7632	19.0137	18.9002	14.8769	17.5551	17.1922	17.2051	18.0417	17.2709	16.986	17.2436	17.13	17.0599	17.4393	16.219	18.2096	15.9604	18.7938	16.757	15.4489	16.3328	16.8067	17.0715	17.2155	17.2183	17.4777	17.4838
NaN	NaN	NaN	NaN	NaN	NaN	NaN	NaN	NaN	NaN	NaN	NaN	NaN	NaN	NaN	NaN	NaN	NaN	NaN	NaN	NaN	NaN	NaN	NaN	NaN	NaN	NaN	NaN	NaN	NaN	NaN	NaN	NaN	NaN	NaN	NaN	NaN	NaN	NaN	NaN	NaN	NaN	NaN	NaN	NaN	NaN	NaN	NaN	NaN	NaN
13.4169	13.4169	13.4169	13.4169	13.4169	13.4169	13.4169	13.4169	13.4169	13.4169	13.4169	13.4169	13.4169	13.4169	13.4169	13.4169	13.4169	13.4169	13.4169	13.4169	13.4169	13.4169	13.4169	13.4169	13.4169	13.4169	13.4169	13.4169	13.4169	13.4169	13.4169	13.4169	13.4169	13.4169	13.4169	13.4169	13.4169	13.4169	13.4169	13.4169	13.4169	13.4169	13.4169	13.4169	13.4169	13.4169	13.4169	13.4169	13.4169	13.4169
NaN	NaN	NaN	NaN	NaN	16.4572	16.8878	14.987	13.6194	12.1186	12.1186	12.1186	12.1186	12.1186	12.1186	12.1186	12.1186	12.1186	12.1186	12.1186	12.1186	12.1186	12.1186	12.1186	12.1186	12.1186	12.1186	12.1186	12.1186	12.1186	12.1186	12.1186	12.1186	12.1186	12.1186	12.1186	13.8867	NaN	15.2821	NaN	15.3178	NaN	NaN	NaN	7.0932	12.1186	12.1186	12.1186	12.1186	12.1186
NaN	NaN	NaN	NaN	NaN	NaN	NaN	NaN	NaN	NaN	NaN	NaN	NaN	NaN	NaN	NaN	NaN	NaN	NaN	NaN	NaN	NaN	NaN	NaN	NaN	NaN	NaN	NaN	NaN	NaN	NaN	NaN	NaN	NaN	NaN	NaN	NaN	NaN	NaN	NaN	NaN	NaN	NaN	NaN	NaN	NaN	NaN	NaN	NaN	NaN
NaN	NaN	NaN	NaN	NaN	NaN	NaN	NaN	NaN	NaN	NaN	NaN	NaN	NaN	NaN	NaN	NaN	NaN	NaN	NaN	NaN	NaN	NaN	NaN	NaN	NaN	NaN	NaN	NaN	NaN	NaN	NaN	NaN	NaN	NaN	NaN	NaN	NaN	NaN	NaN	NaN	NaN	NaN	NaN	NaN	NaN	NaN	NaN	NaN	NaN
NaN	NaN	NaN	NaN	NaN	NaN	NaN	NaN	NaN	NaN	NaN	NaN	NaN	NaN	NaN	NaN	NaN	NaN	NaN	NaN	NaN	NaN	NaN	NaN	NaN	NaN	NaN	NaN	NaN	NaN	NaN	NaN	NaN	NaN	NaN	NaN	NaN	NaN	NaN	NaN	NaN	NaN	NaN	NaN	NaN	NaN	NaN	NaN	NaN	NaN
NaN	NaN	NaN	NaN	NaN	NaN	NaN	NaN	NaN	NaN	NaN	NaN	NaN	NaN	NaN	NaN	NaN	NaN	NaN	NaN	NaN	NaN	NaN	NaN	NaN	NaN	NaN	NaN	NaN	NaN	NaN	NaN	NaN	NaN	NaN	NaN	NaN	NaN	NaN	NaN	NaN	NaN	NaN	NaN	NaN	NaN	NaN	NaN	NaN	NaN
12.4199	12.4199	12.4199	12.4199	12.4199	12.4199	12.4199	12.4199	12.4199	12.4199	12.4199	12.4199	12.4199	12.4199	12.4199	12.4199	12.4199	12.4199	12.4199	12.4199	12.4199	12.4199	12.4199	12.4199	12.4199	12.4199	12.4199	12.4199	12.4199	12.4199	12.4199	12.4199	12.4199	12.4199	12.4199	12.4199	12.4199	12.4199	12.4199	12.4199	12.4199	12.4199	12.4199	12.4199	12.4199	12.4199	12.4199	12.4199	12.4199	12.4199
14.1226	14.1226	14.1226	14.1226	14.1226	14.1226	14.1226	14.1226	14.1226	14.1226	14.1226	14.1226	14.1226	14.1226	14.1226	14.1226	14.1226	14.1226	14.1226	14.1226	14.1226	14.1226	14.1226	14.1226	14.1226	14.1226	14.1226	14.1226	14.1226	14.1226	14.1226	14.1226	14.1226	14.1226	14.1226	14.1226	14.1226	14.1226	14.1226	14.1226	14.1226	14.1226	14.1226	14.1226	14.1226	13.2938	13.6901	13.5851	13.9995	14.0173
NaN	NaN	NaN	NaN	NaN	NaN	NaN	NaN	NaN	NaN	NaN	NaN	NaN	NaN	NaN	NaN	NaN	NaN	NaN	NaN	NaN	NaN	NaN	NaN	NaN	NaN	NaN	NaN	NaN	NaN	NaN	NaN	NaN	NaN	NaN	NaN	NaN	NaN	NaN	NaN	NaN	NaN	NaN	NaN	NaN	NaN	NaN	NaN	NaN	NaN
13.0375	14.7097	12.6668	NaN	14.1637	11.5159	12.9723	13.4622	11.8759	13.1343	13.1343	13.1343	13.1343	13.1343	13.1343	13.1343	13.1343	13.1343	13.1343	13.1343	13.1343	13.1343	13.1343	13.1343	13.1343	13.1343	13.1343	13.1343	13.1343	13.1343	13.1343	13.1343	13.1343	13.1343	13.1343	13.1343	12.6717	NaN	13.8073	NaN	14.2828	14.4758	NaN	12.601	13.8963	13.1343	13.1343	13.1343	13.1343	13.1343
16.0058	16.0058	16.0058	16.0058	16.0058	16.0058	16.0058	16.0058	16.0058	16.0058	16.0058	16.0058	16.0058	16.0058	16.0058	16.0058	16.0058	16.0058	NaN	NaN	16.6449	16.2979	11.0933	NaN	17.7978	17.8495	NaN	17.4363	15.2435	14.9957	17.3034	8.36272	NaN	14.6201	NaN	15.1111	16.3766	14.6356	16.345	14.8496	16.9949	15.8406	NaN	14.8394	15.8347	16.0058	16.0058	16.0058	16.0058	16.0058
14.6594	14.6594	14.6594	14.6594	14.6594	14.6594	14.6594	14.6594	14.6594	14.6594	14.6594	14.6594	14.6594	14.6594	14.6594	14.6594	14.6594	14.6594	14.6594	14.6594	14.6594	14.6594	14.6594	14.6594	14.6594	14.6594	14.6594	14.6594	14.6594	14.6594	14.6594	14.6594	14.6594	14.6594	14.6594	14.6594	14.6594	14.6594	14.6594	14.6594	14.6594	14.6594	14.6594	14.6594	14.6594	14.6594	14.6594	14.6594	14.6594	14.6594
23.8636	25.2273	24.6181	25.1604	23.9369	24.6647	24.8764	23.8575	24.6531	24.3244	24.4616	24.5862	25.347	24.528	24.8209	24.8098	24.7884	24.8808	23.8819	24.233	23.6042	25.1773	24.2588	23.4491	26.436	25.7203	23.5742	24.2037	24.9169	24.1496	25.9889	24.5183	24.2947	24.3753	23.9926	25.0725	24.8741	24.1586	24.7382	24.3509	25.1	24.5914	24.1633	24.8566	25.192	24.1128	24.5724	24.3219	25.0597	25.1614
14.5395	14.8832	17.3165	14.888	14.286	14.6116	14.8007	14.6819	14.9807	15.2617	15.2617	15.2617	15.2617	15.2617	15.2617	15.2617	15.2617	15.2617	15.2617	15.2617	15.2617	15.2617	15.2617	15.2617	15.2617	15.2617	15.2617	15.2617	15.2617	15.2617	15.2617	15.2617	15.2617	15.2617	15.2617	15.2617	15.2617	15.2617	15.2617	15.2617	15.2617	15.2617	15.2617	15.2617	15.2617	15.2617	15.2617	15.2617	15.2617	15.2617
NaN	NaN	NaN	NaN	NaN	NaN	NaN	NaN	NaN	NaN	NaN	NaN	NaN	NaN	NaN	NaN	NaN	NaN	NaN	NaN	NaN	NaN	NaN	NaN	NaN	NaN	NaN	NaN	NaN	NaN	NaN	NaN	NaN	NaN	NaN	NaN	NaN	NaN	NaN	NaN	NaN	NaN	NaN	NaN	NaN	NaN	NaN	NaN	NaN	NaN
NaN	NaN	NaN	NaN	NaN	NaN	NaN	NaN	NaN	NaN	NaN	NaN	NaN	NaN	NaN	NaN	NaN	NaN	NaN	NaN	NaN	NaN	NaN	NaN	NaN	NaN	NaN	NaN	NaN	NaN	NaN	NaN	NaN	NaN	NaN	NaN	NaN	NaN	NaN	NaN	NaN	NaN	NaN	NaN	NaN	NaN	NaN	NaN	NaN	NaN
15.5169	15.5169	15.5169	15.5169	15.5169	15.5169	15.5169	15.5169	15.5169	15.5169	15.5169	15.5169	15.5169	15.5169	15.5169	15.5169	15.5169	15.5169	16.0233	16.2387	16.3575	12.6846	13.7144	16.6265	15.057	15.6727	15.3	16.4137	15.5535	15.4031	15.4444	16.2012	15.8206	15.1471	14.9555	15.2143	16.144	NaN	16.2581	12.1491	14.6291	17.6611	15.1015	14.9813	15.3716	15.4697	15.546	15.3515	15.5037	15.7543
NaN	NaN	NaN	NaN	NaN	NaN	NaN	NaN	NaN	NaN	NaN	NaN	NaN	NaN	NaN	NaN	NaN	NaN	NaN	NaN	NaN	NaN	NaN	NaN	NaN	NaN	NaN	NaN	NaN	NaN	NaN	NaN	NaN	NaN	NaN	NaN	NaN	NaN	NaN	NaN	NaN	NaN	NaN	NaN	NaN	NaN	NaN	NaN	NaN	NaN
13.3212	13.3212	13.3212	13.3212	13.3212	13.3212	13.3212	13.3212	13.3212	13.3212	13.3212	13.3212	13.3212	13.3212	13.3212	13.3212	13.3212	13.3212	13.3212	13.3212	13.3212	13.3212	13.3212	13.3212	13.3212	13.3212	13.3212	13.3212	13.3212	13.3212	13.3212	13.3212	13.3212	13.3212	13.3212	13.3212	13.4971	NaN	14.6095	NaN	15.3652	14.0721	NaN	NaN	12.6522	13.3212	13.3212	13.3212	13.3212	13.3212
17.8812	17.8164	17.5755	17.6156	17.692	17.6412	17.6585	17.6376	17.6618	18.0455	17.2658	17.5719	17.9683	17.2295	17.3245	17.0299	16.6696	16.6974	16.1611	16.8348	16.3141	17.5768	16.1896	16.7087	19.1945	18.1299	18.0001	19.957	14.203	NaN	19.1632	NaN	NaN	NaN	NaN	17.7446	18.4943	17.1319	17.6928	NaN	18.9381	15.1404	NaN	15.9241	14.4562	16.943	17.5104	16.4104	17.1165	18.3912
12.2757	12.2757	12.2757	12.2757	12.2757	12.2757	12.2757	12.2757	12.2757	12.2757	12.2757	12.2757	12.2757	12.2757	12.2757	12.2757	12.2757	12.2757	12.2757	12.2757	12.2757	12.2757	12.2757	12.2757	12.2757	12.2757	12.2757	12.2757	12.2757	12.2757	12.2757	12.2757	12.2757	12.2757	12.2757	12.2757	12.2757	12.2757	12.2757	12.2757	12.2757	12.2757	12.2757	12.2757	12.2757	12.2757	12.2757	12.2757	12.2757	12.2757
10.9295	13.7993	9.86008	NaN	14.0303	11.6272	NaN	12.9199	12.1265	12.4859	12.4859	12.4859	12.4859	12.4859	12.4859	12.4859	12.4859	12.4859	12.4859	12.4859	12.4859	12.4859	12.4859	12.4859	12.4859	12.4859	12.4859	12.4859	12.4859	12.4859	12.4859	12.4859	12.4859	12.4859	12.4859	12.4859	12.4859	12.4859	12.4859	12.4859	12.4859	12.4859	12.4859	12.4859	12.4859	12.4859	12.4859	12.4859	12.4859	12.4859
13.7337	13.7337	13.7337	13.7337	13.7337	13.7337	13.7337	13.7337	13.7337	13.7337	13.7337	13.7337	13.7337	13.7337	13.7337	13.7337	13.7337	13.7337	13.7337	13.7337	13.7337	13.7337	13.7337	13.7337	13.7337	13.7337	13.7337	13.7337	13.7337	13.7337	13.7337	13.7337	13.7337	13.7337	13.7337	13.7337	NaN	NaN	15.5648	NaN	15.9545	17.5739	NaN	14.8688	NaN	13.7337	13.7337	13.7337	13.7337	13.7337
NaN	NaN	NaN	NaN	NaN	NaN	NaN	NaN	NaN	NaN	NaN	NaN	NaN	NaN	NaN	NaN	NaN	NaN	NaN	NaN	NaN	NaN	NaN	NaN	NaN	NaN	NaN	NaN	NaN	NaN	NaN	NaN	NaN	NaN	NaN	NaN	NaN	NaN	NaN	NaN	NaN	NaN	NaN	NaN	NaN	NaN	NaN	NaN	NaN	NaN
NaN	NaN	NaN	NaN	NaN	NaN	NaN	NaN	NaN	NaN	NaN	NaN	NaN	NaN	NaN	NaN	NaN	NaN	NaN	NaN	NaN	NaN	NaN	NaN	NaN	NaN	NaN	NaN	NaN	NaN	NaN	NaN	NaN	NaN	NaN	NaN	NaN	NaN	NaN	NaN	NaN	NaN	NaN	NaN	NaN	NaN	NaN	NaN	NaN	NaN
NaN	13.1734	NaN	NaN	12.7043	NaN	9.16118	NaN	NaN	10.7515	10.7515	10.7515	10.7515	10.7515	10.7515	10.7515	10.7515	10.7515	NaN	NaN	9.40976	9.78	NaN	NaN	14.8978	13.762	NaN	10.7515	10.7515	10.7515	10.7515	10.7515	10.7515	10.7515	10.7515	10.7515	10.7515	10.7515	10.7515	10.7515	10.7515	10.7515	10.7515	10.7515	10.7515	10.7515	10.7515	10.7515	10.7515	10.7515
15.3773	15.3773	15.3773	15.3773	15.3773	15.3773	15.3773	15.3773	15.3773	15.3773	15.3773	15.3773	15.3773	15.3773	15.3773	15.3773	15.3773	15.3773	13.9111	13.9043	14.5218	15.7661	14.439	14.211	16.8403	16.3806	13.9755	15.1631	14.4857	14.6552	16.5408	14.7318	14.5199	15.1792	14.8384	14.6653	14.7229	13.267	16.2245	13.7472	16.9629	14.4078	13.3081	14.4417	14.4546	15.3773	15.3773	15.3773	15.3773	15.3773
NaN	NaN	NaN	NaN	NaN	NaN	NaN	NaN	NaN	NaN	NaN	NaN	NaN	NaN	NaN	NaN	NaN	NaN	NaN	NaN	NaN	NaN	NaN	NaN	NaN	NaN	NaN	NaN	NaN	NaN	NaN	NaN	NaN	NaN	NaN	NaN	NaN	NaN	NaN	NaN	NaN	NaN	NaN	NaN	NaN	NaN	NaN	NaN	NaN	NaN
NaN	NaN	NaN	NaN	NaN	NaN	NaN	NaN	NaN	NaN	NaN	NaN	NaN	NaN	NaN	NaN	NaN	NaN	NaN	NaN	NaN	NaN	NaN	NaN	NaN	NaN	NaN	NaN	NaN	NaN	NaN	NaN	NaN	NaN	NaN	NaN	NaN	NaN	NaN	NaN	NaN	NaN	NaN	NaN	NaN	NaN	NaN	NaN	NaN	NaN
11.9946	11.9946	11.9946	11.9946	11.9946	11.9946	11.9946	11.9946	11.9946	11.9946	11.9946	11.9946	11.9946	11.9946	11.9946	11.9946	11.9946	11.9946	NaN	NaN	12.0498	12.6992	7.85398	NaN	13.7369	13.9684	NaN	11.9946	11.9946	11.9946	11.9946	11.9946	11.9946	11.9946	11.9946	11.9946	11.9946	11.9946	11.9946	11.9946	11.9946	11.9946	11.9946	11.9946	11.9946	11.9946	11.9946	11.9946	11.9946	11.9946
10.667	12.7248	12.6731	11.8862	11.7554	12.5222	12.9297	13.0261	12.5733	12.5327	12.5327	12.5327	12.5327	12.5327	12.5327	12.5327	12.5327	12.5327	12.5327	12.5327	12.5327	12.5327	12.5327	12.5327	12.5327	12.5327	12.5327	12.4589	11.3009	10.897	13.4841	14.5409	NaN	13.7655	11.3111	12.2107	12.5327	12.5327	12.5327	12.5327	12.5327	12.5327	12.5327	12.5327	12.5327	12.5327	12.5327	12.5327	12.5327	12.5327
11.4896	11.4896	11.4896	11.4896	11.4896	11.4896	11.4896	11.4896	11.4896	11.4896	11.4896	11.4896	11.4896	11.4896	11.4896	11.4896	11.4896	11.4896	11.4896	11.4896	11.4896	11.4896	11.4896	11.4896	11.4896	11.4896	11.4896	11.4896	11.4896	11.4896	11.4896	11.4896	11.4896	11.4896	11.4896	11.4896	11.4896	11.4896	11.4896	11.4896	11.4896	11.4896	11.4896	11.4896	11.4896	11.4896	11.4896	11.4896	11.4896	11.4896
12.7954	12.7954	12.7954	12.7954	12.7954	12.7954	12.7954	12.7954	12.7954	12.7954	12.7954	12.7954	12.7954	12.7954	12.7954	12.7954	12.7954	12.7954	12.7954	12.7954	12.7954	12.7954	12.7954	12.7954	12.7954	12.7954	12.7954	12.7954	12.7954	12.7954	12.7954	12.7954	12.7954	12.7954	12.7954	12.7954	12.7954	12.7954	12.7954	12.7954	12.7954	12.7954	12.7954	12.7954	12.7954	12.7954	12.7954	12.7954	12.7954	12.7954
14.9781	16.1704	13.6302	14.8447	16.0423	15.4057	12.4557	15.1255	NaN	15.1361	15.1361	15.1361	15.1361	15.1361	15.1361	15.1361	15.1361	15.1361	15.1361	15.1361	15.1361	15.1361	15.1361	15.1361	15.1361	15.1361	15.1361	15.1361	15.1361	15.1361	15.1361	15.1361	15.1361	15.1361	15.1361	15.1361	15.1361	15.1361	15.1361	15.1361	15.1361	15.1361	15.1361	15.1361	15.1361	15.1361	15.1361	15.1361	15.1361	15.1361
NaN	NaN	NaN	NaN	NaN	NaN	NaN	NaN	NaN	NaN	NaN	NaN	NaN	NaN	NaN	NaN	NaN	NaN	NaN	NaN	NaN	NaN	NaN	NaN	NaN	NaN	NaN	NaN	NaN	NaN	NaN	NaN	NaN	NaN	NaN	NaN	NaN	NaN	NaN	NaN	NaN	NaN	NaN	NaN	NaN	NaN	NaN	NaN	NaN	NaN
12.2457	12.2457	12.2457	12.2457	12.2457	12.2457	12.2457	12.2457	12.2457	12.2457	12.2457	12.2457	12.2457	12.2457	12.2457	12.2457	12.2457	12.2457	12.2457	12.2457	12.2457	12.2457	12.2457	12.2457	12.2457	12.2457	12.2457	12.2457	12.2457	12.2457	12.2457	12.2457	12.2457	12.2457	12.2457	12.2457	12.2457	12.2457	12.2457	12.2457	12.2457	12.2457	12.2457	12.2457	12.2457	12.2457	12.2457	12.2457	12.2457	12.2457
12.0911	12.0911	12.0911	12.0911	12.0911	12.0911	12.0911	12.0911	12.0911	12.0911	12.0911	12.0911	12.0911	12.0911	12.0911	12.0911	12.0911	12.0911	12.0911	12.0911	12.0911	12.0911	12.0911	12.0911	12.0911	12.0911	12.0911	12.0911	12.0911	12.0911	12.0911	12.0911	12.0911	12.0911	12.0911	12.0911	12.0911	12.0911	12.0911	12.0911	12.0911	12.0911	12.0911	12.0911	12.0911	12.0911	12.0911	12.0911	12.0911	12.0911
17.8254	19.2328	17.5486	17.7295	18.9689	17.1199	16.6341	18.4353	17.0841	18.0366	17.828	18.6464	18.2993	17.5378	17.9788	18.284	18.0141	17.6099	16.88	18.0368	18.2511	18.2231	17.747	17.0093	19.5676	19.0524	17.1237	18.4139	17.0817	17.1067	18.7529	19.1721	17.5047	17.725	17.2609	18.034	18.1797	16.9464	19.1384	15.9258	19.4148	17.6658	16.8673	17.9372	17.362	17.0981	17.8156	17.5084	18.0343	18.5835
NaN	19.3471	18.0867	14.1414	17.4836	17.2943	17.0248	18.0717	18.0078	16.8535	16.8535	16.8535	16.8535	16.8535	16.8535	16.8535	16.8535	16.8535	16.8535	16.8535	16.8535	16.8535	16.8535	16.8535	16.8535	16.8535	16.8535	16.8535	16.8535	16.8535	16.8535	16.8535	16.8535	16.8535	16.8535	16.8535	16.8535	16.8535	16.8535	16.8535	16.8535	16.8535	16.8535	16.8535	16.8535	17.0974	17.1408	17.7896	16.3192	17.9041
14.8728	14.8728	14.8728	14.8728	14.8728	14.8728	14.8728	14.8728	14.8728	14.8728	14.8728	14.8728	14.8728	14.8728	14.8728	14.8728	14.8728	14.8728	14.8728	14.8728	14.8728	14.8728	14.8728	14.8728	14.8728	14.8728	14.8728	14.8728	14.8728	14.8728	14.8728	14.8728	14.8728	14.8728	14.8728	14.8728	14.8728	14.8728	14.8728	14.8728	14.8728	14.8728	14.8728	14.8728	14.8728	14.8728	14.8728	14.8728	14.8728	14.8728
NaN	NaN	NaN	NaN	NaN	NaN	NaN	NaN	NaN	NaN	NaN	NaN	NaN	NaN	NaN	NaN	NaN	NaN	NaN	NaN	NaN	NaN	NaN	NaN	NaN	NaN	NaN	NaN	NaN	NaN	NaN	NaN	NaN	NaN	NaN	NaN	NaN	NaN	NaN	NaN	NaN	NaN	NaN	NaN	NaN	NaN	NaN	NaN	NaN	NaN
16.7919	16.997	16.752	16.9226	16.9078	16.8114	16.7807	16.8003	16.7661	16.8831	16.8831	16.8831	16.8831	16.8831	16.8831	16.8831	16.8831	16.8831	16.5523	17.1001	16.9224	16.9876	16.5537	16.3374	17.5046	17.2139	16.471	16.8831	16.8831	16.8831	16.8831	16.8831	16.8831	16.8831	16.8831	16.8831	17.1619	15.915	17.7334	15.1059	17.9147	15.8086	15.9974	16.0906	15.8626	16.5947	16.6793	16.627	17.0289	16.9665
13.5433	13.5433	13.5433	13.5433	13.5433	13.5433	13.5433	13.5433	13.5433	13.5433	13.5433	13.5433	13.5433	13.5433	13.5433	13.5433	13.5433	13.5433	13.5433	13.5433	13.5433	13.5433	13.5433	13.5433	13.5433	13.5433	13.5433	13.5433	13.5433	13.5433	13.5433	13.5433	13.5433	13.5433	13.5433	13.5433	13.5433	13.5433	13.5433	13.5433	13.5433	13.5433	13.5433	13.5433	13.5433	13.5433	13.5433	13.5433	13.5433	13.5433
NaN	NaN	NaN	NaN	NaN	NaN	NaN	NaN	NaN	NaN	NaN	NaN	NaN	NaN	NaN	NaN	NaN	NaN	NaN	NaN	NaN	NaN	NaN	NaN	NaN	NaN	NaN	NaN	NaN	NaN	NaN	NaN	NaN	NaN	NaN	NaN	NaN	NaN	NaN	NaN	NaN	NaN	NaN	NaN	NaN	NaN	NaN	NaN	NaN	NaN
17.9904	18.348	17.749	17.8451	18.3118	17.8123	17.819	17.7748	17.8293	18.0311	18.0311	18.0311	18.0311	18.0311	18.0311	18.0311	18.0311	18.0311	17.552	17.6043	18.0464	18.1461	17.7278	17.6311	18.7196	18.5083	17.6798	18.9481	17.5813	17.3843	18.8799	16.8718	16.5916	17.4189	16.6337	16.9152	18.2734	17.5111	18.435	16.9891	19.0401	17.5527	16.7234	17.0853	17.566	16.6816	17.1425	17.0153	18.3817	18.6913
12.2536	12.2536	12.2536	12.2536	12.2536	12.2536	12.2536	12.2536	12.2536	12.2536	12.2536	12.2536	12.2536	12.2536	12.2536	12.2536	12.2536	12.2536	12.2536	12.2536	12.2536	12.2536	12.2536	12.2536	12.2536	12.2536	12.2536	12.2536	12.2536	12.2536	12.2536	12.2536	12.2536	12.2536	12.2536	12.2536	12.2536	12.2536	12.2536	12.2536	12.2536	12.2536	12.2536	12.2536	12.2536	12.2536	12.2536	12.2536	12.2536	12.2536
9.52772	9.52772	9.52772	9.52772	9.52772	9.52772	9.52772	9.52772	9.52772	9.52772	9.52772	9.52772	9.52772	9.52772	9.52772	9.52772	9.52772	9.52772	9.52772	9.52772	9.52772	9.52772	9.52772	9.52772	9.52772	9.52772	9.52772	9.52772	9.52772	9.52772	9.52772	9.52772	9.52772	9.52772	9.52772	9.52772	8.95381	8.95381	8.95381	8.95381	8.95381	8.95381	8.95381	10.5305	11.0884	9.52772	9.52772	9.52772	9.52772	9.52772
NaN	NaN	NaN	NaN	NaN	NaN	NaN	NaN	NaN	NaN	NaN	NaN	NaN	NaN	NaN	NaN	NaN	NaN	NaN	NaN	NaN	NaN	NaN	NaN	NaN	NaN	NaN	NaN	NaN	NaN	NaN	NaN	NaN	NaN	NaN	NaN	NaN	NaN	NaN	NaN	NaN	NaN	NaN	NaN	NaN	NaN	NaN	NaN	NaN	NaN
18.0138	19.3889	17.5606	18.275	18.3583	19.6128	19.2878	19.8026	19.1071	18.5852	18.6917	18.253	19.0185	18.102	20.796	18.535	18.3252	17.9134	NaN	NaN	22.4884	20.8499	NaN	NaN	15.1149	15.4507	NaN	18.8222	18.6382	18.794	19.033	19.0676	19.0686	18.8787	18.6193	19.0573	19.8039	17.4231	19.4951	18.214	19.1832	19.1503	18.1559	18.7183	18.9	18.3516	18.7913	18.2082	18.767	18.8074
NaN	NaN	NaN	NaN	NaN	NaN	NaN	NaN	NaN	NaN	NaN	NaN	NaN	NaN	NaN	NaN	NaN	NaN	NaN	NaN	NaN	NaN	NaN	NaN	NaN	NaN	NaN	NaN	NaN	NaN	NaN	NaN	NaN	NaN	NaN	NaN	NaN	NaN	NaN	NaN	NaN	NaN	NaN	NaN	NaN	NaN	NaN	NaN	NaN	NaN
14.2757	14.2757	14.2757	14.2757	14.2757	14.2757	14.2757	14.2757	14.2757	NaN	NaN	NaN	16.7629	15.0661	15.6772	15.9635	15.3534	15.7826	14.2757	14.2757	14.2757	14.2757	14.2757	14.2757	14.2757	14.2757	14.2757	NaN	NaN	NaN	18.0241	17.8283	16.0269	16.6038	16.4113	17.7938	NaN	NaN	NaN	14.7211	14.3469	15.2599	14.1518	15.7463	16.0244	14.2757	14.2757	14.2757	14.2757	14.2757
14.1144	14.1144	14.1144	14.1144	14.1144	14.1144	14.1144	14.1144	14.1144	14.1144	14.1144	14.1144	14.1144	14.1144	14.1144	14.1144	14.1144	14.1144	14.1144	14.1144	14.1144	14.1144	14.1144	14.1144	14.1144	14.1144	14.1144	14.1144	14.1144	14.1144	14.1144	14.1144	14.1144	14.1144	14.1144	14.1144	14.1144	14.1144	14.1144	14.1144	14.1144	14.1144	14.1144	14.1144	14.1144	14.1144	14.1144	14.1144	14.1144	14.1144
14.1259	14.1259	14.1259	14.1259	14.1259	14.1259	14.1259	14.1259	14.1259	14.1259	14.1259	14.1259	14.1259	14.1259	14.1259	14.1259	14.1259	14.1259	NaN	12.3603	11.7314	14.2542	10.7238	NaN	16.1286	15.5145	NaN	14.2112	15.43	10.843	16.3987	14.9466	NaN	NaN	NaN	13.648	14.1259	14.1259	14.1259	14.1259	14.1259	14.1259	14.1259	14.1259	14.1259	14.1259	14.1259	14.1259	14.1259	14.1259
13.2514	13.2514	13.2514	13.2514	13.2514	13.2514	13.2514	13.2514	13.2514	13.2514	13.2514	13.2514	13.2514	13.2514	13.2514	13.2514	13.2514	13.2514	11.0305	10.7994	12.2878	13.2245	12.3547	11.5437	15.138	14.2231	11.2726	13.2514	13.2514	13.2514	13.2514	13.2514	13.2514	13.2514	13.2514	13.2514	12.9814	11.9088	13.6366	12.6725	14.1584	13.1551	12.7921	12.7221	12.3748	13.2514	13.2514	13.2514	13.2514	13.2514
14.7068	14.7068	14.7068	14.7068	14.7068	14.7068	14.7068	14.7068	14.7068	15.1646	15.2093	14.0052	15.348	15.0344	15.0869	14.3171	14.5503	13.836	14.7068	14.7068	14.7068	14.7068	14.7068	14.7068	14.7068	14.7068	14.7068	14.5233	14.03	14.8836	15.2167	15.9934	15.3512	15.1806	15.0616	14.9576	14.7068	14.7068	14.7068	14.7068	14.7068	14.7068	14.7068	14.7068	14.7068	14.1769	14.0854	13.9145	11.1704	14.4863
14.4722	14.4722	14.4722	14.4722	14.4722	14.4722	14.4722	14.4722	14.4722	14.4722	14.4722	14.4722	14.4722	14.4722	14.4722	14.4722	14.4722	14.4722	NaN	9.14104	15.6029	14.3924	11.6797	NaN	16.1906	15.2704	12.4439	14.4722	14.4722	14.4722	14.4722	14.4722	14.4722	14.4722	14.4722	14.4722	14.7297	12.0357	15.464	NaN	16.8386	11.6034	NaN	NaN	12.3213	14.4722	14.4722	14.4722	14.4722	14.4722
14.1878	15.0647	14.5045	14.5366	14.5733	14.4862	14.2024	14.6423	14.9872	9.76247	12.6882	15.8717	15.3275	12.3212	13.907	14.3555	14.8086	12.6324	NaN	NaN	13.2506	15.9407	NaN	NaN	17.4245	16.8179	NaN	14.7893	14.7893	14.7893	14.7893	14.7893	14.7893	14.7893	14.7893	14.7893	14.7893	14.7893	14.7893	14.7893	14.7893	14.7893	14.7893	14.7893	14.7893	14.7893	14.7893	14.7893	14.7893	14.7893
NaN	NaN	NaN	NaN	NaN	NaN	NaN	NaN	NaN	NaN	NaN	NaN	NaN	NaN	NaN	NaN	NaN	NaN	NaN	NaN	NaN	NaN	NaN	NaN	NaN	NaN	NaN	NaN	NaN	NaN	NaN	NaN	NaN	NaN	NaN	NaN	NaN	NaN	NaN	NaN	NaN	NaN	NaN	NaN	NaN	NaN	NaN	NaN	NaN	NaN
NaN	NaN	NaN	NaN	NaN	NaN	NaN	NaN	NaN	NaN	NaN	NaN	NaN	NaN	NaN	NaN	NaN	NaN	NaN	NaN	NaN	NaN	NaN	NaN	NaN	NaN	NaN	NaN	NaN	NaN	NaN	NaN	NaN	NaN	NaN	NaN	NaN	NaN	NaN	NaN	NaN	NaN	NaN	NaN	NaN	NaN	NaN	NaN	NaN	NaN
NaN	NaN	NaN	NaN	NaN	NaN	NaN	NaN	NaN	NaN	NaN	NaN	NaN	NaN	NaN	NaN	NaN	NaN	NaN	NaN	NaN	NaN	NaN	NaN	NaN	NaN	NaN	NaN	NaN	NaN	NaN	NaN	NaN	NaN	NaN	NaN	NaN	NaN	NaN	NaN	NaN	NaN	NaN	NaN	NaN	NaN	NaN	NaN	NaN	NaN
21.4377	21.0407	20.442	20.4725	21.1794	20.5569	20.6104	20.5982	20.6924	20.622	20.5582	22.2571	20.7554	20.2692	20.3554	20.6465	20.9498	20.1911	19.6761	20.2466	22.3921	20.539	20.4084	19.3503	21.1675	21.3912	20.392	21.9053	20.717	20.762	21.5594	20.3483	20.1854	20.7484	20.0201	20.1665	21.5649	20.6928	21.7813	19.5976	21.2354	20.5509	19.5014	19.674	20.7118	19.1842	20.8656	19.9616	21.9316	21.9281
NaN	NaN	NaN	NaN	NaN	NaN	NaN	NaN	NaN	NaN	NaN	NaN	NaN	NaN	NaN	NaN	NaN	NaN	NaN	NaN	NaN	NaN	NaN	NaN	NaN	NaN	NaN	NaN	NaN	NaN	NaN	NaN	NaN	NaN	NaN	NaN	NaN	NaN	NaN	NaN	NaN	NaN	NaN	NaN	NaN	NaN	NaN	NaN	NaN	NaN
13.4331	13.3168	12.9065	13.2232	13.3805	13.0715	13.1787	13.0632	13.0599	NaN	11.5035	15.4709	14.6007	NaN	13.3472	13.6191	14.1273	13.0076	13.2255	13.2255	13.2255	13.2255	13.2255	13.2255	13.2255	13.2255	13.2255	13.2255	13.2255	13.2255	13.2255	13.2255	13.2255	13.2255	13.2255	13.2255	13.0678	11.7047	14.0238	13.5606	14.0695	13.3222	7.99495	11.935	12.87	8.66481	12.3505	11.9032	13.3986	13.9803
14.1228	15.6964	14.1949	14.3494	15.5359	13.8597	13.7134	14.3011	14.5046	14.7907	14.7907	14.7907	14.7907	14.7907	14.7907	14.7907	14.7907	14.7907	NaN	NaN	13.5553	14.7206	NaN	NaN	17.3151	17.4128	NaN	14.6368	14.6368	14.6368	14.6368	14.6368	14.6368	14.6368	15.3991	15.2616	14.1996	NaN	16.1247	NaN	16.9764	NaN	NaN	13.2748	14.6975	14.7907	14.7907	14.7907	14.7907	14.7907
15.1484	15.4843	14.8949	14.9686	15.4562	14.9458	15.0414	15.0056	15.3741	15.1831	15.1831	15.1831	15.1831	15.1831	15.1831	15.1831	15.1831	15.1831	14.502	14.6342	15.3095	15.3198	15.0126	14.495	16.0858	15.8355	14.4919	15.259	14.7245	15.4241	15.5201	15.4702	14.8588	15.3121	14.9964	15.0712	15.3186	14.5497	15.6917	14.243	15.9836	15.0288	13.9465	14.4733	15.2343	NaN	15.0827	14.9166	15.4757	15.7185
19.9296	20.1389	19.9505	20.1295	19.8537	20.09	20.1802	19.8301	20.0806	19.759	19.8245	19.9597	20.1981	19.9321	20.216	20.0892	20.0496	20.2124	20.2973	20.0593	19.7888	20.0131	20.0013	19.846	20.1759	20.0986	19.9354	20.0846	19.883	19.6865	20.564	20.4702	19.7392	19.9451	19.6847	20.5451	20.3307	19.0547	19.8697	19.4141	19.0408	20.0591	19.0808	20.6502	20.8586	19.2606	19.7454	19.9197	19.8868	20.8305
15.2878	15.2878	15.2878	15.2878	15.2878	15.2878	15.2878	15.2878	15.2878	15.0714	15.2785	15.1182	15.4169	14.8168	15.6072	15.9689	15.6577	15.5829	15.3785	15.2303	15.3691	15.1955	15.3713	14.992	15.3881	16.1086	15.0213	15.2878	15.2878	15.2878	15.2878	15.2878	15.2878	15.2878	15.2878	15.2878	15.5667	14.6963	15.6748	14.7403	15.5019	15.7216	14.8076	15.06	15.4457	15.2878	15.2878	15.2878	15.2878	15.2878
13.1882	13.1882	13.1882	13.1882	13.1882	13.1882	13.1882	13.1882	13.1882	13.1882	13.1882	13.1882	13.1882	13.1882	13.1882	13.1882	13.1882	13.1882	13.1882	13.1882	13.1882	13.1882	13.1882	13.1882	13.1882	13.1882	13.1882	13.1882	13.1882	13.1882	13.1882	13.1882	13.1882	13.1882	13.1882	13.1882	13.1882	13.1882	13.1882	13.1882	13.1882	13.1882	13.1882	13.1882	13.1882	13.1882	13.1882	13.1882	13.1882	13.1882
21.2364	21.6385	20.9283	21.1485	21.5826	21.0191	21.0038	21.0219	21.0774	21.0941	21.3539	21.3292	21.0673	20.9493	21.042	20.9327	21.6865	20.5286	19.2085	19.7442	22.6393	21.0981	20.8947	20.2104	21.8403	22.0362	19.6438	22.5738	20.6774	20.535	22.3895	19.782	19.7714	20.6425	19.3183	21.2894	21.686	20.9846	21.7771	20.4962	22.1614	20.9662	20.2411	20.4243	20.7828	19.9984	20.6784	20.7586	21.3877	21.9648
9.50791	9.50791	9.50791	9.50791	9.50791	9.50791	9.50791	9.50791	9.50791	9.50791	9.50791	9.50791	9.50791	9.50791	9.50791	9.50791	9.50791	9.50791	9.50791	9.50791	9.50791	9.50791	9.50791	9.50791	9.50791	9.50791	9.50791	9.50791	9.50791	9.50791	9.50791	9.50791	9.50791	9.50791	9.50791	9.50791	9.50791	9.50791	9.50791	9.50791	9.50791	9.50791	9.50791	9.50791	9.50791	9.50791	9.50791	9.50791	9.50791	9.50791
14.8702	14.8702	14.8702	14.8702	14.8702	14.8702	14.8702	14.8702	14.8702	14.8702	14.8702	14.8702	14.8702	14.8702	14.8702	14.8702	14.8702	14.8702	NaN	NaN	16.3086	14.0141	NaN	NaN	17.6181	16.6961	NaN	14.8702	14.8702	14.8702	14.8702	14.8702	14.8702	14.8702	14.8702	14.8702	14.8702	14.8702	14.8702	14.8702	14.8702	14.8702	14.8702	14.8702	14.8702	14.8702	14.8702	14.8702	14.8702	14.8702
14.6061	15.917	13.8797	14.528	16.0958	14.1243	14.195	14.2215	14.2563	14.5813	14.4858	15.4307	15.3625	14.6742	14.8319	14.582	15.0541	14.3468	NaN	11.8615	14.8108	15.2872	13.5556	11.948	16.882	16.4853	12.9748	15.0747	15.0747	15.0747	15.0747	15.0747	15.0747	15.0747	15.0747	15.0747	15.5425	NaN	16.8427	NaN	17.0187	11.7496	NaN	11.2042	13.2888	15.0747	15.0747	15.0747	15.0747	15.0747
10.1273	10.1273	10.1273	10.1273	10.1273	10.1273	10.1273	10.1273	10.1273	10.1273	10.1273	10.1273	10.1273	10.1273	10.1273	10.1273	10.1273	10.1273	10.1273	10.1273	10.1273	10.1273	10.1273	10.1273	10.1273	10.1273	10.1273	10.1273	10.1273	10.1273	10.1273	10.1273	10.1273	10.1273	10.1273	10.1273	10.1273	10.1273	10.1273	10.1273	10.1273	10.1273	10.1273	10.1273	10.1273	10.1273	10.1273	10.1273	10.1273	10.1273
NaN	NaN	NaN	NaN	NaN	NaN	NaN	NaN	NaN	NaN	NaN	NaN	NaN	NaN	NaN	NaN	NaN	NaN	NaN	NaN	NaN	NaN	NaN	NaN	NaN	NaN	NaN	NaN	NaN	NaN	NaN	NaN	NaN	NaN	NaN	NaN	NaN	NaN	NaN	NaN	NaN	NaN	NaN	NaN	NaN	NaN	NaN	NaN	NaN	NaN
NaN	NaN	NaN	NaN	NaN	NaN	NaN	NaN	NaN	NaN	NaN	NaN	NaN	NaN	NaN	NaN	NaN	NaN	NaN	NaN	NaN	NaN	NaN	NaN	NaN	NaN	NaN	NaN	NaN	NaN	NaN	NaN	NaN	NaN	NaN	NaN	NaN	NaN	NaN	NaN	NaN	NaN	NaN	NaN	NaN	NaN	NaN	NaN	NaN	NaN
17.7809	18.1132	17.6087	17.7256	18.1729	17.6602	18.0141	17.6914	17.6326	17.4607	17.4674	18.648	17.9647	17.3474	17.4211	17.3008	17.6944	17.3169	NaN	NaN	17.1756	18.3028	12.2951	NaN	20.1195	19.4476	NaN	18.4918	17.2872	17.242	18.9984	16.6359	16.3912	17.1089	16.5971	16.7752	17.2918	NaN	18.7527	NaN	20.0146	15.6824	NaN	16.0158	17.3344	17.2819	17.6749	17.3848	17.9146	17.8932
10.2412	10.2412	10.2412	10.2412	10.2412	10.2412	10.2412	10.2412	10.2412	10.2412	10.2412	10.2412	10.2412	10.2412	10.2412	10.2412	10.2412	10.2412	10.2412	10.2412	10.2412	10.2412	10.2412	10.2412	10.2412	10.2412	10.2412	10.2412	10.2412	10.2412	10.2412	10.2412	10.2412	10.2412	10.2412	10.2412	10.2412	10.2412	10.2412	10.2412	10.2412	10.2412	10.2412	10.2412	10.2412	10.2412	10.2412	10.2412	10.2412	10.2412
10.9745	10.9745	10.9745	10.9745	10.9745	10.9745	10.9745	10.9745	10.9745	10.9745	10.9745	10.9745	10.9745	10.9745	10.9745	10.9745	10.9745	10.9745	10.9745	10.9745	10.9745	10.9745	10.9745	10.9745	10.9745	10.9745	10.9745	10.9745	10.9745	10.9745	10.9745	10.9745	10.9745	10.9745	10.9745	10.9745	10.9745	10.9745	10.9745	10.9745	10.9745	10.9745	10.9745	10.9745	10.9745	10.9745	10.9745	10.9745	10.9745	10.9745
NaN	NaN	NaN	NaN	NaN	NaN	NaN	NaN	NaN	NaN	NaN	NaN	NaN	NaN	NaN	NaN	NaN	NaN	NaN	NaN	NaN	NaN	NaN	NaN	NaN	NaN	NaN	NaN	NaN	NaN	NaN	NaN	NaN	NaN	NaN	NaN	NaN	NaN	NaN	NaN	NaN	NaN	NaN	NaN	NaN	NaN	NaN	NaN	NaN	NaN
10.1955	10.1955	10.1955	10.1955	10.1955	10.1955	10.1955	10.1955	10.1955	10.1955	10.1955	10.1955	10.1955	10.1955	10.1955	10.1955	10.1955	10.1955	10.1955	10.1955	10.1955	10.1955	10.1955	10.1955	10.1955	10.1955	10.1955	10.1955	10.1955	10.1955	10.1955	10.1955	10.1955	10.1955	10.1955	10.1955	10.1955	10.1955	10.1955	10.1955	10.1955	10.1955	10.1955	10.1955	10.1955	10.1955	10.1955	10.1955	10.1955	10.1955
16.6291	17.8173	12.8114	16.165	18.2412	14.1881	15.5338	15.5342	16.2026	16.9937	16.9937	16.9937	16.9937	16.9937	16.9937	16.9937	16.9937	16.9937	16.1672	16.4854	16.8941	17.0707	16.3946	16.301	17.9884	17.7907	16.4741	17.2922	16.6779	16.7822	17.455	16.6637	16.4627	16.8848	16.5645	16.6454	16.9749	16.4867	17.593	16.0742	17.7958	16.6257	16.0611	16.2316	16.532	16.9937	16.9937	16.9937	16.9937	16.9937
17.3216	17.3216	17.3216	17.3216	17.3216	17.3216	17.3216	17.3216	17.3216	17.3216	17.3216	17.3216	17.3216	17.3216	17.3216	17.3216	17.3216	17.3216	17.3513	17.3116	17.3155	17.3346	17.3241	17.3302	17.3178	17.3115	17.3232	17.3216	17.3216	17.3216	17.3216	17.3216	17.3216	17.3216	17.3216	17.3216	17.3216	17.3216	17.3216	17.3216	17.3216	17.3216	17.3216	17.3216	17.3216	17.3216	17.3216	17.3216	17.3216	17.3216
NaN	NaN	NaN	NaN	NaN	NaN	NaN	NaN	NaN	NaN	NaN	NaN	NaN	NaN	NaN	NaN	NaN	NaN	NaN	NaN	NaN	NaN	NaN	NaN	NaN	NaN	NaN	NaN	NaN	NaN	NaN	NaN	NaN	NaN	NaN	NaN	NaN	NaN	NaN	NaN	NaN	NaN	NaN	NaN	NaN	NaN	NaN	NaN	NaN	NaN
13.7938	13.7938	13.7938	13.7938	13.7938	13.7938	13.7938	13.7938	13.7938	13.7938	13.7938	13.7938	13.7938	13.7938	13.7938	13.7938	13.7938	13.7938	13.7938	13.7938	13.7938	13.7938	13.7938	13.7938	13.7938	13.7938	13.7938	12.4057	NaN	NaN	15.4677	15.0535	NaN	12.2177	13.03	13.9155	15.1458	NaN	16.9525	NaN	14.7645	NaN	NaN	NaN	10.8556	NaN	14.1086	15.7187	13.9966	13.8107
13.7798	13.7798	13.7798	13.7798	13.7798	13.7798	13.7798	13.7798	13.7798	13.7798	13.7798	13.7798	13.7798	13.7798	13.7798	13.7798	13.7798	13.7798	13.7798	13.7798	13.7798	13.7798	13.7798	13.7798	13.7798	13.7798	13.7798	13.7798	13.7798	13.7798	13.7798	13.7798	13.7798	13.7798	13.7798	13.7798	13.7798	13.7798	13.7798	13.7798	13.7798	13.7798	13.7798	13.7798	13.7798	13.7798	13.7798	13.7798	13.7798	13.7798
15.2276	15.2276	15.2276	15.2276	15.2276	15.2276	15.2276	15.2276	15.2276	15.2276	15.2276	15.2276	15.2276	15.2276	15.2276	15.2276	15.2276	15.2276	14.4625	14.5087	14.6506	15.4573	14.7678	14.7071	16.3575	15.7114	14.5797	15.0066	14.723	14.9222	15.8226	14.7316	14.792	15.1495	14.8431	14.8987	14.7121	13.5379	16.0507	13.8321	16.644	14.258	13.7583	14.2366	13.9489	15.2276	15.2276	15.2276	15.2276	15.2276
12.4194	12.4194	12.4194	12.4194	12.4194	12.4194	12.4194	12.4194	12.4194	12.4194	12.4194	12.4194	12.4194	12.4194	12.4194	12.4194	12.4194	12.4194	12.4194	12.4194	12.4194	12.4194	12.4194	12.4194	12.4194	12.4194	12.4194	12.4194	12.4194	12.4194	12.4194	12.4194	12.4194	12.4194	12.4194	12.4194	12.4194	12.4194	12.4194	12.4194	12.4194	12.4194	12.4194	12.4194	12.4194	12.4194	12.4194	12.4194	12.4194	12.4194
NaN	NaN	NaN	NaN	NaN	NaN	NaN	NaN	NaN	NaN	NaN	NaN	NaN	NaN	NaN	NaN	NaN	NaN	NaN	NaN	NaN	NaN	NaN	NaN	NaN	NaN	NaN	NaN	NaN	NaN	NaN	NaN	NaN	NaN	NaN	NaN	NaN	NaN	NaN	NaN	NaN	NaN	NaN	NaN	NaN	NaN	NaN	NaN	NaN	NaN
NaN	NaN	NaN	NaN	NaN	NaN	NaN	NaN	NaN	NaN	NaN	NaN	NaN	NaN	NaN	NaN	NaN	NaN	NaN	NaN	NaN	NaN	NaN	NaN	NaN	NaN	NaN	NaN	NaN	NaN	NaN	NaN	NaN	NaN	NaN	NaN	NaN	NaN	NaN	NaN	NaN	NaN	NaN	NaN	NaN	NaN	NaN	NaN	NaN	NaN
15.5391	16.6353	15.0643	15.5837	16.8309	15.3557	15.4685	15.2512	15.2108	16.017	16.017	16.017	16.017	16.017	16.017	16.017	16.017	16.017	16.017	16.017	16.017	16.017	16.017	16.017	16.017	16.017	16.017	16.017	16.017	16.017	16.017	16.017	16.017	16.017	16.017	16.017	NaN	NaN	16.5438	NaN	18.7753	NaN	NaN	15.4723	15.9707	16.017	16.017	16.017	16.017	16.017
14.9935	14.9935	14.9935	14.9935	14.9935	14.9935	14.9935	14.9935	14.9935	14.9935	14.9935	14.9935	14.9935	14.9935	14.9935	14.9935	14.9935	14.9935	14.9935	14.9935	14.9935	14.9935	14.9935	14.9935	14.9935	14.9935	14.9935	14.9935	14.9935	14.9935	14.9935	14.9935	14.9935	14.9935	14.9935	14.9935	14.9935	14.9935	14.9935	14.9935	14.9935	14.9935	14.9935	14.9935	14.9935	14.9935	14.9935	14.9935	14.9935	14.9935
12.9519	12.9519	12.9519	12.9519	12.9519	12.9519	12.9519	12.9519	12.9519	12.9519	12.9519	12.9519	12.9519	12.9519	12.9519	12.9519	12.9519	12.9519	13.1485	12.5735	12.9116	12.9191	12.618	12.3221	13.438	13.6688	11.8271	12.9519	12.9519	12.9519	12.9519	12.9519	12.9519	12.9519	12.9519	12.9519	12.8798	11.6475	13.4843	11.4918	13.7882	13.0962	11.0864	11.9421	12.6826	12.9519	12.9519	12.9519	12.9519	12.9519
11.3921	11.3921	11.3921	11.3921	11.3921	11.3921	11.3921	11.3921	11.3921	11.3921	11.3921	11.3921	11.3921	11.3921	11.3921	11.3921	11.3921	11.3921	11.3921	11.3921	11.3921	11.3921	11.3921	11.3921	11.3921	11.3921	11.3921	11.3921	11.3921	11.3921	11.3921	11.3921	11.3921	11.3921	11.3921	11.3921	13.3588	NaN	14.1711	NaN	14.3408	NaN	NaN	NaN	NaN	11.3921	11.3921	11.3921	11.3921	11.3921
14.2313	14.2313	14.2313	14.2313	14.2313	14.2313	14.2313	14.2313	14.2313	14.2313	14.2313	14.2313	14.2313	14.2313	14.2313	14.2313	14.2313	14.2313	14.2313	14.2313	14.2313	14.2313	14.2313	14.2313	14.2313	14.2313	14.2313	14.2313	14.2313	14.2313	14.2313	14.2313	14.2313	14.2313	14.2313	14.2313	14.2313	14.2313	14.2313	14.2313	14.2313	14.2313	14.2313	14.2313	14.2313	14.2313	14.2313	14.2313	14.2313	14.2313
22.7763	23.1101	22.9778	22.9049	22.6695	23.0872	22.9977	22.7908	22.9969	22.5133	22.6962	22.6638	23.3802	22.7295	23.0641	23.0593	22.9415	23.054	22.9805	22.9565	22.8077	22.9863	22.9368	22.8871	22.965	22.9343	22.8503	22.8927	22.8895	22.7703	23.1986	22.9639	22.9376	23.0363	22.6519	23.192	23.1304	22.3796	22.6042	22.6973	22.3419	23.0294	22.2745	23.2776	23.7299	22.2393	22.8957	22.5933	22.9756	23.2293
15.3169	15.3169	15.3169	15.3169	15.3169	15.3169	15.3169	15.3169	15.3169	15.3169	15.3169	15.3169	15.3169	15.3169	15.3169	15.3169	15.3169	15.3169	15.3169	15.3169	15.3169	15.3169	15.3169	15.3169	15.3169	15.3169	15.3169	15.3169	15.3169	15.3169	15.3169	15.3169	15.3169	15.3169	15.3169	15.3169	15.3169	15.3169	15.3169	15.3169	15.3169	15.3169	15.3169	15.3169	15.3169	15.3169	15.3169	15.3169	15.3169	15.3169
20.1363	20.8663	19.8178	19.9825	21.0089	19.9044	19.9139	19.9026	19.9033	20.1777	20.0861	20.6694	20.3678	20.0356	20.1643	20.1531	20.2473	20.0956	NaN	NaN	20.4066	20.4999	16.0601	NaN	22.3395	21.8456	NaN	20.8861	18.9395	19.211	21.5181	19.1591	17.6078	19.983	18.5895	19.1951	19.3302	NaN	21.1574	NaN	22.7528	NaN	NaN	NaN	17.7067	18.5768	20.1181	19.5948	20.7257	20.5248
11.9208	11.9208	11.9208	11.9208	11.9208	11.9208	11.9208	11.9208	11.9208	11.9208	11.9208	11.9208	11.9208	11.9208	11.9208	11.9208	11.9208	11.9208	11.9208	11.9208	11.9208	11.9208	11.9208	11.9208	11.9208	11.9208	11.9208	11.9208	11.9208	11.9208	11.9208	11.9208	11.9208	11.9208	11.9208	11.9208	11.9208	11.9208	11.9208	11.9208	11.9208	11.9208	11.9208	11.9208	11.9208	11.9208	11.9208	11.9208	11.9208	11.9208
NaN	NaN	NaN	NaN	NaN	NaN	NaN	NaN	NaN	NaN	NaN	NaN	NaN	NaN	NaN	NaN	NaN	NaN	NaN	NaN	NaN	NaN	NaN	NaN	NaN	NaN	NaN	NaN	NaN	NaN	NaN	NaN	NaN	NaN	NaN	NaN	NaN	NaN	NaN	NaN	NaN	NaN	NaN	NaN	NaN	NaN	NaN	NaN	NaN	NaN
NaN	NaN	NaN	NaN	NaN	NaN	NaN	NaN	NaN	NaN	NaN	NaN	NaN	NaN	NaN	NaN	NaN	NaN	NaN	NaN	NaN	NaN	NaN	NaN	NaN	NaN	NaN	NaN	NaN	NaN	NaN	NaN	NaN	NaN	NaN	NaN	NaN	NaN	NaN	NaN	NaN	NaN	NaN	NaN	NaN	NaN	NaN	NaN	NaN	NaN
NaN	NaN	NaN	NaN	NaN	NaN	NaN	NaN	NaN	NaN	NaN	NaN	NaN	NaN	NaN	NaN	NaN	NaN	NaN	NaN	NaN	NaN	NaN	NaN	NaN	NaN	NaN	NaN	NaN	NaN	NaN	NaN	NaN	NaN	NaN	NaN	NaN	NaN	NaN	NaN	NaN	NaN	NaN	NaN	NaN	NaN	NaN	NaN	NaN	NaN
12.238	12.238	12.238	12.238	12.238	12.238	12.238	12.238	12.238	NaN	NaN	15.8954	13.9783	NaN	NaN	NaN	NaN	NaN	12.238	12.238	12.238	12.238	12.238	12.238	12.238	12.238	12.238	12.238	12.238	12.238	12.238	12.238	12.238	12.238	12.238	12.238	12.238	12.238	12.238	12.238	12.238	12.238	12.238	12.238	12.238	12.238	12.238	12.238	12.238	12.238
NaN	NaN	NaN	NaN	NaN	NaN	NaN	NaN	NaN	NaN	NaN	NaN	NaN	NaN	NaN	NaN	NaN	NaN	NaN	NaN	NaN	NaN	NaN	NaN	NaN	NaN	NaN	NaN	NaN	NaN	NaN	NaN	NaN	NaN	NaN	NaN	NaN	NaN	NaN	NaN	NaN	NaN	NaN	NaN	NaN	NaN	NaN	NaN	NaN	NaN
18.8008	17.9885	18.8514	17.8924	18.2225	17.6474	19.0669	18.9093	18.8128	18.3634	18.9293	18.4536	18.6799	19.0814	18.6416	19.0561	18.5652	18.0574	18.61	18.6003	18.662	18.6977	18.5529	18.7117	18.5879	18.5875	18.5309	18.5339	18.5324	18.409	18.6379	18.4393	18.5941	18.6152	18.6183	19.2992	18.8232	18.7975	18.4757	18.3286	18.3447	18.3058	18.1418	18.4191	19.0354	18.6043	18.6043	18.6043	18.6043	18.6043
10.4773	10.4773	10.4773	10.4773	10.4773	10.4773	10.4773	10.4773	10.4773	10.4773	10.4773	10.4773	10.4773	10.4773	10.4773	10.4773	10.4773	10.4773	10.4773	10.4773	10.4773	10.4773	10.4773	10.4773	10.4773	10.4773	10.4773	10.4773	10.4773	10.4773	10.4773	10.4773	10.4773	10.4773	10.4773	10.4773	12.683	NaN	13.3304	NaN	15.1602	NaN	NaN	NaN	NaN	10.4773	10.4773	10.4773	10.4773	10.4773
11.1786	11.1786	11.1786	11.1786	11.1786	11.1786	11.1786	11.1786	11.1786	11.1786	11.1786	11.1786	11.1786	11.1786	11.1786	11.1786	11.1786	11.1786	11.1786	11.1786	11.1786	11.1786	11.1786	11.1786	11.1786	11.1786	11.1786	11.1786	11.1786	11.1786	11.1786	11.1786	11.1786	11.1786	11.1786	11.1786	NaN	NaN	13.2218	NaN	14.3461	13.8791	NaN	NaN	NaN	11.1786	11.1786	11.1786	11.1786	11.1786
NaN	NaN	NaN	NaN	NaN	NaN	NaN	NaN	NaN	NaN	NaN	NaN	NaN	NaN	NaN	NaN	NaN	NaN	NaN	NaN	NaN	NaN	NaN	NaN	NaN	NaN	NaN	NaN	NaN	NaN	NaN	NaN	NaN	NaN	NaN	NaN	NaN	NaN	NaN	NaN	NaN	NaN	NaN	NaN	NaN	NaN	NaN	NaN	NaN	NaN
NaN	NaN	NaN	NaN	NaN	NaN	NaN	NaN	NaN	NaN	NaN	NaN	NaN	NaN	NaN	NaN	NaN	NaN	NaN	NaN	NaN	NaN	NaN	NaN	NaN	NaN	NaN	NaN	NaN	NaN	NaN	NaN	NaN	NaN	NaN	NaN	NaN	NaN	NaN	NaN	NaN	NaN	NaN	NaN	NaN	NaN	NaN	NaN	NaN	NaN
NaN	NaN	NaN	NaN	NaN	NaN	NaN	NaN	NaN	NaN	NaN	NaN	NaN	NaN	NaN	NaN	NaN	NaN	NaN	NaN	NaN	NaN	NaN	NaN	NaN	NaN	NaN	NaN	NaN	NaN	NaN	NaN	NaN	NaN	NaN	NaN	NaN	NaN	NaN	NaN	NaN	NaN	NaN	NaN	NaN	NaN	NaN	NaN	NaN	NaN
14.2508	14.1095	12.8103	NaN	12.1051	13.1744	12.7331	12.4095	14.7632	12.7696	12.7696	12.7696	12.7696	12.7696	12.7696	12.7696	12.7696	12.7696	12.7696	12.7696	12.7696	12.7696	12.7696	12.7696	12.7696	12.7696	12.7696	12.7696	12.7696	12.7696	12.7696	12.7696	12.7696	12.7696	12.7696	12.7696	12.7696	12.7696	12.7696	12.7696	12.7696	12.7696	12.7696	12.7696	12.7696	12.7696	12.7696	12.7696	12.7696	12.7696
14.8357	14.8357	14.8357	14.8357	14.8357	14.8357	14.8357	14.8357	14.8357	14.8357	14.8357	14.8357	14.8357	14.8357	14.8357	14.8357	14.8357	14.8357	14.8357	14.8357	14.8357	14.8357	14.8357	14.8357	14.8357	14.8357	14.8357	14.8357	14.8357	14.8357	14.8357	14.8357	14.8357	14.8357	14.8357	14.8357	14.8357	14.8357	14.8357	14.8357	14.8357	14.8357	14.8357	14.8357	14.8357	14.8357	14.8357	14.8357	14.8357	14.8357
13.5268	15.117	NaN	12.3225	15.2242	NaN	NaN	10.5009	NaN	13.6901	13.6901	13.6901	13.6901	13.6901	13.6901	13.6901	13.6901	13.6901	13.6901	13.6901	13.6901	13.6901	13.6901	13.6901	13.6901	13.6901	13.6901	15.7492	NaN	NaN	15.6031	NaN	NaN	NaN	NaN	NaN	10.1474	NaN	16.9141	NaN	17.5355	NaN	NaN	NaN	NaN	13.6901	13.6901	13.6901	13.6901	13.6901
15.781	15.781	15.781	15.781	15.781	15.781	15.781	15.781	15.781	NaN	18.12	14.7428	15.356	13.5461	15.156	14.9963	16.0492	15.7184	15.781	15.781	15.781	15.781	15.781	15.781	15.781	15.781	15.781	15.781	15.781	15.781	15.781	15.781	15.781	15.781	15.781	15.781	15.781	15.781	15.781	15.781	15.781	15.781	15.781	15.781	15.781	NaN	15.5974	NaN	15.5775	17.5052
12.6899	12.7293	12.5692	13.4042	12.7694	12.6999	12.6147	13.1864	12.1278	12.0766	11.7083	13.1499	13.8363	12.203	13.6755	12.4508	12.9509	11.3896	11.5508	11.7496	12.4258	13.7923	12.6342	13.7022	13.0842	13.3282	12.2079	12.8087	12.3128	12.7165	13.5874	12.8106	12.987	12.5563	12.6835	12.7163	12.9894	10.9927	14.3434	10.7845	13.2718	13.0136	11.005	12.2263	12.2789	11.7042	13.2993	12.2981	13.163	13.4737
10.7582	10.7582	10.7582	10.7582	10.7582	10.7582	10.7582	10.7582	10.7582	10.7582	10.7582	10.7582	10.7582	10.7582	10.7582	10.7582	10.7582	10.7582	10.7582	10.7582	10.7582	10.7582	10.7582	10.7582	10.7582	10.7582	10.7582	10.7582	10.7582	10.7582	10.7582	10.7582	10.7582	10.7582	10.7582	10.7582	9.98627	NaN	13.3312	NaN	13.9859	10.6002	NaN	NaN	NaN	10.7582	10.7582	10.7582	10.7582	10.7582
14.9441	14.9441	14.9441	14.9441	14.9441	14.9441	14.9441	14.9441	14.9441	14.9441	14.9441	14.9441	14.9441	14.9441	14.9441	14.9441	14.9441	14.9441	14.9441	14.9441	14.9441	14.9441	14.9441	14.9441	14.9441	14.9441	14.9441	14.9441	14.9441	14.9441	14.9441	14.9441	14.9441	14.9441	14.9441	14.9441	14.9441	14.9441	14.9441	14.9441	14.9441	14.9441	14.9441	14.9441	14.9441	14.9441	14.9441	14.9441	14.9441	14.9441
NaN	NaN	NaN	NaN	NaN	NaN	NaN	NaN	NaN	NaN	NaN	NaN	NaN	NaN	NaN	NaN	NaN	NaN	NaN	NaN	NaN	NaN	NaN	NaN	NaN	NaN	NaN	NaN	NaN	NaN	NaN	NaN	NaN	NaN	NaN	NaN	NaN	NaN	NaN	NaN	NaN	NaN	NaN	NaN	NaN	NaN	NaN	NaN	NaN	NaN
NaN	NaN	NaN	NaN	NaN	NaN	NaN	NaN	NaN	NaN	NaN	NaN	NaN	NaN	NaN	NaN	NaN	NaN	NaN	NaN	NaN	NaN	NaN	NaN	NaN	NaN	NaN	NaN	NaN	NaN	NaN	NaN	NaN	NaN	NaN	NaN	NaN	NaN	NaN	NaN	NaN	NaN	NaN	NaN	NaN	NaN	NaN	NaN	NaN	NaN
NaN	NaN	NaN	NaN	NaN	NaN	NaN	NaN	NaN	NaN	NaN	NaN	NaN	NaN	NaN	NaN	NaN	NaN	NaN	NaN	NaN	NaN	NaN	NaN	NaN	NaN	NaN	NaN	NaN	NaN	NaN	NaN	NaN	NaN	NaN	NaN	NaN	NaN	NaN	NaN	NaN	NaN	NaN	NaN	NaN	NaN	NaN	NaN	NaN	NaN
NaN	NaN	NaN	NaN	NaN	NaN	NaN	NaN	NaN	NaN	NaN	NaN	NaN	NaN	NaN	NaN	NaN	NaN	NaN	NaN	NaN	NaN	NaN	NaN	NaN	NaN	NaN	NaN	NaN	NaN	NaN	NaN	NaN	NaN	NaN	NaN	NaN	NaN	NaN	NaN	NaN	NaN	NaN	NaN	NaN	NaN	NaN	NaN	NaN	NaN
NaN	NaN	NaN	NaN	NaN	NaN	NaN	NaN	NaN	NaN	NaN	NaN	NaN	NaN	NaN	NaN	NaN	NaN	NaN	NaN	NaN	NaN	NaN	NaN	NaN	NaN	NaN	NaN	NaN	NaN	NaN	NaN	NaN	NaN	NaN	NaN	NaN	NaN	NaN	NaN	NaN	NaN	NaN	NaN	NaN	NaN	NaN	NaN	NaN	NaN
NaN	NaN	NaN	NaN	NaN	NaN	NaN	NaN	NaN	NaN	NaN	NaN	NaN	NaN	NaN	NaN	NaN	NaN	NaN	NaN	NaN	NaN	NaN	NaN	NaN	NaN	NaN	NaN	NaN	NaN	NaN	NaN	NaN	NaN	NaN	NaN	NaN	NaN	NaN	NaN	NaN	NaN	NaN	NaN	NaN	NaN	NaN	NaN	NaN	NaN
NaN	NaN	NaN	NaN	NaN	NaN	NaN	NaN	NaN	NaN	NaN	NaN	NaN	NaN	NaN	NaN	NaN	NaN	NaN	NaN	NaN	NaN	NaN	NaN	NaN	NaN	NaN	NaN	NaN	NaN	NaN	NaN	NaN	NaN	NaN	NaN	NaN	NaN	NaN	NaN	NaN	NaN	NaN	NaN	NaN	NaN	NaN	NaN	NaN	NaN
14.9353	14.9353	14.9353	14.9353	14.9353	14.9353	14.9353	14.9353	14.9353	14.7168	14.569	15.5279	14.9584	14.6649	14.7297	14.6645	15.007	14.6237	14.7113	14.7009	14.886	14.8577	14.7229	14.6044	15.3246	15.4382	14.641	15.0938	14.8762	14.8303	15.3956	14.7521	14.7372	14.8857	14.7427	14.7841	16.0067	NaN	17.1326	NaN	16.5264	14.0509	NaN	NaN	14.0381	13.4167	14.7365	13.7942	15.4097	15.3075
13.5355	13.5355	13.5355	13.5355	13.5355	13.5355	13.5355	13.5355	13.5355	13.5355	13.5355	13.5355	13.5355	13.5355	13.5355	13.5355	13.5355	13.5355	13.5355	13.5355	13.5355	13.5355	13.5355	13.5355	13.5355	13.5355	13.5355	13.5355	13.5355	13.5355	13.5355	13.5355	13.5355	13.5355	13.5355	13.5355	13.5355	13.5355	13.5355	13.5355	13.5355	13.5355	13.5355	13.5355	13.5355	13.5355	13.5355	13.5355	13.5355	13.5355
13.7943	15.8703	NaN	NaN	16.7108	NaN	16.1561	16.3044	14.4348	14.262	14.262	14.262	14.262	14.262	14.262	14.262	14.262	14.262	NaN	NaN	16.2405	16.3233	16.3114	13.5694	NaN	16.5162	NaN	NaN	15.4573	15.4046	14.082	14.8082	15.4043	15.9343	12.326	14.2493	NaN	NaN	16.4316	11.8653	14.945	16.9007	NaN	11.9281	16.0903	14.262	14.262	14.262	14.262	14.262
NaN	NaN	NaN	NaN	NaN	NaN	NaN	NaN	NaN	NaN	NaN	NaN	NaN	NaN	NaN	NaN	NaN	NaN	NaN	NaN	NaN	NaN	NaN	NaN	NaN	NaN	NaN	NaN	NaN	NaN	NaN	NaN	NaN	NaN	NaN	NaN	NaN	NaN	NaN	NaN	NaN	NaN	NaN	NaN	NaN	NaN	NaN	NaN	NaN	NaN
NaN	NaN	NaN	NaN	NaN	NaN	NaN	NaN	NaN	NaN	NaN	NaN	NaN	NaN	NaN	NaN	NaN	NaN	NaN	NaN	NaN	NaN	NaN	NaN	NaN	NaN	NaN	NaN	NaN	NaN	NaN	NaN	NaN	NaN	NaN	NaN	NaN	NaN	NaN	NaN	NaN	NaN	NaN	NaN	NaN	NaN	NaN	NaN	NaN	NaN
20.4402	20.8649	18.9061	18.6575	20.5075	18.8691	19.223	18.6499	18.8177	18.6485	18.973	21.3297	20.1628	18.8308	19.7833	18.2464	20.333	17.3127	18.8554	18.7843	20.8554	19.073	15.6181	NaN	21.502	21.0759	17.0552	20.8642	19.5834	19.348	20.8718	18.9466	18.5943	19.5565	19.2041	19.3999	20.445	19.4057	20.1179	17.8545	21.0205	19.6234	17.2116	18.4264	19.036	19.616	19.7692	19.6302	19.9619	19.8981
13.1005	13.1005	13.1005	13.1005	13.1005	13.1005	13.1005	13.1005	13.1005	13.1005	13.1005	13.1005	13.1005	13.1005	13.1005	13.1005	13.1005	13.1005	13.1005	13.1005	13.1005	13.1005	13.1005	13.1005	13.1005	13.1005	13.1005	13.1005	13.1005	13.1005	13.1005	13.1005	13.1005	13.1005	13.1005	13.1005	NaN	NaN	16.5745	NaN	14.464	NaN	NaN	NaN	NaN	13.1005	13.1005	13.1005	13.1005	13.1005
NaN	NaN	NaN	NaN	NaN	NaN	NaN	NaN	NaN	NaN	NaN	NaN	NaN	NaN	NaN	NaN	NaN	NaN	NaN	NaN	NaN	NaN	NaN	NaN	NaN	NaN	NaN	NaN	NaN	NaN	NaN	NaN	NaN	NaN	NaN	NaN	NaN	NaN	NaN	NaN	NaN	NaN	NaN	NaN	NaN	NaN	NaN	NaN	NaN	NaN
NaN	NaN	NaN	NaN	NaN	NaN	NaN	NaN	NaN	NaN	NaN	NaN	NaN	NaN	NaN	NaN	NaN	NaN	NaN	NaN	NaN	NaN	NaN	NaN	NaN	NaN	NaN	NaN	NaN	NaN	NaN	NaN	NaN	NaN	NaN	NaN	NaN	NaN	NaN	NaN	NaN	NaN	NaN	NaN	NaN	NaN	NaN	NaN	NaN	NaN
11.2064	11.2064	11.2064	11.2064	11.2064	11.2064	11.2064	11.2064	11.2064	11.2064	11.2064	11.2064	11.2064	11.2064	11.2064	11.2064	11.2064	11.2064	11.2064	11.2064	11.2064	11.2064	11.2064	11.2064	11.2064	11.2064	11.2064	11.2064	11.2064	11.2064	11.2064	11.2064	11.2064	11.2064	11.2064	11.2064	13.2269	NaN	13.5177	NaN	NaN	11.1782	6.36129	12.6538	12.7273	11.2064	11.2064	11.2064	11.2064	11.2064
13.4817	13.4817	13.4817	13.4817	13.4817	13.4817	13.4817	13.4817	13.4817	13.4817	13.4817	13.4817	13.4817	13.4817	13.4817	13.4817	13.4817	13.4817	13.4817	13.4817	13.4817	13.4817	13.4817	13.4817	13.4817	13.4817	13.4817	13.4817	13.4817	13.4817	13.4817	13.4817	13.4817	13.4817	13.4817	13.4817	13.4817	13.4817	13.4817	13.4817	13.4817	13.4817	13.4817	13.4817	13.4817	13.4817	13.4817	13.4817	13.4817	13.4817
13.9768	13.9768	13.9768	13.9768	13.9768	13.9768	13.9768	13.9768	13.9768	13.9768	13.9768	13.9768	13.9768	13.9768	13.9768	13.9768	13.9768	13.9768	13.9768	13.9768	13.9768	13.9768	13.9768	13.9768	13.9768	13.9768	13.9768	13.9768	13.9768	13.9768	13.9768	13.9768	13.9768	13.9768	13.9768	13.9768	13.9768	13.9768	13.9768	13.9768	13.9768	13.9768	13.9768	13.9768	13.9768	13.9768	13.9768	13.9768	13.9768	13.9768
NaN	NaN	NaN	NaN	NaN	NaN	NaN	NaN	NaN	NaN	NaN	NaN	NaN	NaN	NaN	NaN	NaN	NaN	NaN	NaN	NaN	NaN	NaN	NaN	NaN	NaN	NaN	NaN	NaN	NaN	NaN	NaN	NaN	NaN	NaN	NaN	NaN	NaN	NaN	NaN	NaN	NaN	NaN	NaN	NaN	NaN	NaN	NaN	NaN	NaN
14.9738	17.9072	13.6097	12.8044	17.8157	8.49696	13.7427	15.97	NaN	16.2854	16.2854	16.2854	16.2854	16.2854	16.2854	16.2854	16.2854	16.2854	12.9931	14.4018	15.7911	15.924	12.8845	13.0732	18.1581	17.9411	NaN	17.0639	NaN	13.0795	16.8896	16.444	14.9787	15.769	12.848	15.9208	14.9923	NaN	18.063	NaN	17.8048	16.0671	NaN	15.3746	NaN	13.9945	15.9072	14.6909	16.49	16.7666
NaN	NaN	NaN	NaN	NaN	NaN	NaN	NaN	NaN	NaN	NaN	NaN	NaN	NaN	NaN	NaN	NaN	NaN	NaN	NaN	NaN	NaN	NaN	NaN	NaN	NaN	NaN	NaN	NaN	NaN	NaN	NaN	NaN	NaN	NaN	NaN	NaN	NaN	NaN	NaN	NaN	NaN	NaN	NaN	NaN	NaN	NaN	NaN	NaN	NaN
NaN	NaN	NaN	NaN	NaN	NaN	NaN	NaN	NaN	NaN	NaN	NaN	NaN	NaN	NaN	NaN	NaN	NaN	NaN	NaN	NaN	NaN	NaN	NaN	NaN	NaN	NaN	NaN	NaN	NaN	NaN	NaN	NaN	NaN	NaN	NaN	NaN	NaN	NaN	NaN	NaN	NaN	NaN	NaN	NaN	NaN	NaN	NaN	NaN	NaN
NaN	NaN	NaN	NaN	NaN	NaN	NaN	NaN	NaN	NaN	NaN	NaN	NaN	NaN	NaN	NaN	NaN	NaN	NaN	NaN	NaN	NaN	NaN	NaN	NaN	NaN	NaN	NaN	NaN	NaN	NaN	NaN	NaN	NaN	NaN	NaN	NaN	NaN	NaN	NaN	NaN	NaN	NaN	NaN	NaN	NaN	NaN	NaN	NaN	NaN
NaN	NaN	NaN	NaN	NaN	NaN	NaN	NaN	NaN	NaN	NaN	NaN	NaN	NaN	NaN	NaN	NaN	NaN	NaN	NaN	NaN	NaN	NaN	NaN	NaN	NaN	NaN	NaN	NaN	NaN	NaN	NaN	NaN	NaN	NaN	NaN	NaN	NaN	NaN	NaN	NaN	NaN	NaN	NaN	NaN	NaN	NaN	NaN	NaN	NaN
14.4357	14.4357	14.4357	14.4357	14.4357	14.4357	14.4357	14.4357	14.4357	14.4357	14.4357	14.4357	14.4357	14.4357	14.4357	14.4357	14.4357	14.4357	14.4357	14.4357	14.4357	14.4357	14.4357	14.4357	14.4357	14.4357	14.4357	14.4357	14.4357	14.4357	14.4357	14.4357	14.4357	14.4357	14.4357	14.4357	14.4357	14.4357	14.4357	14.4357	14.4357	14.4357	14.4357	14.4357	14.4357	14.4357	14.4357	14.4357	14.4357	14.4357
12.2821	12.2821	12.2821	12.2821	12.2821	12.2821	12.2821	12.2821	12.2821	12.2821	12.2821	12.2821	12.2821	12.2821	12.2821	12.2821	12.2821	12.2821	12.2821	12.2821	12.2821	12.2821	12.2821	12.2821	12.2821	12.2821	12.2821	12.2821	12.2821	12.2821	12.2821	12.2821	12.2821	12.2821	12.2821	12.2821	12.2821	12.2821	12.2821	12.2821	12.2821	12.2821	12.2821	12.2821	12.2821	12.2821	12.2821	12.2821	12.2821	12.2821
NaN	NaN	NaN	NaN	NaN	NaN	NaN	NaN	NaN	NaN	NaN	NaN	NaN	NaN	NaN	NaN	NaN	NaN	NaN	NaN	NaN	NaN	NaN	NaN	NaN	NaN	NaN	NaN	NaN	NaN	NaN	NaN	NaN	NaN	NaN	NaN	NaN	NaN	NaN	NaN	NaN	NaN	NaN	NaN	NaN	NaN	NaN	NaN	NaN	NaN
NaN	NaN	NaN	NaN	NaN	NaN	NaN	NaN	NaN	NaN	NaN	NaN	NaN	NaN	NaN	NaN	NaN	NaN	NaN	NaN	NaN	NaN	NaN	NaN	NaN	NaN	NaN	NaN	NaN	NaN	NaN	NaN	NaN	NaN	NaN	NaN	NaN	NaN	NaN	NaN	NaN	NaN	NaN	NaN	NaN	NaN	NaN	NaN	NaN	NaN
12.9512	12.9512	12.9512	12.9512	12.9512	12.9512	12.9512	12.9512	12.9512	12.6402	12.4803	14.0058	13.6542	12.5084	12.5885	12.6095	12.7346	12.7593	7.65322	NaN	13.6545	13.5944	10.7725	8.5962	15.1599	14.1658	10.9401	12.9512	12.9512	12.9512	12.9512	12.9512	12.9512	12.9512	12.9512	12.9512	13.5566	12.2251	14.5882	NaN	15.3242	11.3178	NaN	NaN	11.8955	12.9512	12.9512	12.9512	12.9512	12.9512
11.0646	11.0646	11.0646	11.0646	11.0646	11.0646	11.0646	11.0646	11.0646	11.0646	11.0646	11.0646	11.0646	11.0646	11.0646	11.0646	11.0646	11.0646	11.0646	11.0646	11.0646	11.0646	11.0646	11.0646	11.0646	11.0646	11.0646	11.0646	11.0646	11.0646	11.0646	11.0646	11.0646	11.0646	11.0646	11.0646	NaN	NaN	11.622	NaN	13.8465	NaN	NaN	11.8525	11.9686	11.0646	11.0646	11.0646	11.0646	11.0646
12.3398	12.6028	12.0884	12.5522	12.3907	12.3032	12.3578	12.3709	12.4698	12.3878	12.3878	12.3878	12.3878	12.3878	12.3878	12.3878	12.3878	12.3878	12.3878	12.3878	12.3878	12.3878	12.3878	12.3878	12.3878	12.3878	12.3878	12.3878	12.3878	12.3878	12.3878	12.3878	12.3878	12.3878	12.3878	12.3878	12.3878	12.3878	12.3878	12.3878	12.3878	12.3878	12.3878	12.3878	12.3878	12.3878	12.3878	12.3878	12.3878	12.3878
NaN	NaN	NaN	NaN	NaN	NaN	NaN	NaN	NaN	NaN	NaN	NaN	NaN	NaN	NaN	NaN	NaN	NaN	NaN	NaN	NaN	NaN	NaN	NaN	NaN	NaN	NaN	NaN	NaN	NaN	NaN	NaN	NaN	NaN	NaN	NaN	NaN	NaN	NaN	NaN	NaN	NaN	NaN	NaN	NaN	NaN	NaN	NaN	NaN	NaN
NaN	NaN	NaN	NaN	NaN	NaN	NaN	NaN	NaN	NaN	NaN	NaN	NaN	NaN	NaN	NaN	NaN	NaN	NaN	NaN	NaN	NaN	NaN	NaN	NaN	NaN	NaN	NaN	NaN	NaN	NaN	NaN	NaN	NaN	NaN	NaN	NaN	NaN	NaN	NaN	NaN	NaN	NaN	NaN	NaN	NaN	NaN	NaN	NaN	NaN
12.3403	12.3403	12.3403	12.3403	12.3403	12.3403	12.3403	12.3403	12.3403	12.3403	12.3403	12.3403	12.3403	12.3403	12.3403	12.3403	12.3403	12.3403	12.3403	12.3403	12.3403	12.3403	12.3403	12.3403	12.3403	12.3403	12.3403	12.3403	12.3403	12.3403	12.3403	12.3403	12.3403	12.3403	12.3403	12.3403	12.3403	12.3403	12.3403	12.3403	12.3403	12.3403	12.3403	12.3403	12.3403	12.3403	12.3403	12.3403	12.3403	12.3403
NaN	NaN	NaN	NaN	NaN	NaN	NaN	NaN	NaN	NaN	NaN	NaN	NaN	NaN	NaN	NaN	NaN	NaN	NaN	NaN	NaN	NaN	NaN	NaN	NaN	NaN	NaN	NaN	NaN	NaN	NaN	NaN	NaN	NaN	NaN	NaN	NaN	NaN	NaN	NaN	NaN	NaN	NaN	NaN	NaN	NaN	NaN	NaN	NaN	NaN
15.3005	15.3005	15.3005	15.3005	15.3005	15.3005	15.3005	15.3005	15.3005	14.8002	14.5259	15.3458	15.7091	14.7324	15.2769	15.2082	15.9678	14.7679	NaN	NaN	9.82325	15.121	14.9341	NaN	17.7932	17.2444	NaN	14.7245	10.5397	14.0974	15.9126	16.564	14.8147	15.84	13.0516	15.3726	15.1968	14.9795	15.4176	15.0968	15.6769	15.2488	15.0068	15.202	15.3083	15.3005	15.3005	15.3005	15.3005	15.3005
11.98	11.98	11.98	11.98	11.98	11.98	11.98	11.98	11.98	11.98	11.98	11.98	11.98	11.98	11.98	11.98	11.98	11.98	11.98	11.98	11.98	11.98	11.98	11.98	11.98	11.98	11.98	11.98	11.98	11.98	11.98	11.98	11.98	11.98	11.98	11.98	11.98	11.98	11.98	11.98	11.98	11.98	11.98	11.98	11.98	11.98	11.98	11.98	11.98	11.98
12.816	12.816	12.816	12.816	12.816	12.816	12.816	12.816	12.816	12.816	12.816	12.816	12.816	12.816	12.816	12.816	12.816	12.816	12.816	12.816	12.816	12.816	12.816	12.816	12.816	12.816	12.816	12.816	12.816	12.816	12.816	12.816	12.816	12.816	12.816	12.816	12.816	12.816	12.816	12.816	12.816	12.816	12.816	12.816	12.816	12.816	12.816	12.816	12.816	12.816
15.2577	15.2577	15.2577	15.2577	15.2577	15.2577	15.2577	15.2577	15.2577	15.2577	15.2577	15.2577	15.2577	15.2577	15.2577	15.2577	15.2577	15.2577	15.2577	15.2577	15.2577	15.2577	15.2577	15.2577	15.2577	15.2577	15.2577	15.2577	15.2577	15.2577	15.2577	15.2577	15.2577	15.2577	15.2577	15.2577	15.2577	15.2577	15.2577	15.2577	15.2577	15.2577	15.2577	15.2577	15.2577	15.2577	15.2577	15.2577	15.2577	15.2577
NaN	NaN	NaN	NaN	NaN	NaN	NaN	NaN	NaN	NaN	NaN	NaN	NaN	NaN	NaN	NaN	NaN	NaN	NaN	NaN	NaN	NaN	NaN	NaN	NaN	NaN	NaN	NaN	NaN	NaN	NaN	NaN	NaN	NaN	NaN	NaN	NaN	NaN	NaN	NaN	NaN	NaN	NaN	NaN	NaN	NaN	NaN	NaN	NaN	NaN
13.9792	13.9792	13.9792	13.9792	13.9792	13.9792	13.9792	13.9792	13.9792	13.2361	12.2053	14.6209	14.1541	11.9577	12.6603	12.4544	13.6164	10.3597	NaN	NaN	13.4481	14.4001	NaN	NaN	16.6968	15.9491	NaN	14.1922	12.0233	13.1641	15.66	10.949	NaN	12.3246	11.1316	10.9004	13.1033	NaN	15.2493	NaN	16.3832	NaN	NaN	NaN	11.1137	12.5096	13.1698	13.1354	14.2087	13.9165
12.9529	12.9529	12.9529	12.9529	12.9529	12.9529	12.9529	12.9529	12.9529	NaN	NaN	15.7595	13.1126	NaN	NaN	NaN	11.7986	NaN	11.8753	11.5724	12.7417	13.0747	12.4041	11.7659	14.1075	13.958	12.3876	12.9529	12.9529	12.9529	12.9529	12.9529	12.9529	12.9529	12.9529	12.9529	NaN	NaN	13.5199	NaN	14.8798	NaN	NaN	14.5014	15.1296	12.9529	12.9529	12.9529	12.9529	12.9529
18.7717	18.8752	18.1376	18.3132	18.7948	18.2505	18.2659	18.1496	18.2249	17.6274	17.8565	20.2865	18.5196	17.3822	18.1489	17.7473	18.634	17.1947	18.0135	18.2327	19.5812	18.2499	18.1495	17.7809	18.5356	18.7907	18.0378	20.8558	18.1132	17.6926	20.3314	NaN	NaN	17.098	NaN	NaN	19.4745	14.923	20.1058	NaN	20.5524	NaN	NaN	NaN	16.6064	18.496	18.496	18.496	18.496	18.496
15.214	15.214	15.214	15.214	15.214	15.214	15.214	15.214	15.214	15.214	15.214	15.214	15.214	15.214	15.214	15.214	15.214	15.214	15.214	15.214	15.214	15.214	15.214	15.214	15.214	15.214	15.214	15.214	15.214	15.214	15.214	15.214	15.214	15.214	15.214	15.214	15.214	15.214	15.214	15.214	15.214	15.214	15.214	15.214	15.214	15.214	15.214	15.214	15.214	15.214
15.396	15.396	15.396	15.396	15.396	15.396	15.396	15.396	15.396	15.396	15.396	15.396	15.396	15.396	15.396	15.396	15.396	15.396	15.396	15.396	15.396	15.396	15.396	15.396	15.396	15.396	15.396	15.396	15.396	15.396	15.396	15.396	15.396	15.396	15.396	15.396	13.8608	NaN	16.9781	NaN	16.9634	NaN	NaN	14.4152	14.6583	12.0756	14.9296	14.0388	15.6216	15.388
NaN	NaN	NaN	NaN	NaN	NaN	NaN	NaN	NaN	NaN	NaN	NaN	NaN	NaN	NaN	NaN	NaN	NaN	NaN	NaN	NaN	NaN	NaN	NaN	NaN	NaN	NaN	NaN	NaN	NaN	NaN	NaN	NaN	NaN	NaN	NaN	NaN	NaN	NaN	NaN	NaN	NaN	NaN	NaN	NaN	NaN	NaN	NaN	NaN	NaN
13.2925	13.2925	13.2925	13.2925	13.2925	13.2925	13.2925	13.2925	13.2925	13.2925	13.2925	13.2925	13.2925	13.2925	13.2925	13.2925	13.2925	13.2925	13.2925	13.2925	13.2925	13.2925	13.2925	13.2925	13.2925	13.2925	13.2925	14.7894	NaN	NaN	15.084	NaN	NaN	8.82823	NaN	12.9624	13.4481	NaN	15.1148	NaN	15.6061	10.6944	NaN	NaN	NaN	13.2925	13.2925	13.2925	13.2925	13.2925
9.88859	9.88859	9.88859	9.88859	9.88859	9.88859	9.88859	9.88859	9.88859	9.88859	9.88859	9.88859	9.88859	9.88859	9.88859	9.88859	9.88859	9.88859	9.88859	9.88859	9.88859	9.88859	9.88859	9.88859	9.88859	9.88859	9.88859	NaN	NaN	NaN	13.4466	13.3118	11.8586	13.1574	10.0071	11.5986	NaN	NaN	NaN	NaN	14.3032	13.4666	NaN	10.8963	13.8272	9.88859	9.88859	9.88859	9.88859	9.88859
15.4206	15.4206	15.4206	15.4206	15.4206	15.4206	15.4206	15.4206	15.4206	15.4206	15.4206	15.4206	15.4206	15.4206	15.4206	15.4206	15.4206	15.4206	15.4206	15.4206	15.4206	15.4206	15.4206	15.4206	15.4206	15.4206	15.4206	15.4206	15.4206	15.4206	15.4206	15.4206	15.4206	15.4206	15.4206	15.4206	15.4206	15.4206	15.4206	15.4206	15.4206	15.4206	15.4206	15.4206	15.4206	15.4206	15.4206	15.4206	15.4206	15.4206
NaN	NaN	NaN	NaN	NaN	NaN	NaN	NaN	NaN	NaN	NaN	NaN	NaN	NaN	NaN	NaN	NaN	NaN	NaN	NaN	NaN	NaN	NaN	NaN	NaN	NaN	NaN	NaN	NaN	NaN	NaN	NaN	NaN	NaN	NaN	NaN	NaN	NaN	NaN	NaN	NaN	NaN	NaN	NaN	NaN	NaN	NaN	NaN	NaN	NaN
NaN	NaN	NaN	NaN	NaN	NaN	NaN	NaN	NaN	NaN	NaN	NaN	NaN	NaN	NaN	NaN	NaN	NaN	NaN	NaN	NaN	NaN	NaN	NaN	NaN	NaN	NaN	NaN	NaN	NaN	NaN	NaN	NaN	NaN	NaN	NaN	NaN	NaN	NaN	NaN	NaN	NaN	NaN	NaN	NaN	NaN	NaN	NaN	NaN	NaN
11.7114	11.7114	11.7114	11.7114	11.7114	11.7114	11.7114	11.7114	11.7114	11.7114	11.7114	11.7114	11.7114	11.7114	11.7114	11.7114	11.7114	11.7114	11.7114	11.7114	11.7114	11.7114	11.7114	11.7114	11.7114	11.7114	11.7114	11.7114	11.7114	11.7114	11.7114	11.7114	11.7114	11.7114	11.7114	11.7114	11.7114	11.7114	11.7114	11.7114	11.7114	11.7114	11.7114	11.7114	11.7114	11.7114	11.7114	11.7114	11.7114	11.7114
NaN	NaN	NaN	NaN	NaN	NaN	NaN	NaN	NaN	NaN	NaN	NaN	NaN	NaN	NaN	NaN	NaN	NaN	NaN	NaN	NaN	NaN	NaN	NaN	NaN	NaN	NaN	NaN	NaN	NaN	NaN	NaN	NaN	NaN	NaN	NaN	NaN	NaN	NaN	NaN	NaN	NaN	NaN	NaN	NaN	NaN	NaN	NaN	NaN	NaN
10.1343	10.1343	10.1343	10.1343	10.1343	10.1343	10.1343	10.1343	10.1343	10.5456	NaN	13.0117	12.3028	NaN	NaN	NaN	NaN	NaN	10.1343	10.1343	10.1343	10.1343	10.1343	10.1343	10.1343	10.1343	10.1343	10.1343	10.1343	10.1343	10.1343	10.1343	10.1343	10.1343	10.1343	10.1343	10.1343	10.1343	10.1343	10.1343	10.1343	10.1343	10.1343	10.1343	10.1343	10.1343	10.1343	10.1343	10.1343	10.1343
10.8853	10.8853	10.8853	10.8853	10.8853	10.8853	10.8853	10.8853	10.8853	10.8853	10.8853	10.8853	10.8853	10.8853	10.8853	10.8853	10.8853	10.8853	10.8853	10.8853	10.8853	10.8853	10.8853	10.8853	10.8853	10.8853	10.8853	10.8853	10.8853	10.8853	10.8853	10.8853	10.8853	10.8853	10.8853	10.8853	10.8853	10.8853	10.8853	10.8853	10.8853	10.8853	10.8853	10.8853	10.8853	10.8853	10.8853	10.8853	10.8853	10.8853
11.2801	11.2801	11.2801	11.2801	11.2801	11.2801	11.2801	11.2801	11.2801	11.2801	11.2801	11.2801	11.2801	11.2801	11.2801	11.2801	11.2801	11.2801	NaN	NaN	11.9882	13.147	NaN	NaN	16.325	15.4762	NaN	11.2801	11.2801	11.2801	11.2801	11.2801	11.2801	11.2801	11.2801	11.2801	11.2801	11.2801	11.2801	11.2801	11.2801	11.2801	11.2801	11.2801	11.2801	11.2801	11.2801	11.2801	11.2801	11.2801
13.7637	13.7637	13.7637	13.7637	13.7637	13.7637	13.7637	13.7637	13.7637	13.7637	13.7637	13.7637	13.7637	13.7637	13.7637	13.7637	13.7637	13.7637	13.7637	13.7637	13.7637	13.7637	13.7637	13.7637	13.7637	13.7637	13.7637	13.7637	13.7637	13.7637	13.7637	13.7637	13.7637	13.7637	13.7637	13.7637	13.7637	13.7637	13.7637	13.7637	13.7637	13.7637	13.7637	13.7637	13.7637	12.4747	13.0605	10.9555	13.2352	14.3977
17.2235	18.2941	16.8137	16.9195	18.191	16.9375	16.9394	16.9398	16.8684	17.1853	17.0706	17.5649	17.7589	17.1408	17.2583	17.1116	17.3402	17.0183	14.7449	14.1507	17.0328	17.9289	15.7129	14.4401	19.3364	18.9684	14.4836	17.9256	16.7005	16.9101	18.2569	17.5901	16.3814	17.4272	16.5977	16.6097	17.3256	NaN	18.8426	NaN	19.9991	15.6478	NaN	13.4667	14.51	17.3688	17.3688	17.3688	17.3688	17.3688
10.4819	10.4819	10.4819	10.4819	10.4819	10.4819	10.4819	10.4819	10.4819	10.4819	10.4819	10.4819	10.4819	10.4819	10.4819	10.4819	10.4819	10.4819	10.4819	10.4819	10.4819	10.4819	10.4819	10.4819	10.4819	10.4819	10.4819	10.4819	10.4819	10.4819	10.4819	10.4819	10.4819	10.4819	10.4819	10.4819	10.4819	10.4819	10.4819	10.4819	10.4819	10.4819	10.4819	10.4819	10.4819	10.4819	10.4819	10.4819	10.4819	10.4819
NaN	NaN	NaN	NaN	NaN	NaN	NaN	NaN	NaN	NaN	NaN	NaN	NaN	NaN	NaN	NaN	NaN	NaN	NaN	NaN	NaN	NaN	NaN	NaN	NaN	NaN	NaN	NaN	NaN	NaN	NaN	NaN	NaN	NaN	NaN	NaN	NaN	NaN	NaN	NaN	NaN	NaN	NaN	NaN	NaN	NaN	NaN	NaN	NaN	NaN
14.6807	14.6807	14.6807	14.6807	14.6807	14.6807	14.6807	14.6807	14.6807	14.6807	14.6807	14.6807	14.6807	14.6807	14.6807	14.6807	14.6807	14.6807	NaN	NaN	14.5321	15.4426	NaN	NaN	17.47	16.739	NaN	14.6807	14.6807	14.6807	14.6807	14.6807	14.6807	14.6807	14.6807	14.6807	15.1979	NaN	16.5893	NaN	17.1528	NaN	NaN	NaN	6.15585	14.323	14.5551	14.3207	14.9747	14.8328
NaN	NaN	NaN	NaN	NaN	NaN	NaN	NaN	NaN	NaN	NaN	NaN	NaN	NaN	NaN	NaN	NaN	NaN	NaN	NaN	NaN	NaN	NaN	NaN	NaN	NaN	NaN	NaN	NaN	NaN	NaN	NaN	NaN	NaN	NaN	NaN	NaN	NaN	NaN	NaN	NaN	NaN	NaN	NaN	NaN	NaN	NaN	NaN	NaN	NaN
11.6247	11.6247	11.6247	11.6247	11.6247	11.6247	11.6247	11.6247	11.6247	10.3638	11.8717	12.8418	12.8148	11.1864	11.6883	11.7838	10.9765	10.3638	8.13008	10.8114	10.2212	12.5349	9.63031	11.7931	12.7817	13.5792	10.3969	NaN	12.1771	10.9511	14.7872	9.25311	NaN	11.2943	11.2804	NaN	9.49742	11.2228	12.9157	9.49742	14.0519	10.9008	9.49742	10.437	9.49742	11.6247	11.6247	11.6247	11.6247	11.6247
12.5231	12.5231	12.5231	12.5231	12.5231	12.5231	12.5231	12.5231	12.5231	12.5231	12.5231	12.5231	12.5231	12.5231	12.5231	12.5231	12.5231	12.5231	12.5231	12.5231	12.5231	12.5231	12.5231	12.5231	12.5231	12.5231	12.5231	12.5231	12.5231	12.5231	12.5231	12.5231	12.5231	12.5231	12.5231	12.5231	12.5231	12.5231	12.5231	12.5231	12.5231	12.5231	12.5231	12.5231	12.5231	12.5231	12.5231	12.5231	12.5231	12.5231
NaN	NaN	NaN	NaN	NaN	NaN	NaN	NaN	NaN	NaN	NaN	NaN	NaN	NaN	NaN	NaN	NaN	NaN	NaN	NaN	NaN	NaN	NaN	NaN	NaN	NaN	NaN	NaN	NaN	NaN	NaN	NaN	NaN	NaN	NaN	NaN	NaN	NaN	NaN	NaN	NaN	NaN	NaN	NaN	NaN	NaN	NaN	NaN	NaN	NaN
NaN	NaN	NaN	NaN	NaN	NaN	NaN	NaN	NaN	NaN	NaN	NaN	NaN	NaN	NaN	NaN	NaN	NaN	NaN	NaN	NaN	NaN	NaN	NaN	NaN	NaN	NaN	NaN	NaN	NaN	NaN	NaN	NaN	NaN	NaN	NaN	NaN	NaN	NaN	NaN	NaN	NaN	NaN	NaN	NaN	NaN	NaN	NaN	NaN	NaN
NaN	NaN	NaN	NaN	NaN	NaN	NaN	NaN	NaN	NaN	NaN	NaN	NaN	NaN	NaN	NaN	NaN	NaN	NaN	NaN	NaN	NaN	NaN	NaN	NaN	NaN	NaN	NaN	NaN	NaN	NaN	NaN	NaN	NaN	NaN	NaN	NaN	NaN	NaN	NaN	NaN	NaN	NaN	NaN	NaN	NaN	NaN	NaN	NaN	NaN
NaN	NaN	NaN	NaN	NaN	NaN	NaN	NaN	NaN	NaN	NaN	NaN	NaN	NaN	NaN	NaN	NaN	NaN	NaN	NaN	NaN	NaN	NaN	NaN	NaN	NaN	NaN	NaN	NaN	NaN	NaN	NaN	NaN	NaN	NaN	NaN	NaN	NaN	NaN	NaN	NaN	NaN	NaN	NaN	NaN	NaN	NaN	NaN	NaN	NaN
NaN	NaN	NaN	NaN	NaN	NaN	NaN	NaN	NaN	NaN	NaN	NaN	NaN	NaN	NaN	NaN	NaN	NaN	NaN	NaN	NaN	NaN	NaN	NaN	NaN	NaN	NaN	NaN	NaN	NaN	NaN	NaN	NaN	NaN	NaN	NaN	NaN	NaN	NaN	NaN	NaN	NaN	NaN	NaN	NaN	NaN	NaN	NaN	NaN	NaN
NaN	NaN	NaN	NaN	NaN	NaN	NaN	NaN	NaN	NaN	NaN	NaN	NaN	NaN	NaN	NaN	NaN	NaN	NaN	NaN	NaN	NaN	NaN	NaN	NaN	NaN	NaN	NaN	NaN	NaN	NaN	NaN	NaN	NaN	NaN	NaN	NaN	NaN	NaN	NaN	NaN	NaN	NaN	NaN	NaN	NaN	NaN	NaN	NaN	NaN
13.3285	13.3285	13.3285	13.3285	13.3285	13.3285	13.3285	13.3285	13.3285	10.8651	11.5435	14.767	13.6541	8.89821	12.4245	10.8208	12.8729	10.108	11.5826	11.3569	13.7067	13.2593	11.8789	11.8066	14.7244	14.7018	11.6335	14.1254	13.1031	12.7751	14.2989	12.3831	12.1633	12.6237	12.539	12.1253	13.3395	NaN	14.8935	NaN	15.3472	11.6338	NaN	NaN	NaN	NaN	13.6528	11.5262	14.1419	14.3074
NaN	NaN	NaN	NaN	NaN	NaN	NaN	NaN	NaN	NaN	NaN	NaN	NaN	NaN	NaN	NaN	NaN	NaN	NaN	NaN	NaN	NaN	NaN	NaN	NaN	NaN	NaN	NaN	NaN	NaN	NaN	NaN	NaN	NaN	NaN	NaN	NaN	NaN	NaN	NaN	NaN	NaN	NaN	NaN	NaN	NaN	NaN	NaN	NaN	NaN
NaN	NaN	NaN	NaN	NaN	NaN	NaN	NaN	NaN	NaN	NaN	NaN	NaN	NaN	NaN	NaN	NaN	NaN	NaN	NaN	NaN	NaN	NaN	NaN	NaN	NaN	NaN	NaN	NaN	NaN	NaN	NaN	NaN	NaN	NaN	NaN	NaN	NaN	NaN	NaN	NaN	NaN	NaN	NaN	NaN	NaN	NaN	NaN	NaN	NaN
12.8628	12.8628	12.8628	12.8628	12.8628	12.8628	12.8628	12.8628	12.8628	12.8628	12.8628	12.8628	12.8628	12.8628	12.8628	12.8628	12.8628	12.8628	12.8628	12.8628	12.8628	12.8628	12.8628	12.8628	12.8628	12.8628	12.8628	12.8628	12.8628	12.8628	12.8628	12.8628	12.8628	12.8628	12.8628	12.8628	14.2467	NaN	15.3702	NaN	16.2867	NaN	NaN	NaN	NaN	12.8628	12.8628	12.8628	12.8628	12.8628
NaN	NaN	NaN	NaN	NaN	NaN	NaN	NaN	NaN	NaN	NaN	NaN	NaN	NaN	NaN	NaN	NaN	NaN	NaN	NaN	NaN	NaN	NaN	NaN	NaN	NaN	NaN	NaN	NaN	NaN	NaN	NaN	NaN	NaN	NaN	NaN	NaN	NaN	NaN	NaN	NaN	NaN	NaN	NaN	NaN	NaN	NaN	NaN	NaN	NaN
13.2741	13.2741	13.2741	13.2741	13.2741	13.2741	13.2741	13.2741	13.2741	13.2741	13.2741	13.2741	13.2741	13.2741	13.2741	13.2741	13.2741	13.2741	13.2741	13.2741	13.2741	13.2741	13.2741	13.2741	13.2741	13.2741	13.2741	13.2741	13.2741	13.2741	13.2741	13.2741	13.2741	13.2741	13.2741	13.2741	9.79517	NaN	14.8086	NaN	16.6298	NaN	NaN	NaN	NaN	13.2741	13.2741	13.2741	13.2741	13.2741
16.0654	16.8582	15.8656	15.9514	16.6425	15.8912	15.9658	16.1604	16.0344	16.1977	16.0997	16.2566	16.304	16.1016	16.4007	16.2779	15.8438	15.6824	15.4887	15.5838	16.2322	16.3355	15.8589	15.4622	17.584	16.9054	15.6442	16.0406	15.6646	16.2344	17.2739	16.4002	15.5335	16.6175	15.4845	15.6504	16.7444	NaN	18.0611	NaN	17.8932	15.5949	NaN	12.7191	15.1787	14.9267	16.9343	15.7402	16.5714	16.8808
14.738	14.738	14.738	14.738	14.738	14.738	14.738	14.738	14.738	14.738	14.738	14.738	14.738	14.738	14.738	14.738	14.738	14.738	14.738	14.738	14.738	14.738	14.738	14.738	14.738	14.738	14.738	14.738	14.738	14.738	14.738	14.738	14.738	14.738	14.738	14.738	14.738	14.738	14.738	14.738	14.738	14.738	14.738	14.738	14.738	14.738	14.738	14.738	14.738	14.738
15.3405	17.3887	13.78	15.4828	17.8205	13.6198	15.1533	13.5689	14.5682	16.4325	16.4325	16.4325	16.4325	16.4325	16.4325	16.4325	16.4325	16.4325	NaN	NaN	NaN	17.2716	NaN	NaN	18.9378	18.7483	NaN	16.4325	16.4325	16.4325	16.4325	16.4325	16.4325	16.4325	16.4325	16.4325	13.8363	NaN	16.9278	NaN	18.8475	NaN	NaN	NaN	NaN	16.4325	16.4325	16.4325	16.4325	16.4325
NaN	NaN	NaN	NaN	NaN	NaN	NaN	NaN	NaN	NaN	NaN	NaN	NaN	NaN	NaN	NaN	NaN	NaN	NaN	NaN	NaN	NaN	NaN	NaN	NaN	NaN	NaN	NaN	NaN	NaN	NaN	NaN	NaN	NaN	NaN	NaN	NaN	NaN	NaN	NaN	NaN	NaN	NaN	NaN	NaN	NaN	NaN	NaN	NaN	NaN
20.2154	21.9174	20.1394	20.5955	21.3249	20.1984	20.2426	20.2388	20.1805	19.6895	19.7896	20.5475	21.4203	19.9227	20.1849	19.9147	20.2081	19.8096	19.4918	19.6916	20.0527	20.9854	20.1127	19.8916	22.3225	22.1853	19.88	20.7892	19.8175	19.6596	22.0667	19.4086	19.6262	19.7173	20.3703	19.586	20.6651	20.6217	20.9747	20.5774	21.7271	20.6036	20.512	20.6777	20.6296	20.0416	20.1854	20.1446	20.8426	20.8664
14.1664	16.9422	15.0965	15.3331	16.7631	15.6713	17.3871	17.8066	17.3608	16.2703	16.2447	15.6893	16.2045	15.9861	16.5342	17.7232	16.6301	17.1338	15.8762	13.1096	15.7585	16.032	16.1938	11.1334	16.8141	19.0447	15.5977	NaN	15.759	15.5818	16.971	17.1854	15.3875	18.8481	16.3066	16.0696	14.9322	NaN	16.5412	12.2121	17.7003	18.9386	NaN	15.2994	18.1803	14.9826	17.2486	15.7947	18.1073	17.2074
NaN	NaN	NaN	NaN	NaN	NaN	NaN	NaN	NaN	NaN	NaN	NaN	NaN	NaN	NaN	NaN	NaN	NaN	NaN	NaN	NaN	NaN	NaN	NaN	NaN	NaN	NaN	NaN	NaN	NaN	NaN	NaN	NaN	NaN	NaN	NaN	NaN	NaN	NaN	NaN	NaN	NaN	NaN	NaN	NaN	NaN	NaN	NaN	NaN	NaN
15.4621	15.4621	15.4621	15.4621	15.4621	15.4621	15.4621	15.4621	15.4621	15.1837	15.169	15.1538	15.4902	15.184	15.2313	15.2101	15.2176	15.161	15.4621	15.4621	15.4621	15.4621	15.4621	15.4621	15.4621	15.4621	15.4621	15.4621	15.4621	15.4621	15.4621	15.4621	15.4621	15.4621	15.4621	15.4621	14.7356	14.407	16.0356	14.3947	16.9996	14.628	14.11	14.5041	14.4694	15.4621	15.4621	15.4621	15.4621	15.4621
14.0513	14.0513	14.0513	14.1379	14.2577	14.1025	14.268	14.3276	14.2388	NaN	NaN	15.893	13.2889	11.569	13.6926	15.7111	13.7953	15.0029	13.1779	13.1779	13.1779	14.2523	14.3173	13.661	15.2152	15.5214	13.913	10.8388	10.8388	10.8388	14.3194	15.0627	13.9917	16.2358	14.7588	13.844	13.7182	NaN	15.9104	12.8889	13.0947	15.8483	NaN	14.7153	13.0397	14.1482	14.1482	14.1482	14.1482	14.1482
NaN	NaN	NaN	NaN	NaN	NaN	NaN	NaN	NaN	NaN	NaN	NaN	NaN	NaN	NaN	NaN	NaN	NaN	NaN	NaN	NaN	NaN	NaN	NaN	NaN	NaN	NaN	NaN	NaN	NaN	NaN	NaN	NaN	NaN	NaN	NaN	NaN	NaN	NaN	NaN	NaN	NaN	NaN	NaN	NaN	NaN	NaN	NaN	NaN	NaN
12.6158	12.6158	12.6158	12.6158	12.6158	12.6158	12.6158	12.6158	12.6158	12.6158	12.6158	12.6158	12.6158	12.6158	12.6158	12.6158	12.6158	12.6158	12.6158	12.6158	12.6158	12.6158	12.6158	12.6158	12.6158	12.6158	12.6158	12.6158	12.6158	12.6158	12.6158	12.6158	12.6158	12.6158	12.6158	12.6158	12.6158	12.6158	12.6158	12.6158	12.6158	12.6158	12.6158	12.6158	12.6158	12.6158	12.6158	12.6158	12.6158	12.6158
13.6085	13.6085	13.6085	13.6085	13.6085	13.6085	13.6085	13.6085	13.6085	13.6085	13.6085	13.6085	13.6085	13.6085	13.6085	13.6085	13.6085	13.6085	13.107	13.1364	13.8602	13.4006	12.9712	12.8721	14.1638	14.5472	13.3504	12.7268	NaN	11.8761	12.6101	10.078	NaN	15.3579	15.5755	15.4592	14.0656	11.4737	14.5808	9.35777	13.8003	13.7505	11.3854	13.4438	14.2376	NaN	15.287	NaN	15.6003	15.0414
11.6726	11.6726	11.6726	11.6726	11.6726	11.6726	11.6726	11.6726	11.6726	11.6726	11.6726	11.6726	11.6726	11.6726	11.6726	11.6726	11.6726	11.6726	NaN	NaN	11.5519	11.4038	NaN	11.247	14.1549	14.1594	NaN	11.726	11.5572	12.0231	12.9559	12.1188	11.3748	11.4726	9.90669	7.61963	11.1051	11.1051	11.1051	11.1051	11.1051	12.4736	11.9696	12.3985	12.3963	11.6726	11.6726	11.6726	11.6726	11.6726
11.1015	11.1015	11.1015	11.1015	11.1015	11.1015	11.1015	11.1015	11.1015	11.1015	11.1015	11.1015	11.1015	11.1015	11.1015	11.1015	11.1015	11.1015	11.1015	11.1015	11.1015	11.1015	11.1015	11.1015	11.1015	11.1015	11.1015	11.1015	11.1015	11.1015	11.1015	11.1015	11.1015	11.1015	11.1015	11.1015	16.1636	NaN	NaN	NaN	NaN	NaN	NaN	14.9597	7.65253	11.1015	11.1015	11.1015	11.1015	11.1015
NaN	NaN	NaN	NaN	NaN	NaN	NaN	NaN	NaN	NaN	NaN	NaN	NaN	NaN	NaN	NaN	NaN	NaN	NaN	NaN	NaN	NaN	NaN	NaN	NaN	NaN	NaN	NaN	NaN	NaN	NaN	NaN	NaN	NaN	NaN	NaN	NaN	NaN	NaN	NaN	NaN	NaN	NaN	NaN	NaN	NaN	NaN	NaN	NaN	NaN
10.4774	10.4774	10.4774	10.4774	10.4774	10.4774	10.4774	10.4774	10.4774	10.4774	10.4774	10.4774	10.4774	10.4774	10.4774	10.4774	10.4774	10.4774	10.4774	10.4774	10.4774	10.4774	10.4774	10.4774	10.4774	10.4774	10.4774	10.4774	10.4774	10.4774	10.4774	10.4774	10.4774	10.4774	10.4774	10.4774	10.4774	10.4774	10.4774	10.4774	10.4774	10.4774	10.4774	10.4774	10.4774	10.4774	10.4774	10.4774	10.4774	10.4774
NaN	NaN	NaN	NaN	NaN	NaN	NaN	NaN	NaN	NaN	NaN	NaN	NaN	NaN	NaN	NaN	NaN	NaN	NaN	NaN	NaN	NaN	NaN	NaN	NaN	NaN	NaN	NaN	NaN	NaN	NaN	NaN	NaN	NaN	NaN	NaN	NaN	NaN	NaN	NaN	NaN	NaN	NaN	NaN	NaN	NaN	NaN	NaN	NaN	NaN
14.7985	16.699	13.4267	14.8619	16.7423	13.1924	13.252	13.8621	14.1069	14.0783	13.5954	16.4422	15.7271	14.1563	14.8929	14.2096	15.1626	13.5062	NaN	NaN	14.3918	15.8623	NaN	NaN	17.6999	17.4153	NaN	15.5738	15.5738	15.5738	15.5738	15.5738	15.5738	15.5738	15.5738	15.5738	13.335	NaN	17.0125	NaN	17.8829	NaN	NaN	NaN	NaN	15.5738	15.5738	15.5738	15.5738	15.5738
19.633	19.9356	19.1307	19.3103	19.917	19.2052	19.2488	19.2037	19.2429	19.1146	19.0449	20.6813	19.5997	19.1372	19.1401	19.0235	19.4792	18.8651	NaN	15.1115	20.5133	19.2042	17.5049	NaN	21.3056	20.7005	16.1776	20.0327	19.3686	19.3595	20.1675	19.1239	18.9451	19.3417	19.0337	19.1379	19.8093	19.0884	20.1443	18.438	20.3867	19.0928	18.334	18.6118	19.2032	18.3644	18.9151	18.8808	19.9849	20.0172
NaN	NaN	NaN	NaN	NaN	NaN	NaN	NaN	NaN	NaN	NaN	NaN	NaN	NaN	NaN	NaN	NaN	NaN	NaN	NaN	NaN	NaN	NaN	NaN	NaN	NaN	NaN	NaN	NaN	NaN	NaN	NaN	NaN	NaN	NaN	NaN	NaN	NaN	NaN	NaN	NaN	NaN	NaN	NaN	NaN	NaN	NaN	NaN	NaN	NaN
NaN	NaN	NaN	NaN	NaN	NaN	NaN	NaN	NaN	NaN	NaN	NaN	NaN	NaN	NaN	NaN	NaN	NaN	NaN	NaN	NaN	NaN	NaN	NaN	NaN	NaN	NaN	NaN	NaN	NaN	NaN	NaN	NaN	NaN	NaN	NaN	NaN	NaN	NaN	NaN	NaN	NaN	NaN	NaN	NaN	NaN	NaN	NaN	NaN	NaN
11.1492	11.1492	11.1492	11.1492	11.1492	11.1492	11.1492	11.1492	11.1492	11.1492	11.1492	11.1492	11.1492	11.1492	11.1492	11.1492	11.1492	11.1492	11.1492	11.1492	11.1492	11.1492	11.1492	11.1492	11.1492	11.1492	11.1492	11.1492	11.1492	11.1492	11.1492	11.1492	11.1492	11.1492	11.1492	11.1492	11.1492	11.1492	11.1492	11.1492	11.1492	11.1492	11.1492	11.1492	11.1492	11.1492	11.1492	11.1492	11.1492	11.1492
9.3458	9.3458	9.3458	9.3458	9.3458	9.3458	9.3458	9.3458	9.3458	NaN	NaN	12.8442	NaN	NaN	NaN	10.1351	11.5452	NaN	9.3458	9.3458	9.3458	9.3458	9.3458	9.3458	9.3458	9.3458	9.3458	9.3458	9.3458	9.3458	9.3458	9.3458	9.3458	9.3458	9.3458	9.3458	9.3458	9.3458	9.3458	9.3458	9.3458	9.3458	9.3458	9.3458	9.3458	9.3458	9.3458	9.3458	9.3458	9.3458
17.2002	14.8613	NaN	NaN	16.1695	13.8207	NaN	11.5389	13.6218	12.5815	12.5482	19.0281	NaN	16.006	NaN	NaN	NaN	NaN	NaN	NaN	18.363	NaN	NaN	NaN	15.803	16.6499	NaN	15.1119	15.1119	15.1119	15.1119	15.1119	15.1119	15.1119	15.1119	15.1119	15.7842	15.4743	16.5124	NaN	16.6145	11.3532	NaN	NaN	14.1265	15.1119	15.1119	15.1119	15.1119	15.1119
NaN	NaN	NaN	NaN	NaN	NaN	NaN	NaN	NaN	NaN	NaN	NaN	NaN	NaN	NaN	NaN	NaN	NaN	NaN	NaN	NaN	NaN	NaN	NaN	NaN	NaN	NaN	NaN	NaN	NaN	NaN	NaN	NaN	NaN	NaN	NaN	NaN	NaN	NaN	NaN	NaN	NaN	NaN	NaN	NaN	NaN	NaN	NaN	NaN	NaN
NaN	NaN	NaN	NaN	NaN	NaN	NaN	NaN	NaN	NaN	NaN	NaN	NaN	NaN	NaN	NaN	NaN	NaN	NaN	NaN	NaN	NaN	NaN	NaN	NaN	NaN	NaN	NaN	NaN	NaN	NaN	NaN	NaN	NaN	NaN	NaN	NaN	NaN	NaN	NaN	NaN	NaN	NaN	NaN	NaN	NaN	NaN	NaN	NaN	NaN
15.2716	15.2716	15.2716	15.2716	15.2716	15.2716	15.2716	15.2716	15.2716	15.2716	15.2716	15.2716	15.2716	15.2716	15.2716	15.2716	15.2716	15.2716	15.2716	15.2716	15.2716	15.2716	15.2716	15.2716	15.2716	15.2716	15.2716	15.2716	15.2716	15.2716	15.2716	15.2716	15.2716	15.2716	15.2716	15.2716	15.0639	14.5564	15.7358	14.768	16.1826	14.9636	14.5471	14.9962	14.8724	15.2716	15.2716	15.2716	15.2716	15.2716
13.4328	12.9657	12.5474	12.9438	13.1183	12.9127	13.1623	13.1948	13.209	13.1089	12.4357	13.8273	13.1928	13.2534	13.0997	13.242	12.8056	12.2682	NaN	11.3352	14.8922	12.8312	11.6802	NaN	14.9435	13.847	NaN	13.8544	12.7791	13.0737	14.2305	13.3175	12.2755	12.5271	10.9502	12.5258	14.9257	NaN	15.5231	NaN	14.5574	12.0445	NaN	NaN	13.5394	9.35963	12.1967	11.6422	12.5081	13.2416
16.3405	17.2112	13.6154	15.6439	17.8098	14.515	15.6294	16.1764	16.6491	16.4285	15.9159	17.9195	16.6012	15.4732	16.1703	15.583	17.0172	13.7681	13.9634	15.5711	18.4276	16.3737	15.6668	14.6246	17.6323	17.1322	14.6076	16.6153	16.6153	16.6153	16.6153	16.6153	16.6153	16.6153	16.6153	16.6153	17.3479	12.5657	17.7504	NaN	17.8673	16.2512	NaN	14.5454	16.168	16.6153	16.6153	16.6153	16.6153	16.6153
NaN	NaN	NaN	NaN	NaN	NaN	NaN	NaN	NaN	NaN	NaN	NaN	NaN	NaN	NaN	NaN	NaN	NaN	NaN	NaN	NaN	NaN	NaN	NaN	NaN	NaN	NaN	NaN	NaN	NaN	NaN	NaN	NaN	NaN	NaN	NaN	NaN	NaN	NaN	NaN	NaN	NaN	NaN	NaN	NaN	NaN	NaN	NaN	NaN	NaN
19.2592	19.4726	18.7939	18.7118	18.7457	19.4401	19.342	18.898	19.1238	19.0801	18.8523	18.5915	19.6112	18.6639	19.5461	19.6907	18.9823	19.1139	19.4558	19.2259	19.0452	19.0781	19.4143	19.0661	18.9621	19.0945	18.7893	19.347	19.1426	19.0919	19.5712	19.2448	18.9826	19.1404	18.4511	19.3058	19.1224	18.3852	19.3146	16.8493	19.0227	19.2558	16.3932	19.7278	20.0508	19.0173	19.8235	19.1738	19.3401	19.9536
17.2845	18.0655	18.0187	16.9123	17.763	17.9577	18.2054	18.6031	18.143	17.3621	17.8755	17.264	17.8383	18.6471	18.4223	17.848	18.7597	16.7656	17.7119	18.9269	18.7446	16.5093	17.3218	19.7103	NaN	17.6923	18.2346	17.658	17.7822	16.5897	17.6373	18.8854	19.0225	18.9946	17.7598	17.6116	19.0258	NaN	17.3394	14.1455	16.1168	19.1858	17.4922	18.9384	18.8053	17.6004	17.846	17.7246	18.1604	18.3222
15.7573	15.7573	15.7573	15.7573	15.7573	15.7573	15.7573	15.7573	15.7573	15.7573	15.7573	15.7573	15.7573	15.7573	15.7573	15.7573	15.7573	15.7573	15.871	16.3237	15.9003	15.5661	15.7112	15.7687	15.5216	15.6347	15.8378	15.7573	15.7573	15.7573	15.7573	15.7573	15.7573	15.7573	15.7573	15.7573	15.7573	15.7573	15.7573	15.7573	15.7573	15.7573	15.7573	15.7573	15.7573	15.66	16.2832	15.9727	15.7258	15.9544
12.5981	12.5981	12.5981	12.5981	12.5981	12.5981	12.5981	12.5981	12.5981	12.5981	12.5981	12.5981	12.5981	12.5981	12.5981	12.5981	12.5981	12.5981	13.5599	13.5376	13.4068	12.0138	NaN	12.1754	12.2795	13.1169	11.2339	13.4501	NaN	12.6046	NaN	15.2758	13.1999	14.5046	NaN	14.033	12.797	NaN	12.306	9.58452	12.8344	13.552	5.15645	12.1525	13.8147	12.5981	12.5981	12.5981	12.5981	12.5981
16.9916	17.3866	16.7133	16.7826	17.2846	16.813	16.92	16.846	16.7515	16.9057	16.8463	17.2922	16.9893	16.8419	16.8465	16.9294	17.0456	16.843	NaN	NaN	16.5917	17.5255	11.9662	NaN	19.1723	19.1356	NaN	17.2113	16.8311	16.6979	17.3681	16.7616	16.7158	16.7127	16.5188	16.5402	16.9973	15.1575	18.2671	14.8201	17.9939	16.9743	NaN	15.7159	16.9107	16.7317	16.9181	16.732	17.3621	17.1458
15.3974	15.3974	15.3974	15.3974	15.3974	15.3974	15.3974	15.3974	15.3974	15.3974	15.3974	15.3974	15.3974	15.3974	15.3974	15.3974	15.3974	15.3974	14.8071	15.1633	15.3563	15.5995	15.0799	14.7578	16.1154	16.1516	14.6904	15.4629	15.2993	15.3029	15.539	15.386	15.2632	15.3555	15.2814	15.3813	15.2836	14.852	15.5822	14.6813	16.4978	14.9972	14.7061	15.1386	15.3476	15.3974	15.3974	15.3974	15.3974	15.3974
19.0449	19.8104	19.17	19.3079	18.8165	19.3867	19.7435	19.0887	19.7462	17.6313	18.8919	19.1958	20.2853	19.0195	19.774	19.9107	19.3248	19.3571	20.0704	19.9475	19.2214	19.1575	19.2694	19.118	19.2228	19.4957	18.8365	19.4932	19.4826	19.3335	20.1	19.6806	19.0967	19.4003	18.3656	19.8817	19.4934	18.9608	19.3271	18.9513	19.0714	19.5066	18.8188	19.7092	19.9255	18.5666	19.1977	19.1069	19.5121	20.3285
15.1193	15.9764	14.8017	14.6412	14.8651	15.3615	15.4194	15.4887	15.3746	16.2783	15.8259	12.6732	16.0755	15.3067	15.5021	15.2194	14.7749	13.3377	15.2934	15.2996	15.2758	15.2439	15.2398	15.2439	15.2104	15.2384	15.2415	13.7708	15.0339	13.7182	16.3017	16.2235	16.6703	16.7382	NaN	14.5868	14.0871	NaN	13.9016	13.0123	NaN	17.4955	NaN	17.362	15.3154	15.2513	15.2513	15.2513	15.2513	15.2513
14.3253	14.3253	14.3253	14.3253	14.3253	14.3253	14.3253	14.3253	14.3253	14.3253	14.3253	14.3253	14.3253	14.3253	14.3253	14.3253	14.3253	14.3253	14.3253	14.3253	14.3253	14.3253	14.3253	14.3253	14.3253	14.3253	14.3253	14.3253	14.3253	14.3253	14.3253	14.3253	14.3253	14.3253	14.3253	14.3253	14.3253	14.3253	14.3253	14.3253	14.3253	14.3253	14.3253	14.3253	14.3253	14.3253	14.3253	14.3253	14.3253	14.3253
13.7686	13.7686	13.7686	13.7686	13.7686	13.7686	13.7686	13.7686	13.7686	13.7686	13.7686	13.7686	13.7686	13.7686	13.7686	13.7686	13.7686	13.7686	9.09533	NaN	14.4659	13.4802	13.4115	NaN	15.614	15.4006	12.6484	NaN	NaN	14.2019	14.8926	15.5874	NaN	16.7622	12.8599	14.5411	15.2106	NaN	16.143	NaN	14.9539	16.6738	NaN	NaN	13.918	13.7686	13.7686	13.7686	13.7686	13.7686
NaN	NaN	NaN	NaN	NaN	NaN	NaN	NaN	NaN	NaN	NaN	NaN	NaN	NaN	NaN	NaN	NaN	NaN	NaN	NaN	NaN	NaN	NaN	NaN	NaN	NaN	NaN	NaN	NaN	NaN	NaN	NaN	NaN	NaN	NaN	NaN	NaN	NaN	NaN	NaN	NaN	NaN	NaN	NaN	NaN	NaN	NaN	NaN	NaN	NaN
12.8475	12.8475	12.8475	12.8475	12.8475	12.8475	12.8475	12.8475	12.8475	12.8475	12.8475	12.8475	12.8475	12.8475	12.8475	12.8475	12.8475	12.8475	12.4303	12.6564	12.8418	12.9297	12.3126	12.6662	13.4704	13.2604	12.3079	12.8475	12.8475	12.8475	12.8475	12.8475	12.8475	12.8475	12.8475	12.8475	12.8475	12.8475	12.8475	12.8475	12.8475	12.8475	12.8475	12.8475	12.8475	12.8475	12.8475	12.8475	12.8475	12.8475
12.9649	12.9649	12.9649	12.9649	12.9649	12.9649	12.9649	12.9649	12.9649	12.9649	12.9649	12.9649	12.9649	12.9649	12.9649	12.9649	12.9649	12.9649	12.9649	12.9649	12.9649	12.9649	12.9649	12.9649	12.9649	12.9649	12.9649	12.9649	12.9649	12.9649	12.9649	12.9649	12.9649	12.9649	12.9649	12.9649	12.9649	12.9649	12.9649	12.9649	12.9649	12.9649	12.9649	12.9649	12.9649	12.9649	12.9649	12.9649	12.9649	12.9649
18.03	17.8385	17.7409	17.7996	17.8431	17.8571	17.9827	18.2984	18.7924	19.1527	17.0436	17.7657	17.4471	18.1994	18.2329	18.5485	18.3524	16.4736	17.6928	17.653	17.6308	19.5912	18.0653	17.407	17.7767	17.9988	17.5486	16.3155	16.6786	16.5385	17.9542	19.1067	17.1533	20.037	17.1155	17.9581	17.9955	NaN	18.071	NaN	15.331	19.4073	17.8542	19.0505	19.4319	18.1741	16.6255	16.9445	17.9793	18.5157
9.66484	9.66484	9.66484	9.66484	9.66484	9.66484	9.66484	9.66484	9.66484	9.66484	9.66484	9.66484	9.66484	9.66484	9.66484	9.66484	9.66484	9.66484	NaN	NaN	NaN	11.2934	NaN	NaN	14.2133	13.4419	NaN	9.66484	9.66484	9.66484	9.66484	9.66484	9.66484	9.66484	9.66484	9.66484	9.66484	9.66484	9.66484	9.66484	9.66484	9.66484	9.66484	9.66484	9.66484	9.66484	9.66484	9.66484	9.66484	9.66484
16.0071	16.0071	16.0071	16.0071	16.0071	16.0071	16.0071	16.0071	16.0071	15.7368	15.9006	16.0926	16.044	15.8862	15.8633	15.9459	15.9183	15.7685	15.1724	15.2249	15.7085	16.1308	15.2936	15.4971	17.0148	16.8937	15.4996	16.0071	16.0071	16.0071	16.0071	16.0071	16.0071	16.0071	16.0071	16.0071	16.0071	16.0071	16.0071	16.0071	16.0071	16.0071	16.0071	16.0071	16.0071	16.0071	16.0071	16.0071	16.0071	16.0071
14.4474	16.1623	14.1522	15.1133	16.3428	14.4486	14.8068	15.0691	14.7235	15.4625	15.4625	15.4625	15.4625	15.4625	15.4625	15.4625	15.4625	15.4625	14.0735	14.2112	14.6648	15.6485	14.4536	14.369	16.8499	16.5501	14.206	15.4625	15.4625	15.4625	15.4625	15.4625	15.4625	15.4625	15.4625	15.4625	14.801	14.3927	15.9718	14.4762	16.9758	14.7203	14.2311	14.7385	14.4115	14.8867	15.5075	15.0731	15.4764	15.4062
11.7591	11.7591	11.7591	11.7591	11.7591	11.7591	11.7591	11.7591	11.7591	11.7591	11.7591	11.7591	11.7591	11.7591	11.7591	11.7591	11.7591	11.7591	11.7591	11.7591	11.7591	11.7591	11.7591	11.7591	11.7591	11.7591	11.7591	11.7591	11.7591	11.7591	11.7591	11.7591	11.7591	11.7591	11.7591	11.7591	11.7591	11.7591	11.7591	11.7591	11.7591	11.7591	11.7591	11.7591	11.7591	11.7591	11.7591	11.7591	11.7591	11.7591
8.92841	8.92841	8.92841	8.92841	8.92841	8.92841	8.92841	8.92841	8.92841	8.92841	8.92841	8.92841	8.92841	8.92841	8.92841	8.92841	8.92841	8.92841	8.92841	8.92841	8.92841	8.92841	8.92841	8.92841	8.92841	8.92841	8.92841	8.92841	8.92841	8.92841	8.92841	8.92841	8.92841	8.92841	8.92841	8.92841	NaN	NaN	12.9602	NaN	14.1798	NaN	NaN	NaN	NaN	8.92841	8.92841	8.92841	8.92841	8.92841
9.91749	9.91749	9.91749	9.91749	9.91749	9.91749	9.91749	9.91749	9.91749	9.91749	9.91749	9.91749	9.91749	9.91749	9.91749	9.91749	9.91749	9.91749	9.91749	9.91749	9.91749	9.91749	9.91749	9.91749	9.91749	9.91749	9.91749	9.91749	9.91749	9.91749	9.91749	9.91749	9.91749	9.91749	9.91749	9.91749	9.91749	9.91749	9.91749	9.91749	9.91749	9.91749	9.91749	9.91749	9.91749	9.91749	9.91749	9.91749	9.91749	9.91749
NaN	NaN	NaN	NaN	NaN	NaN	NaN	NaN	NaN	NaN	NaN	NaN	NaN	NaN	NaN	NaN	NaN	NaN	NaN	NaN	NaN	NaN	NaN	NaN	NaN	NaN	NaN	NaN	NaN	NaN	NaN	NaN	NaN	NaN	NaN	NaN	NaN	NaN	NaN	NaN	NaN	NaN	NaN	NaN	NaN	NaN	NaN	NaN	NaN	NaN
14.4769	14.4769	14.4769	14.4769	14.4769	14.4769	14.4769	14.4769	14.4769	14.4769	14.4769	14.4769	14.4769	14.4769	14.4769	14.4769	14.4769	14.4769	13.4346	14.1418	14.6559	14.5572	13.8039	13.5419	15.4439	15.3859	13.6956	14.6883	14.5527	14.3847	14.7712	14.3203	14.2129	14.3857	14.4589	14.2601	14.4545	14.3187	14.6156	14.444	14.5664	14.4206	14.3356	14.5268	14.4983	14.4769	14.4769	14.4769	14.4769	14.4769
15.3166	15.6007	15.3876	16.2384	15.1319	15.8791	15.4625	15.1609	15.234	14.9858	15.1558	15.2058	15.9121	15.1626	15.9675	15.3535	15.7447	15.9255	15.5716	15.5716	15.5716	15.5716	15.5716	15.5716	15.5716	15.5716	15.5716	15.4076	15.3982	15.1863	16.4161	15.6415	15.3062	15.6442	15.288	15.739	15.5716	15.5716	15.5716	15.5716	15.5716	15.5716	15.5716	15.5716	15.5716	15.5716	15.5716	15.5716	15.5716	15.5716
13.266	13.266	13.266	13.266	13.266	13.266	13.266	13.266	13.266	13.266	13.266	13.266	13.266	13.266	13.266	13.266	13.266	13.266	13.266	13.266	13.266	13.266	13.266	13.266	13.266	13.266	13.266	13.266	13.266	13.266	13.266	13.266	13.266	13.266	13.266	13.266	13.266	13.266	13.266	13.266	13.266	13.266	13.266	13.266	13.266	13.266	13.266	13.266	13.266	13.266
11.2466	11.2466	11.2466	11.2466	11.2466	11.2466	11.2466	11.2466	11.2466	11.2466	11.2466	11.2466	11.2466	11.2466	11.2466	11.2466	11.2466	11.2466	11.2466	11.2466	11.2466	11.2466	11.2466	11.2466	11.2466	11.2466	11.2466	11.2466	11.2466	11.2466	11.2466	11.2466	11.2466	11.2466	11.2466	11.2466	11.2466	11.2466	11.2466	11.2466	11.2466	11.2466	11.2466	11.2466	11.2466	11.2466	11.2466	11.2466	11.2466	11.2466
14.0142	14.0142	14.0142	14.0142	14.0142	14.0142	14.0142	14.0142	14.0142	14.0142	14.0142	14.0142	14.0142	14.0142	14.0142	14.0142	14.0142	14.0142	10.7436	11.2273	14.353	14.1568	12.6431	11.7425	15.7009	15.1969	11.4208	14.6673	13.4132	13.4015	14.9403	13.8545	13.098	13.4541	13.1221	13.2327	14.2745	NaN	15.7071	NaN	15.9445	7.93392	NaN	NaN	12.3787	14.0142	14.0142	14.0142	14.0142	14.0142
NaN	NaN	NaN	NaN	NaN	NaN	NaN	NaN	NaN	NaN	NaN	NaN	NaN	NaN	NaN	NaN	NaN	NaN	NaN	NaN	NaN	NaN	NaN	NaN	NaN	NaN	NaN	NaN	NaN	NaN	NaN	NaN	NaN	NaN	NaN	NaN	NaN	NaN	NaN	NaN	NaN	NaN	NaN	NaN	NaN	NaN	NaN	NaN	NaN	NaN
NaN	NaN	NaN	NaN	NaN	NaN	NaN	NaN	NaN	NaN	NaN	NaN	NaN	NaN	NaN	NaN	NaN	NaN	NaN	NaN	NaN	NaN	NaN	NaN	NaN	NaN	NaN	NaN	NaN	NaN	NaN	NaN	NaN	NaN	NaN	NaN	NaN	NaN	NaN	NaN	NaN	NaN	NaN	NaN	NaN	NaN	NaN	NaN	NaN	NaN
12.0507	12.0507	12.0507	12.0507	12.0507	12.0507	12.0507	12.0507	12.0507	12.0507	12.0507	12.0507	12.0507	12.0507	12.0507	12.0507	12.0507	12.0507	12.0507	12.0507	12.0507	12.0507	12.0507	12.0507	12.0507	12.0507	12.0507	NaN	NaN	NaN	15.1491	12.524	NaN	13.8211	NaN	12.4472	12.0507	12.0507	12.0507	12.0507	12.0507	12.0507	12.0507	12.0507	12.0507	NaN	12.6956	NaN	14.8754	12.3874
22.1928	22.9324	22.425	22.4098	22.1099	22.5683	22.6314	22.3712	22.5277	22.2431	22.2652	21.8149	22.7176	22.301	22.7674	22.9329	22.5695	22.6747	23.1594	22.6005	22.175	22.5209	22.5448	22.7925	22.2319	22.5907	21.7981	22.2439	21.7456	21.2653	22.8983	23.2676	22.9052	22.4679	22.3217	23.0245	22.285	20.9218	22.1938	22.2339	22.0798	23.1136	20.9967	22.8267	23.2904	22.4458	22.0074	22.5538	22.4377	23.517
12.5856	12.5856	12.5856	12.5856	12.5856	12.5856	12.5856	12.5856	12.5856	12.5856	12.5856	12.5856	12.5856	12.5856	12.5856	12.5856	12.5856	12.5856	6.29623	NaN	11.3534	13.0392	9.52413	11.4103	14.8667	14.4268	8.07514	12.5856	12.5856	12.5856	12.5856	12.5856	12.5856	12.5856	12.5856	12.5856	12.5856	12.5856	12.5856	12.5856	12.5856	12.5856	12.5856	12.5856	12.5856	12.5856	12.5856	12.5856	12.5856	12.5856
NaN	NaN	NaN	NaN	NaN	NaN	NaN	NaN	NaN	NaN	NaN	NaN	NaN	NaN	NaN	NaN	NaN	NaN	NaN	NaN	NaN	NaN	NaN	NaN	NaN	NaN	NaN	NaN	NaN	NaN	NaN	NaN	NaN	NaN	NaN	NaN	NaN	NaN	NaN	NaN	NaN	NaN	NaN	NaN	NaN	NaN	NaN	NaN	NaN	NaN
NaN	NaN	NaN	NaN	NaN	NaN	NaN	NaN	NaN	NaN	NaN	NaN	NaN	NaN	NaN	NaN	NaN	NaN	NaN	NaN	NaN	NaN	NaN	NaN	NaN	NaN	NaN	NaN	NaN	NaN	NaN	NaN	NaN	NaN	NaN	NaN	NaN	NaN	NaN	NaN	NaN	NaN	NaN	NaN	NaN	NaN	NaN	NaN	NaN	NaN
16.39	16.39	16.39	16.39	16.39	16.39	16.39	16.39	16.39	16.39	16.39	16.39	16.39	16.39	16.39	16.39	16.39	16.39	16.39	16.39	16.39	16.39	16.39	16.39	16.39	16.39	16.39	16.2445	16.5589	16.5106	16.5113	16.5121	16.1533	16.4931	16.3046	16.3321	16.39	16.39	16.39	16.39	16.39	16.39	16.39	16.39	16.39	16.39	16.39	16.39	16.39	16.39
NaN	NaN	NaN	NaN	NaN	NaN	NaN	NaN	NaN	NaN	NaN	NaN	NaN	NaN	NaN	NaN	NaN	NaN	NaN	NaN	NaN	NaN	NaN	NaN	NaN	NaN	NaN	NaN	NaN	NaN	NaN	NaN	NaN	NaN	NaN	NaN	NaN	NaN	NaN	NaN	NaN	NaN	NaN	NaN	NaN	NaN	NaN	NaN	NaN	NaN
NaN	NaN	NaN	NaN	NaN	NaN	NaN	NaN	NaN	NaN	NaN	NaN	NaN	NaN	NaN	NaN	NaN	NaN	NaN	NaN	NaN	NaN	NaN	NaN	NaN	NaN	NaN	NaN	NaN	NaN	NaN	NaN	NaN	NaN	NaN	NaN	NaN	NaN	NaN	NaN	NaN	NaN	NaN	NaN	NaN	NaN	NaN	NaN	NaN	NaN
14.5227	14.5227	14.5227	14.5227	14.5227	14.5227	14.5227	14.5227	14.5227	14.5227	14.5227	14.5227	14.5227	14.5227	14.5227	14.5227	14.5227	14.5227	13.4092	13.9382	14.2658	14.8549	13.8906	13.2705	15.4513	15.8235	12.3178	14.7127	14.2371	14.3768	15.1941	14.3653	14.1579	14.3661	14.2103	14.143	14.5231	14.0623	15.0245	14.1079	15.1062	14.3427	13.953	14.2954	14.2689	14.3868	14.3868	14.3868	14.3868	14.3868
13.0749	13.0749	13.0749	13.0749	13.0749	13.0749	13.0749	13.0749	13.0749	13.0749	13.0749	13.0749	13.0749	13.0749	13.0749	13.0749	13.0749	13.0749	13.0749	13.0749	13.0749	13.0749	13.0749	13.0749	13.0749	13.0749	13.0749	13.0749	13.0749	13.0749	13.0749	13.0749	13.0749	13.0749	13.0749	13.0749	13.0749	13.0749	13.0749	13.0749	13.0749	13.0749	13.0749	13.0749	13.0749	13.0749	13.0749	13.0749	13.0749	13.0749
NaN	NaN	NaN	NaN	NaN	NaN	NaN	NaN	NaN	NaN	NaN	NaN	NaN	NaN	NaN	NaN	NaN	NaN	NaN	NaN	NaN	NaN	NaN	NaN	NaN	NaN	NaN	NaN	NaN	NaN	NaN	NaN	NaN	NaN	NaN	NaN	NaN	NaN	NaN	NaN	NaN	NaN	NaN	NaN	NaN	NaN	NaN	NaN	NaN	NaN
NaN	NaN	NaN	NaN	NaN	NaN	NaN	NaN	NaN	NaN	NaN	NaN	NaN	NaN	NaN	NaN	NaN	NaN	NaN	NaN	NaN	NaN	NaN	NaN	NaN	NaN	NaN	NaN	NaN	NaN	NaN	NaN	NaN	NaN	NaN	NaN	NaN	NaN	NaN	NaN	NaN	NaN	NaN	NaN	NaN	NaN	NaN	NaN	NaN	NaN
16.0835	16.3027	16.0655	16.0611	16.3505	16.0646	16.0666	16.0584	16.0589	16.1598	16.1598	16.1598	16.1598	16.1598	16.1598	16.1598	16.1598	16.1598	15.5527	15.5906	15.7773	16.4006	15.7035	15.5864	17.2504	16.7722	15.5337	16.1598	16.1598	16.1598	16.1598	16.1598	16.1598	16.1598	16.1598	16.1598	15.4245	14.6192	16.8429	14.7191	17.7901	15.0014	14.1293	14.9294	14.959	16.1598	16.1598	16.1598	16.1598	16.1598
NaN	NaN	NaN	NaN	NaN	NaN	NaN	NaN	NaN	NaN	NaN	NaN	NaN	NaN	NaN	NaN	NaN	NaN	NaN	NaN	NaN	NaN	NaN	NaN	NaN	NaN	NaN	NaN	NaN	NaN	NaN	NaN	NaN	NaN	NaN	NaN	NaN	NaN	NaN	NaN	NaN	NaN	NaN	NaN	NaN	NaN	NaN	NaN	NaN	NaN
NaN	NaN	NaN	NaN	NaN	NaN	NaN	NaN	NaN	NaN	NaN	NaN	NaN	NaN	NaN	NaN	NaN	NaN	NaN	NaN	NaN	NaN	NaN	NaN	NaN	NaN	NaN	NaN	NaN	NaN	NaN	NaN	NaN	NaN	NaN	NaN	NaN	NaN	NaN	NaN	NaN	NaN	NaN	NaN	NaN	NaN	NaN	NaN	NaN	NaN
NaN	NaN	NaN	NaN	NaN	NaN	NaN	NaN	NaN	NaN	NaN	NaN	NaN	NaN	NaN	NaN	NaN	NaN	NaN	NaN	NaN	NaN	NaN	NaN	NaN	NaN	NaN	NaN	NaN	NaN	NaN	NaN	NaN	NaN	NaN	NaN	NaN	NaN	NaN	NaN	NaN	NaN	NaN	NaN	NaN	NaN	NaN	NaN	NaN	NaN
NaN	NaN	NaN	NaN	NaN	NaN	NaN	NaN	NaN	NaN	NaN	NaN	NaN	NaN	NaN	NaN	NaN	NaN	NaN	NaN	NaN	NaN	NaN	NaN	NaN	NaN	NaN	NaN	NaN	NaN	NaN	NaN	NaN	NaN	NaN	NaN	NaN	NaN	NaN	NaN	NaN	NaN	NaN	NaN	NaN	NaN	NaN	NaN	NaN	NaN
NaN	NaN	NaN	NaN	NaN	NaN	NaN	NaN	NaN	NaN	NaN	NaN	NaN	NaN	NaN	NaN	NaN	NaN	NaN	NaN	NaN	NaN	NaN	NaN	NaN	NaN	NaN	NaN	NaN	NaN	NaN	NaN	NaN	NaN	NaN	NaN	NaN	NaN	NaN	NaN	NaN	NaN	NaN	NaN	NaN	NaN	NaN	NaN	NaN	NaN
13.1515	13.1515	13.1515	13.1515	13.1515	13.1515	13.1515	13.1515	13.1515	13.1515	13.1515	13.1515	13.1515	13.1515	13.1515	13.1515	13.1515	13.1515	NaN	9.96958	13.6211	NaN	12.4392	NaN	15.6	15.3709	NaN	13.1515	13.1515	13.1515	13.1515	13.1515	13.1515	13.1515	13.1515	13.1515	13.4045	NaN	14.4806	NaN	13.5709	13.3146	NaN	13.7686	12.4056	13.1515	13.1515	13.1515	13.1515	13.1515
14.7951	15.2237	NaN	13.1654	15.3769	10.6376	12.8226	NaN	12.1357	NaN	NaN	17.3615	15.1408	8.62969	NaN	NaN	13.0449	NaN	NaN	9.5664	16.4428	10.5	NaN	NaN	17.2478	16.5333	NaN	16.2208	12.7766	13.9233	15.7741	NaN	NaN	13.623	NaN	NaN	14.2599	14.2599	14.2599	14.2599	14.2599	14.2599	14.2599	14.2599	14.2599	14.2599	14.2599	14.2599	14.2599	14.2599
12.6744	12.6744	12.6744	12.6744	12.6744	12.6744	12.6744	12.6744	12.6744	8.71984	10.0613	11.4902	13.624	11.4039	11.9388	11.813	11.9261	7.35167	NaN	NaN	10.1699	12.9881	10.5246	9.32084	14.4968	14.86	NaN	12.6744	12.6744	12.6744	12.6744	12.6744	12.6744	12.6744	12.6744	12.6744	NaN	NaN	12.4883	NaN	15.7171	NaN	NaN	NaN	12.2398	11.1789	11.7182	11.7179	12.8174	12.6996
NaN	NaN	NaN	NaN	NaN	NaN	NaN	21.4476	NaN	15.8443	15.8362	15.9357	16.0471	15.8839	15.926	15.904	15.9295	15.9298	13.8546	14.5028	14.8918	16.1476	14.6488	14.6311	17.5437	17.2983	14.3556	15.9833	15.9833	15.9833	15.9833	15.9833	15.9833	15.9833	15.9833	15.9833	15.9833	15.9833	15.9833	15.9833	15.9833	15.9833	15.9833	15.9833	15.9833	15.9833	15.9833	15.9833	15.9833	15.9833
9.40238	9.40238	9.40238	9.40238	9.40238	9.40238	9.40238	9.40238	9.40238	9.40238	9.40238	9.40238	9.40238	9.40238	9.40238	9.40238	9.40238	9.40238	9.40238	9.40238	9.40238	9.40238	9.40238	9.40238	9.40238	9.40238	9.40238	9.40238	9.40238	9.40238	9.40238	9.40238	9.40238	9.40238	9.40238	9.40238	9.40238	9.40238	9.40238	9.40238	9.40238	9.40238	9.40238	9.40238	9.40238	9.40238	9.40238	9.40238	9.40238	9.40238
11.0408	11.0408	11.0408	11.0408	11.0408	11.0408	11.0408	11.0408	11.0408	11.0408	11.0408	11.0408	11.0408	11.0408	11.0408	11.0408	11.0408	11.0408	11.0408	11.0408	11.0408	11.0408	11.0408	11.0408	11.0408	11.0408	11.0408	11.0408	11.0408	11.0408	11.0408	11.0408	11.0408	11.0408	11.0408	11.0408	NaN	NaN	13.9872	NaN	16.8538	NaN	NaN	NaN	NaN	11.0408	11.0408	11.0408	11.0408	11.0408
NaN	NaN	NaN	NaN	NaN	NaN	NaN	NaN	NaN	NaN	NaN	NaN	NaN	NaN	NaN	NaN	NaN	NaN	NaN	NaN	NaN	NaN	NaN	NaN	NaN	NaN	NaN	NaN	NaN	NaN	NaN	NaN	NaN	NaN	NaN	NaN	NaN	NaN	NaN	NaN	NaN	NaN	NaN	NaN	NaN	NaN	NaN	NaN	NaN	NaN
16.0888	16.0888	16.0888	16.0888	16.0888	16.0888	16.0888	16.0888	16.0888	15.3948	15.454	16.5263	16.5368	15.8931	16.0324	15.8169	16.144	15.4303	16.0888	16.0888	16.0888	16.0888	16.0888	16.0888	16.0888	16.0888	16.0888	16.0888	16.0888	16.0888	16.0888	16.0888	16.0888	16.0888	16.0888	16.0888	16.0888	16.0888	16.0888	16.0888	16.0888	16.0888	16.0888	16.0888	16.0888	16.0888	16.0888	16.0888	16.0888	16.0888
6.78941	6.78941	6.78941	6.78941	6.78941	6.78941	6.78941	6.78941	6.78941	6.78941	6.78941	6.78941	6.78941	6.78941	6.78941	6.78941	6.78941	6.78941	6.78941	6.78941	6.78941	6.78941	6.78941	6.78941	6.78941	6.78941	6.78941	6.78941	6.78941	6.78941	6.78941	6.78941	6.78941	6.78941	6.78941	6.78941	NaN	NaN	NaN	NaN	NaN	NaN	NaN	13.335	12.2351	6.78941	6.78941	6.78941	6.78941	6.78941
NaN	NaN	NaN	NaN	NaN	NaN	NaN	NaN	NaN	NaN	NaN	NaN	NaN	NaN	NaN	NaN	NaN	NaN	NaN	NaN	NaN	NaN	NaN	NaN	NaN	NaN	NaN	NaN	NaN	NaN	NaN	NaN	NaN	NaN	NaN	NaN	NaN	NaN	NaN	NaN	NaN	NaN	NaN	NaN	NaN	NaN	NaN	NaN	NaN	NaN
NaN	NaN	NaN	NaN	NaN	NaN	NaN	NaN	NaN	NaN	NaN	NaN	NaN	NaN	NaN	NaN	NaN	NaN	NaN	NaN	NaN	NaN	NaN	NaN	NaN	NaN	NaN	NaN	NaN	NaN	NaN	NaN	NaN	NaN	NaN	NaN	NaN	NaN	NaN	NaN	NaN	NaN	NaN	NaN	NaN	NaN	NaN	NaN	NaN	NaN
15.3556	15.3556	15.3556	15.3556	15.3556	15.3556	15.3556	15.3556	15.3556	15.1311	15.2233	15.8321	15.2503	13.7328	15.7353	16.3531	15.2352	13.6131	15.3556	15.3556	15.3556	15.3556	15.3556	15.3556	15.3556	15.3556	15.3556	15.3556	15.3556	15.3556	15.3556	15.3556	15.3556	15.3556	15.3556	15.3556	16.4543	NaN	17.0348	NaN	17.0782	15.0246	NaN	NaN	15.7574	13.6232	16.4476	15.2191	15.5921	15.5517
14.3666	17.1908	14.3184	15.721	17.015	14.3891	14.3999	14.5114	14.2185	16.0122	16.0122	16.0122	16.0122	16.0122	16.0122	16.0122	16.0122	16.0122	16.0122	16.0122	16.0122	16.0122	16.0122	16.0122	16.0122	16.0122	16.0122	16.0122	16.0122	16.0122	16.0122	16.0122	16.0122	16.0122	16.0122	16.0122	16.0122	16.0122	16.0122	16.0122	16.0122	16.0122	16.0122	16.0122	16.0122	15.5959	16.908	15.6021	16.2852	16.1026
12.7071	12.7071	12.7071	12.7071	12.7071	12.7071	12.7071	12.7071	12.7071	12.7071	12.7071	12.7071	12.7071	12.7071	12.7071	12.7071	12.7071	12.7071	12.7071	12.7071	12.7071	12.7071	12.7071	12.7071	12.7071	12.7071	12.7071	12.7071	12.7071	12.7071	12.7071	12.7071	12.7071	12.7071	12.7071	12.7071	12.7071	12.7071	12.7071	12.7071	12.7071	12.7071	12.7071	12.7071	12.7071	12.7071	12.7071	12.7071	12.7071	12.7071
16.5335	16.5335	16.5335	16.5335	16.5335	16.5335	16.5335	16.5335	16.5335	16.5335	16.5335	16.5335	16.5335	16.5335	16.5335	16.5335	16.5335	16.5335	16.5335	16.5335	16.5335	16.5335	16.5335	16.5335	16.5335	16.5335	16.5335	16.5335	16.5335	16.5335	16.5335	16.5335	16.5335	16.5335	16.5335	16.5335	NaN	NaN	18.0756	NaN	20.5246	NaN	NaN	NaN	NaN	16.5335	16.5335	16.5335	16.5335	16.5335
10.4961	10.4961	10.4961	10.4961	10.4961	10.4961	10.4961	10.4961	10.4961	10.4961	10.4961	10.4961	10.4961	10.4961	10.4961	10.4961	10.4961	10.4961	10.4961	10.4961	10.4961	10.4961	10.4961	10.4961	10.4961	10.4961	10.4961	10.4961	10.4961	10.4961	10.4961	10.4961	10.4961	10.4961	10.4961	10.4961	10.4961	10.4961	10.4961	10.4961	10.4961	10.4961	10.4961	10.4961	10.4961	10.4961	10.4961	10.4961	10.4961	10.4961
NaN	NaN	NaN	NaN	NaN	NaN	NaN	NaN	NaN	NaN	NaN	NaN	NaN	NaN	NaN	NaN	NaN	NaN	NaN	NaN	NaN	NaN	NaN	NaN	NaN	NaN	NaN	NaN	NaN	NaN	NaN	NaN	NaN	NaN	NaN	NaN	NaN	NaN	NaN	NaN	NaN	NaN	NaN	NaN	NaN	NaN	NaN	NaN	NaN	NaN
12.0308	12.0308	12.0308	12.0308	12.0308	12.0308	12.0308	12.0308	12.0308	12.0308	12.0308	12.0308	12.0308	12.0308	12.0308	12.0308	12.0308	12.0308	12.0308	12.0308	12.0308	12.0308	12.0308	12.0308	12.0308	12.0308	12.0308	12.0308	12.0308	12.0308	12.0308	12.0308	12.0308	12.0308	12.0308	12.0308	12.0308	12.0308	12.0308	12.0308	12.0308	12.0308	12.0308	12.0308	12.0308	12.0308	12.0308	12.0308	12.0308	12.0308
NaN	NaN	NaN	NaN	NaN	NaN	NaN	NaN	NaN	NaN	NaN	NaN	NaN	NaN	NaN	NaN	NaN	NaN	NaN	NaN	NaN	NaN	NaN	NaN	NaN	NaN	NaN	NaN	NaN	NaN	NaN	NaN	NaN	NaN	NaN	NaN	NaN	NaN	NaN	NaN	NaN	NaN	NaN	NaN	NaN	NaN	NaN	NaN	NaN	NaN
NaN	NaN	NaN	NaN	NaN	NaN	NaN	NaN	NaN	NaN	NaN	NaN	NaN	NaN	NaN	NaN	NaN	NaN	NaN	NaN	NaN	NaN	NaN	NaN	NaN	NaN	NaN	NaN	NaN	NaN	NaN	NaN	NaN	NaN	NaN	NaN	NaN	NaN	NaN	NaN	NaN	NaN	NaN	NaN	NaN	NaN	NaN	NaN	NaN	NaN
17.4824	17.4824	17.4824	17.4824	17.4824	17.4824	17.4824	17.4824	17.4824	17.4824	17.4824	17.4824	17.4824	17.4824	17.4824	17.4824	17.4824	17.4824	17.737	19.7892	19.7552	NaN	NaN	NaN	19.3691	18.1086	NaN	18.2444	16.7899	17.1462	18.9501	16.2059	15.0612	17.3956	16.0632	16.2378	17.4759	NaN	19.472	NaN	20.0422	NaN	NaN	NaN	NaN	17.4824	17.4824	17.4824	17.4824	17.4824
10.4751	12.3508	NaN	10.1114	11.8952	11.3326	11.1982	9.37705	7.77759	10.6675	10.6675	10.6675	10.6675	10.6675	10.6675	10.6675	10.6675	10.6675	10.6675	10.6675	10.6675	10.6675	10.6675	10.6675	10.6675	10.6675	10.6675	10.6675	10.6675	10.6675	10.6675	10.6675	10.6675	10.6675	10.6675	10.6675	10.6675	10.6675	10.6675	10.6675	10.6675	10.6675	10.6675	10.6675	10.6675	NaN	14.0335	NaN	12.8224	11.8034
15.1686	16.3765	8.79786	NaN	14.4433	NaN	14.6184	14.3509	14.0535	14.2092	14.2092	14.2092	14.2092	14.2092	14.2092	14.2092	14.2092	14.2092	14.2092	14.2092	14.2092	14.2092	14.2092	14.2092	14.2092	14.2092	14.2092	14.2092	14.2092	14.2092	14.2092	14.2092	14.2092	14.2092	14.2092	14.2092	NaN	NaN	17.452	NaN	18.5652	NaN	NaN	NaN	NaN	14.2092	14.2092	14.2092	14.2092	14.2092
10.0991	10.0991	10.0991	10.0991	10.0991	10.0991	10.0991	10.0991	10.0991	10.0991	10.0991	10.0991	10.0991	10.0991	10.0991	10.0991	10.0991	10.0991	10.0991	10.0991	10.0991	10.0991	10.0991	10.0991	10.0991	10.0991	10.0991	10.0991	10.0991	10.0991	10.0991	10.0991	10.0991	10.0991	10.0991	10.0991	10.0991	10.0991	10.0991	10.0991	10.0991	10.0991	10.0991	10.0991	10.0991	10.0991	10.0991	10.0991	10.0991	10.0991
14.1126	14.1126	14.1126	14.1126	14.1126	14.1126	14.1126	14.1126	14.1126	14.1126	14.1126	14.1126	14.1126	14.1126	14.1126	14.1126	14.1126	14.1126	13.0327	13.0194	14.7988	14.3141	13.8623	12.1546	15.9164	14.8716	13.1002	15.3127	13.7393	14.1978	15.4902	14.0504	13.0178	14.3996	12.4248	13.2449	16.2018	12.5849	15.8496	NaN	14.8122	14.1281	NaN	NaN	15.0142	14.1126	14.1126	14.1126	14.1126	14.1126
NaN	NaN	NaN	NaN	NaN	NaN	NaN	NaN	NaN	NaN	NaN	NaN	NaN	NaN	NaN	NaN	NaN	NaN	NaN	NaN	NaN	NaN	NaN	NaN	NaN	NaN	NaN	NaN	NaN	NaN	NaN	NaN	NaN	NaN	NaN	NaN	NaN	NaN	NaN	NaN	NaN	NaN	NaN	NaN	NaN	NaN	NaN	NaN	NaN	NaN
NaN	NaN	NaN	NaN	NaN	NaN	NaN	NaN	NaN	NaN	NaN	NaN	NaN	NaN	NaN	NaN	NaN	NaN	NaN	NaN	NaN	NaN	NaN	NaN	NaN	NaN	NaN	NaN	NaN	NaN	NaN	NaN	NaN	NaN	NaN	NaN	NaN	NaN	NaN	NaN	NaN	NaN	NaN	NaN	NaN	NaN	NaN	NaN	NaN	NaN
13.4708	15.4112	12.8038	12.9668	15.1558	13.224	12.796	13.0888	13.2125	14.1213	14.1213	14.1213	14.1213	14.1213	14.1213	14.1213	14.1213	14.1213	14.1213	14.1213	14.1213	14.1213	14.1213	14.1213	14.1213	14.1213	14.1213	14.1213	14.1213	14.1213	14.1213	14.1213	14.1213	14.1213	14.1213	14.1213	14.1213	14.1213	14.1213	14.1213	14.1213	14.1213	14.1213	14.1213	14.1213	14.1213	14.1213	14.1213	14.1213	14.1213
10.8177	10.8177	10.8177	10.8177	10.8177	10.8177	10.8177	10.8177	10.8177	10.8177	10.8177	10.8177	10.8177	10.8177	10.8177	10.8177	10.8177	10.8177	10.8177	10.8177	10.8177	10.8177	10.8177	10.8177	10.8177	10.8177	10.8177	10.8177	10.8177	10.8177	10.8177	10.8177	10.8177	10.8177	10.8177	10.8177	10.8177	10.8177	10.8177	10.8177	10.8177	10.8177	10.8177	10.8177	10.8177	10.8177	10.8177	10.8177	10.8177	10.8177
15.4049	15.4049	15.4049	15.4049	15.4049	15.4049	15.4049	15.4049	15.4049	15.4049	15.4049	15.4049	15.4049	15.4049	15.4049	15.4049	15.4049	15.4049	15.1369	15.5429	16.2616	15.1783	15.8803	14.7966	15.16	15.2941	15.1113	16.1068	14.6711	14.9883	14.464	17.3412	14.7672	15.4552	14.0744	14.8963	15.8365	14.7771	16.0161	13.7399	16.6828	15.5357	14.3765	14.5681	15.2893	15.4049	15.4049	15.4049	15.4049	15.4049
14.3548	14.3548	14.3548	14.3548	14.3548	15.5355	15.7813	15.3395	15.2962	14.8822	14.8822	14.8822	14.8822	14.8822	14.8822	14.8822	14.8822	14.8822	14.8822	14.8822	14.8822	14.8822	14.8822	14.8822	14.8822	14.8822	14.8822	12.6385	12.6385	12.6385	12.6385	12.6385	15.8539	16.5587	15.7805	16.2042	14.7907	14.7907	14.7907	14.7907	14.7907	15.064	14.9355	15.0422	15.072	14.1252	14.1252	14.1252	14.1252	14.1252
15.3981	15.3981	15.3981	15.3981	15.3981	15.3981	15.3981	15.3981	15.3981	15.3981	15.3981	15.3981	15.3981	15.3981	15.3981	15.3981	15.3981	15.3981	NaN	NaN	14.72	14.5667	NaN	14.9836	18.1807	17.7815	14.7884	16.2705	NaN	12.2917	16.9204	NaN	14.1114	15.3207	12.7036	13.9433	15.1994	13.8461	16.8771	NaN	17.1802	13.0506	NaN	10.5384	13.5619	12.5677	12.8832	12.642	13.877	13.9643
NaN	NaN	NaN	NaN	NaN	NaN	NaN	NaN	NaN	NaN	NaN	NaN	NaN	NaN	NaN	NaN	NaN	NaN	NaN	NaN	NaN	NaN	NaN	NaN	NaN	NaN	NaN	NaN	NaN	NaN	NaN	NaN	NaN	NaN	NaN	NaN	NaN	NaN	NaN	NaN	NaN	NaN	NaN	NaN	NaN	NaN	NaN	NaN	NaN	NaN
NaN	NaN	NaN	NaN	NaN	NaN	NaN	NaN	NaN	NaN	NaN	NaN	NaN	NaN	NaN	NaN	NaN	NaN	NaN	NaN	NaN	NaN	NaN	NaN	NaN	NaN	NaN	NaN	NaN	NaN	NaN	NaN	NaN	NaN	NaN	NaN	NaN	NaN	NaN	NaN	NaN	NaN	NaN	NaN	NaN	NaN	NaN	NaN	NaN	NaN
NaN	NaN	NaN	NaN	NaN	NaN	NaN	NaN	NaN	NaN	NaN	NaN	NaN	NaN	NaN	NaN	NaN	NaN	NaN	NaN	NaN	NaN	NaN	NaN	NaN	NaN	NaN	NaN	NaN	NaN	NaN	NaN	NaN	NaN	NaN	NaN	NaN	NaN	NaN	NaN	NaN	NaN	NaN	NaN	NaN	NaN	NaN	NaN	NaN	NaN
14.789	17.0774	NaN	15.9005	8.93382	NaN	18.365	17.4374	17.1647	15.9542	16.1575	16.5703	16.9517	15.7104	16.5864	17.1562	16.8415	15.7719	15.8754	15.0646	16.1866	17.3001	16.964	15.7724	16.9339	17.3651	15.3325	15.5305	15.0822	16.4704	16.955	16.7483	16.7265	18.3874	15.2088	14.5969	16.2928	15.0275	17.3151	15.0314	16.1026	17.4439	15.1006	16.2791	17.1963	18.0769	16.75	NaN	17.3423	17.4224
20.4394	21.1463	20.2517	20.3746	21.4077	20.2706	20.2981	20.2879	20.3326	18.8212	19.4706	21.6013	20.4266	19.3128	19.361	21.6712	19.9981	19.9798	19.2259	19.7578	20.9275	20.6484	19.9733	19.6909	21.5508	21.6464	19.765	21.1051	20.0573	20.0673	21.4045	19.5877	18.8491	20.2504	19.5527	19.6806	18.8816	16.9594	20.6262	NaN	22.968	NaN	NaN	NaN	18.5134	18.9619	19.8176	19.6541	20.6846	20.7557
NaN	NaN	NaN	NaN	NaN	NaN	NaN	NaN	NaN	NaN	NaN	NaN	NaN	NaN	NaN	NaN	NaN	NaN	NaN	NaN	NaN	NaN	NaN	NaN	NaN	NaN	NaN	NaN	NaN	NaN	NaN	NaN	NaN	NaN	NaN	NaN	NaN	NaN	NaN	NaN	NaN	NaN	NaN	NaN	NaN	NaN	NaN	NaN	NaN	NaN
NaN	NaN	NaN	NaN	NaN	NaN	NaN	NaN	NaN	NaN	NaN	NaN	NaN	NaN	NaN	NaN	NaN	NaN	NaN	NaN	NaN	NaN	NaN	NaN	NaN	NaN	NaN	NaN	NaN	NaN	NaN	NaN	NaN	NaN	NaN	NaN	NaN	NaN	NaN	NaN	NaN	NaN	NaN	NaN	NaN	NaN	NaN	NaN	NaN	NaN
14.8057	14.8057	14.8057	14.8057	14.8057	14.8057	14.8057	14.8057	14.8057	14.8057	14.8057	14.8057	14.8057	14.8057	14.8057	14.8057	14.8057	14.8057	9.61528	12.5414	15.9066	14.6347	14.0779	8.35891	16.6516	15.1504	14.2651	15.9294	14.443	14.1298	16.1555	14.3893	13.1614	14.6596	10.0172	14.4449	14.8057	14.8057	14.8057	14.8057	14.8057	14.8057	14.8057	14.8057	14.8057	14.8057	14.8057	14.8057	14.8057	14.8057
13.7853	14.3367	13.8756	14.0179	13.7683	14.2907	14.2413	13.8714	14.2691	14.0879	14.0879	14.0879	14.0879	14.0879	14.0879	14.0879	14.0879	14.0879	14.0879	14.0879	14.0879	14.0879	14.0879	14.0879	14.0879	14.0879	14.0879	14.0879	14.0879	14.0879	14.0879	14.0879	14.0879	14.0879	14.0879	14.0879	14.0879	14.0879	14.0879	14.0879	14.0879	14.0879	14.0879	14.0879	14.0879	14.0879	14.0879	14.0879	14.0879	14.0879
NaN	NaN	NaN	NaN	NaN	NaN	NaN	NaN	NaN	NaN	NaN	NaN	NaN	NaN	NaN	NaN	NaN	NaN	NaN	NaN	NaN	NaN	NaN	NaN	NaN	NaN	NaN	NaN	NaN	NaN	NaN	NaN	NaN	NaN	NaN	NaN	NaN	NaN	NaN	NaN	NaN	NaN	NaN	NaN	NaN	NaN	NaN	NaN	NaN	NaN
8.79979	8.79979	8.79979	8.79979	8.79979	8.79979	8.79979	8.79979	8.79979	8.79979	8.79979	8.79979	8.79979	8.79979	8.79979	8.79979	8.79979	8.79979	8.79979	8.79979	8.79979	8.79979	8.79979	8.79979	8.79979	8.79979	8.79979	8.79979	8.79979	8.79979	8.79979	8.79979	8.79979	8.79979	8.79979	8.79979	8.79979	8.79979	8.79979	8.79979	8.79979	8.79979	8.79979	8.79979	8.79979	8.79979	8.79979	8.79979	8.79979	8.79979
14.2819	14.1209	12.6657	13.5471	14.2787	12.8017	13.5164	13.0984	13.2987	13.5564	12.9267	15.3392	13.863	13.1367	13.5136	13.3576	13.8556	11.9536	13.7889	13.7889	13.7889	13.7889	13.7889	13.7889	13.7889	13.7889	13.7889	14.7435	13.851	13.6438	14.3428	13.3918	13.0488	13.3625	13.2337	13.2862	15.2417	11.2196	14.9029	NaN	14.4812	10.9612	NaN	13.2162	14.053	NaN	14.0168	12.0173	14.1766	14.9179
14.9064	14.9064	14.9064	14.9064	14.9064	14.9064	14.9064	14.9064	14.9064	13.7425	11.6993	17.317	15.1106	NaN	8.24515	NaN	15.3512	NaN	14.9064	14.9064	14.9064	14.9064	14.9064	14.9064	14.9064	14.9064	14.9064	14.9064	14.9064	14.9064	14.9064	14.9064	14.9064	14.9064	14.9064	14.9064	14.9064	14.9064	14.9064	14.9064	14.9064	14.9064	14.9064	14.9064	14.9064	14.9064	14.9064	14.9064	14.9064	14.9064
NaN	NaN	NaN	NaN	NaN	NaN	NaN	NaN	NaN	NaN	NaN	NaN	NaN	NaN	NaN	NaN	NaN	NaN	NaN	NaN	NaN	NaN	NaN	NaN	NaN	NaN	NaN	NaN	NaN	NaN	NaN	NaN	NaN	NaN	NaN	NaN	NaN	NaN	NaN	NaN	NaN	NaN	NaN	NaN	NaN	NaN	NaN	NaN	NaN	NaN
13.7398	13.7398	13.7398	13.7398	13.7398	13.7398	13.7398	13.7398	13.7398	12.4578	12.9024	15.3974	13.9278	12.5946	13.4359	12.7572	13.9436	11.2535	NaN	NaN	15.2744	11.0559	NaN	NaN	15.6158	15.8731	NaN	13.7398	13.7398	13.7398	13.7398	13.7398	13.7398	13.7398	13.7398	13.7398	14.2561	NaN	15.7066	NaN	15.8533	NaN	NaN	NaN	NaN	NaN	14.5036	NaN	14.5117	15.7509
16.4913	16.4913	16.4913	16.4913	16.4913	16.4913	16.4913	16.4913	16.4913	16.4913	16.4913	16.4913	16.4913	16.4913	16.4913	16.4913	16.4913	16.4913	16.4913	16.4913	16.4913	16.4913	16.4913	16.4913	16.4913	16.4913	16.4913	16.4913	16.4913	16.4913	16.4913	16.4913	16.4913	16.4913	16.4913	16.4913	16.4913	16.4913	16.4913	16.4913	16.4913	16.4913	16.4913	16.4913	16.4913	16.4913	16.4913	16.4913	16.4913	16.4913
NaN	NaN	NaN	NaN	NaN	NaN	NaN	NaN	NaN	NaN	NaN	NaN	NaN	NaN	NaN	NaN	NaN	NaN	NaN	NaN	NaN	NaN	NaN	NaN	NaN	NaN	NaN	NaN	NaN	NaN	NaN	NaN	NaN	NaN	NaN	NaN	NaN	NaN	NaN	NaN	NaN	NaN	NaN	NaN	NaN	NaN	NaN	NaN	NaN	NaN
10.1819	11.9418	NaN	11.6233	12.4667	10.7169	11.259	12.6032	11.6527	11.742	11.742	11.742	11.742	11.742	11.742	11.742	11.742	11.742	11.742	11.742	11.742	11.742	11.742	11.742	11.742	11.742	11.742	11.742	11.742	11.742	11.742	11.742	11.742	11.742	11.742	11.742	11.742	11.742	11.742	11.742	11.742	11.742	11.742	11.742	11.742	11.742	11.742	11.742	11.742	11.742
10.5311	10.5311	10.5311	10.5311	10.5311	10.5311	10.5311	10.5311	10.5311	10.5311	10.5311	10.5311	10.5311	10.5311	10.5311	10.5311	10.5311	10.5311	10.5311	10.5311	10.5311	10.5311	10.5311	10.5311	10.5311	10.5311	10.5311	10.5311	10.5311	10.5311	10.5311	10.5311	10.5311	10.5311	10.5311	10.5311	10.5311	10.5311	10.5311	10.5311	10.5311	10.5311	10.5311	10.5311	10.5311	10.5311	10.5311	10.5311	10.5311	10.5311
12.5013	12.5013	12.5013	12.5013	12.5013	12.5013	12.5013	12.5013	12.5013	12.5013	12.5013	12.5013	12.5013	12.5013	12.5013	12.5013	12.5013	12.5013	12.5013	12.5013	12.5013	12.5013	12.5013	12.5013	12.5013	12.5013	12.5013	12.5013	12.5013	12.5013	12.5013	12.5013	12.5013	12.5013	12.5013	12.5013	12.5013	12.5013	12.5013	12.5013	12.5013	12.5013	12.5013	12.5013	12.5013	12.5013	12.5013	12.5013	12.5013	12.5013
11.4479	11.4479	11.4479	11.4479	11.4479	11.4479	11.4479	11.4479	11.4479	11.4479	11.4479	11.4479	11.4479	11.4479	11.4479	11.4479	11.4479	11.4479	11.4479	11.4479	11.4479	11.4479	11.4479	11.4479	11.4479	11.4479	11.4479	11.4479	11.4479	11.4479	11.4479	11.4479	11.4479	11.4479	11.4479	11.4479	12.5948	8.35828	10.8652	10.301	10.0032	9.68627	9.947	12.4896	12.2712	11.4479	11.4479	11.4479	11.4479	11.4479
13.6135	13.6135	13.6135	13.6135	13.6135	13.6135	13.6135	13.6135	13.6135	13.6135	13.6135	13.6135	13.6135	13.6135	13.6135	13.6135	13.6135	13.6135	13.6135	13.6135	13.6135	13.6135	13.6135	13.6135	13.6135	13.6135	13.6135	13.6135	13.6135	13.6135	13.6135	13.6135	13.6135	13.6135	13.6135	13.6135	13.6135	13.6135	13.6135	13.6135	13.6135	13.6135	13.6135	13.6135	13.6135	13.6135	13.6135	13.6135	13.6135	13.6135
NaN	NaN	NaN	NaN	NaN	NaN	NaN	NaN	NaN	NaN	NaN	NaN	NaN	NaN	NaN	NaN	NaN	NaN	NaN	NaN	NaN	NaN	NaN	NaN	NaN	NaN	NaN	NaN	NaN	NaN	NaN	NaN	NaN	NaN	NaN	NaN	NaN	NaN	NaN	NaN	NaN	NaN	NaN	NaN	NaN	NaN	NaN	NaN	NaN	NaN
15.2488	16.2513	15.1824	15.2979	16.5206	15.1418	15.1275	15.278	15.1767	15.6374	15.6374	15.6374	15.6374	15.6374	15.6374	15.6374	15.6374	15.6374	13.0538	14.5995	16.1966	15.4049	15.044	14.1533	17.1646	16.458	13.1976	16.3145	NaN	14.5664	17.5137	14.1646	10.3795	15.5729	NaN	12.3859	15.4143	14.7189	15.744	14.4914	17.0474	15.4898	14.5307	14.8477	15.016	15.0845	15.7143	15.1452	15.7508	15.6148
13.3125	13.3125	13.3125	13.3125	13.3125	13.3125	13.3125	13.3125	13.3125	11.1461	NaN	15.8558	13.8507	NaN	NaN	NaN	12.9816	NaN	13.3125	13.3125	13.3125	13.3125	13.3125	13.3125	13.3125	13.3125	13.3125	14.3765	11.5518	12.4253	15.0837	8.59307	11.4869	12.5039	NaN	NaN	13.52	NaN	14.9311	NaN	15.5622	11.163	NaN	NaN	10.5859	13.3125	13.3125	13.3125	13.3125	13.3125
19.523	19.3081	19.0894	18.5455	18.9152	19.0589	19.6251	19.864	19.1556	18.8774	19.5957	19.1548	19.5917	19.6793	19.2675	19.5777	19.3424	18.4874	19.8945	19.4144	19.1648	19.5699	19.8741	18.5966	18.6399	19.2735	19.1444	19.0453	19.9555	18.8321	17.6787	18.4469	20.2934	18.8172	20.022	19.9809	19.8652	19.6664	19.3946	18.533	18.8393	18.5625	19.1628	19.4011	19.1385	19.1475	19.4231	19.1052	19.7436	19.0849
NaN	NaN	NaN	NaN	NaN	NaN	NaN	NaN	NaN	NaN	NaN	NaN	NaN	NaN	NaN	NaN	NaN	NaN	NaN	NaN	NaN	NaN	NaN	NaN	NaN	NaN	NaN	NaN	NaN	NaN	NaN	NaN	NaN	NaN	NaN	NaN	NaN	NaN	NaN	NaN	NaN	NaN	NaN	NaN	NaN	NaN	NaN	NaN	NaN	NaN
15.7787	15.7787	15.7787	15.7787	15.7787	15.7787	15.7787	15.7787	15.7787	15.7787	15.7787	15.7787	15.7787	15.7787	15.7787	15.7787	15.7787	15.7787	15.7787	15.7787	15.7787	15.7787	15.7787	15.7787	15.7787	15.7787	15.7787	15.6957	15.6562	15.5413	16.0573	15.51	15.5461	15.8482	15.658	15.6327	15.7168	15.5815	15.9143	15.6312	16.1828	15.6591	15.5851	15.6484	15.6995	15.3566	15.7721	15.5103	15.7163	15.8977
10.9793	10.9793	10.9793	10.9793	10.9793	10.9793	10.9793	10.9793	10.9793	10.9793	10.9793	10.9793	10.9793	10.9793	10.9793	10.9793	10.9793	10.9793	10.9793	10.9793	10.9793	10.9793	10.9793	10.9793	10.9793	10.9793	10.9793	15.4952	11.9441	NaN	11.8247	NaN	NaN	NaN	NaN	NaN	10.9793	10.9793	10.9793	10.9793	10.9793	10.9793	10.9793	10.9793	10.9793	10.9793	10.9793	10.9793	10.9793	10.9793
17.9248	17.9248	17.9248	17.9248	17.9248	17.9248	17.9248	17.9248	17.9248	17.9248	17.9248	17.9248	17.9248	17.9248	17.9248	17.9248	17.9248	17.9248	16.6563	16.8658	18.5577	17.9831	17.4477	15.9749	19.2506	18.7737	16.6321	18.8622	16.7166	17.3549	19.5298	17.5748	14.0261	18.2672	NaN	16.9139	18.481	17.0687	19.1487	NaN	19.1259	17.4326	NaN	14.6816	17.6415	14.1585	19.3385	17.6659	18.3297	18.0672
9.69582	9.69582	9.69582	9.69582	9.69582	9.69582	9.69582	9.69582	9.69582	9.69582	9.69582	9.69582	9.69582	9.69582	9.69582	9.69582	9.69582	9.69582	9.69582	9.69582	9.69582	9.69582	9.69582	9.69582	9.69582	9.69582	9.69582	9.69582	9.69582	9.69582	9.69582	9.69582	9.69582	9.69582	9.69582	9.69582	9.69582	9.69582	9.69582	9.69582	9.69582	9.69582	9.69582	9.69582	9.69582	9.69582	9.69582	9.69582	9.69582	9.69582
12.3171	12.3171	12.3171	12.3171	12.3171	12.3171	12.3171	12.3171	12.3171	12.3171	12.3171	12.3171	12.3171	12.3171	12.3171	12.3171	12.3171	12.3171	12.3171	12.3171	12.3171	12.3171	12.3171	12.3171	12.3171	12.3171	12.3171	12.3171	12.3171	12.3171	12.3171	12.3171	12.3171	12.3171	12.3171	12.3171	12.3171	12.3171	12.3171	12.3171	12.3171	12.3171	12.3171	12.3171	12.3171	12.3171	12.3171	12.3171	12.3171	12.3171
NaN	NaN	NaN	NaN	NaN	NaN	NaN	NaN	NaN	NaN	NaN	NaN	NaN	NaN	NaN	NaN	NaN	NaN	NaN	NaN	NaN	NaN	NaN	NaN	NaN	NaN	NaN	NaN	NaN	NaN	NaN	NaN	NaN	NaN	NaN	NaN	NaN	NaN	NaN	NaN	NaN	NaN	NaN	NaN	NaN	NaN	NaN	NaN	NaN	NaN
10.6208	10.6208	10.6208	10.6208	10.6208	10.6208	10.6208	10.6208	10.6208	10.6208	10.6208	10.6208	10.6208	10.6208	10.6208	10.6208	10.6208	10.6208	10.6208	10.6208	10.6208	10.6208	10.6208	10.6208	10.6208	10.6208	10.6208	10.6208	10.6208	10.6208	10.6208	10.6208	10.6208	10.6208	10.6208	10.6208	10.6208	10.6208	10.6208	10.6208	10.6208	10.6208	10.6208	10.6208	10.6208	10.6208	10.6208	10.6208	10.6208	10.6208
13.5206	13.5206	13.5206	13.5206	13.5206	13.5206	13.5206	13.5206	13.5206	12.1144	10.2083	15.186	14.0789	NaN	12.022	9.99021	12.0865	NaN	12.5174	12.8855	13.3069	13.8615	12.6264	12.7197	14.5831	14.5442	12.6309	14.3292	8.7686	12.2741	14.9907	11.4274	NaN	11.6041	9.18519	12.3044	13.5206	13.5206	13.5206	13.5206	13.5206	13.5206	13.5206	13.5206	13.5206	13.5206	13.5206	13.5206	13.5206	13.5206
9.00388	9.00388	9.00388	9.00388	9.00388	9.00388	9.00388	9.00388	9.00388	9.00388	9.00388	9.00388	9.00388	9.00388	9.00388	9.00388	9.00388	9.00388	9.00388	9.00388	9.00388	9.00388	9.00388	9.00388	9.00388	9.00388	9.00388	10.7502	NaN	8.67953	12.2292	NaN	NaN	8.29699	NaN	NaN	11.6554	NaN	12.1705	NaN	12.8337	8.62739	NaN	NaN	NaN	9.00388	9.00388	9.00388	9.00388	9.00388
NaN	NaN	NaN	NaN	NaN	NaN	NaN	NaN	NaN	NaN	NaN	NaN	NaN	NaN	NaN	NaN	NaN	NaN	NaN	NaN	NaN	NaN	NaN	NaN	NaN	NaN	NaN	NaN	NaN	NaN	NaN	NaN	NaN	NaN	NaN	NaN	NaN	NaN	NaN	NaN	NaN	NaN	NaN	NaN	NaN	NaN	NaN	NaN	NaN	NaN
22.9722	23.9551	22.3528	22.9957	24.3332	22.5088	22.5572	22.5434	22.5845	23.0773	23.0299	23.6737	23.3636	23.0331	23.0976	23.1916	23.315	22.9523	NaN	NaN	23.2503	23.2387	20.4815	NaN	25.38	24.7665	16.4786	23.4913	22.8495	22.6928	24.3662	22.4829	22.363	22.9349	22.3894	22.4934	22.9402	21.5468	23.9853	NaN	25.3198	21.737	NaN	14.8082	21.8346	22.1116	22.8203	22.5598	23.504	23.4515
NaN	NaN	NaN	NaN	NaN	NaN	NaN	NaN	NaN	NaN	NaN	NaN	NaN	NaN	NaN	NaN	NaN	NaN	NaN	NaN	NaN	NaN	NaN	NaN	NaN	NaN	NaN	NaN	NaN	NaN	NaN	NaN	NaN	NaN	NaN	NaN	NaN	NaN	NaN	NaN	NaN	NaN	NaN	NaN	NaN	NaN	NaN	NaN	NaN	NaN
19.1129	19.2493	19.058	19.9361	18.9962	19.1439	19.1126	19.2079	18.9097	19.1971	19.2486	19.1432	19.3462	19.0784	19.2464	19.2834	19.3306	19.2168	18.588	18.5914	19.6428	19.8965	17.7941	19.3523	19.3367	20.2123	18.4539	18.7894	16.8165	19.444	20.0649	19.9345	19.1808	19.3106	18.7057	18.786	19.7829	NaN	18.1656	17.0496	17.8218	19.4237	19.4422	20.235	19.4614	17.9625	19.2015	16.8775	20.1827	19.5697
NaN	NaN	NaN	NaN	NaN	NaN	NaN	NaN	NaN	NaN	NaN	NaN	NaN	NaN	NaN	NaN	NaN	NaN	NaN	NaN	NaN	NaN	NaN	NaN	NaN	NaN	NaN	NaN	NaN	NaN	NaN	NaN	NaN	NaN	NaN	NaN	NaN	NaN	NaN	NaN	NaN	NaN	NaN	NaN	NaN	NaN	NaN	NaN	NaN	NaN
10.2869	10.2869	10.2869	10.2869	10.2869	10.2869	10.2869	10.2869	10.2869	10.2869	10.2869	10.2869	10.2869	10.2869	10.2869	10.2869	10.2869	10.2869	10.2869	10.2869	10.2869	10.2869	10.2869	10.2869	10.2869	10.2869	10.2869	10.2869	10.2869	10.2869	10.2869	10.2869	10.2869	10.2869	10.2869	10.2869	10.2869	10.2869	10.2869	10.2869	10.2869	10.2869	10.2869	10.2869	10.2869	10.2869	10.2869	10.2869	10.2869	10.2869
NaN	NaN	NaN	NaN	NaN	NaN	NaN	NaN	NaN	NaN	NaN	NaN	NaN	NaN	NaN	NaN	NaN	NaN	NaN	NaN	NaN	NaN	NaN	NaN	NaN	NaN	NaN	NaN	NaN	NaN	NaN	NaN	NaN	NaN	NaN	NaN	NaN	NaN	NaN	NaN	NaN	NaN	NaN	NaN	NaN	NaN	NaN	NaN	NaN	NaN
NaN	NaN	NaN	NaN	NaN	NaN	NaN	NaN	NaN	NaN	NaN	NaN	NaN	NaN	NaN	NaN	NaN	NaN	NaN	NaN	NaN	NaN	NaN	NaN	NaN	NaN	NaN	NaN	NaN	NaN	NaN	NaN	NaN	NaN	NaN	NaN	NaN	NaN	NaN	NaN	NaN	NaN	NaN	NaN	NaN	NaN	NaN	NaN	NaN	NaN
NaN	NaN	NaN	NaN	NaN	NaN	NaN	NaN	NaN	NaN	NaN	NaN	NaN	NaN	NaN	NaN	NaN	NaN	NaN	NaN	NaN	NaN	NaN	NaN	NaN	NaN	NaN	NaN	NaN	NaN	NaN	NaN	NaN	NaN	NaN	NaN	NaN	NaN	NaN	NaN	NaN	NaN	NaN	NaN	NaN	NaN	NaN	NaN	NaN	NaN
13.4068	13.4068	13.4068	13.4068	13.4068	13.4068	13.4068	13.4068	13.4068	13.4068	13.4068	13.4068	13.4068	13.4068	13.4068	13.4068	13.4068	13.4068	13.4068	13.4068	13.4068	13.4068	13.4068	13.4068	13.4068	13.4068	13.4068	13.8541	13.5283	14.8607	10.9941	15.072	10.6354	14.9227	NaN	13.0803	14.6938	NaN	17.5373	NaN	14.4391	16.8383	NaN	NaN	13.6939	13.4068	13.4068	13.4068	13.4068	13.4068
17.1329	17.5769	17.238	17.4542	17.0371	17.3427	17.8272	17.08	17.2542	13.7461	16.3966	17.1419	18.3464	16.6675	17.7125	17.7084	18.0344	17.4913	18.7714	17.7026	17.5782	18.2897	16.5566	16.5226	16.1433	16.5868	15.1444	NaN	17.9388	16.3481	17.9387	18.6696	18.1334	16.5639	16.3083	18.3803	18.1798	15.5677	16.7441	16.4821	16.1693	16.4702	16.4935	18.3004	18.22	17.3581	17.3581	17.3581	17.3581	17.3581
21.5033	21.5719	21.0059	21.2269	21.5098	21.1332	21.1521	21.1043	21.2138	18.6842	18.8528	23.6409	21.675	18.0597	19.7925	18.8992	21.4874	NaN	20.352	20.4705	21.4161	21.0533	20.5676	20.5353	23.0545	22.0059	20.9353	21.7219	21.0765	20.8626	22.1953	20.5692	20.7515	21.4776	20.8095	21.2181	21.7821	20.7772	21.8514	19.9652	21.9147	21.2074	20.0291	20.5265	21.4884	20.5818	21.0392	21.0407	21.7644	21.5691
18.2715	19.1362	18.1559	18.3287	19.4016	18.1754	18.2394	18.2439	18.2408	18.0615	18.1959	18.3654	18.8765	18.3024	18.4316	18.2866	18.4676	18.2393	18.0768	18.1126	18.229	18.8655	18.2363	18.2498	19.5028	19.1876	18.1383	18.5716	18.3659	18.5022	19.0895	18.3927	18.3256	18.5235	18.4013	18.3772	17.02	NaN	19.7863	NaN	20.9905	13.7431	NaN	NaN	NaN	18.2642	18.2721	18.2885	18.6823	18.5526
14.3129	15.1978	14.5353	16.2392	12.7836	14.856	15.2316	14.4174	14.3748	14.9332	14.9332	14.9332	14.9332	14.9332	14.9332	14.9332	14.9332	14.9332	15.0597	15.4815	14.993	15.679	14.2983	13.8109	15.208	14.7894	12.4293	14.9332	14.9332	14.9332	14.9332	14.9332	14.9332	14.9332	14.9332	14.9332	15.7978	10.1034	14.8828	12.9271	12.437	14.4459	NaN	15.8176	15.701	13.7114	15.1546	14.2783	15.8461	14.8642
15.1943	15.1943	15.1943	15.1943	15.1943	15.1943	15.1943	15.1943	15.1943	15.1943	15.1943	15.1943	15.1943	15.1943	15.1943	15.1943	15.1943	15.1943	15.1943	15.1943	15.1943	15.1943	15.1943	15.1943	15.1943	15.1943	15.1943	15.1943	15.1943	15.1943	15.1943	15.1943	15.1943	15.1943	15.1943	15.1943	15.1943	15.1943	15.1943	15.1943	15.1943	15.1943	15.1943	15.1943	15.1943	NaN	15.6634	NaN	15.92	16.4937
14.7702	14.7702	14.7702	14.7702	14.7702	14.7702	14.7702	14.7702	14.7702	14.6585	14.6585	14.6585	14.9798	14.8379	14.8354	14.8121	14.9082	14.7584	14.4921	14.4921	14.4921	14.9963	14.6772	14.6265	15.4049	15.2229	14.6852	14.7702	14.7702	14.7702	14.7702	14.7702	14.7702	14.7702	14.7702	14.7702	14.7702	14.7702	14.7702	14.7702	14.7702	14.7702	14.7702	14.7702	14.7702	14.7702	14.7702	14.7702	14.7702	14.7702
NaN	NaN	NaN	NaN	NaN	NaN	NaN	NaN	NaN	NaN	NaN	NaN	NaN	NaN	NaN	NaN	NaN	NaN	NaN	NaN	NaN	NaN	NaN	NaN	NaN	NaN	NaN	NaN	NaN	NaN	NaN	NaN	NaN	NaN	NaN	NaN	NaN	NaN	NaN	NaN	NaN	NaN	NaN	NaN	NaN	NaN	NaN	NaN	NaN	NaN
NaN	NaN	NaN	NaN	NaN	NaN	NaN	NaN	NaN	NaN	NaN	NaN	NaN	NaN	NaN	NaN	NaN	NaN	NaN	NaN	NaN	NaN	NaN	NaN	NaN	NaN	NaN	NaN	NaN	NaN	NaN	NaN	NaN	NaN	NaN	NaN	NaN	NaN	NaN	NaN	NaN	NaN	NaN	NaN	NaN	NaN	NaN	NaN	NaN	NaN
NaN	10.2768	NaN	NaN	NaN	NaN	16.903	NaN	NaN	12.1673	12.1673	12.1673	12.1673	12.1673	12.1673	12.1673	12.1673	12.1673	12.1673	12.1673	12.1673	12.1673	12.1673	12.1673	12.1673	12.1673	12.1673	12.1673	12.1673	12.1673	12.1673	12.1673	12.1673	12.1673	12.1673	12.1673	12.1673	12.1673	12.1673	12.1673	12.1673	12.1673	12.1673	12.1673	12.1673	12.1673	12.1673	12.1673	12.1673	12.1673
19.2843	19.2479	19.0487	19.3514	19.145	19.7684	19.4697	19.1019	19.4115	19.3539	18.9508	19.0887	20.0667	18.6066	19.8462	19.6109	19.5234	19.0613	19.3409	19.521	19.3412	19.2001	19.302	19.1314	19.2777	19.6138	19.1969	19.697	19.2631	19.2519	19.6032	19.5422	19.2929	19.1592	18.9313	19.383	19.4257	18.4175	19.801	18.0935	19.1021	18.9951	18.6264	19.982	19.8554	18.9328	19.5857	18.9778	19.4372	20.2217
11.9572	11.9572	11.9572	11.9572	11.9572	11.9572	11.9572	11.9572	11.9572	11.9572	11.9572	11.9572	11.9572	11.9572	11.9572	11.9572	11.9572	11.9572	NaN	NaN	12.1764	12.7735	NaN	NaN	15.1468	14.5311	NaN	12.3142	11.137	11.6001	13.4613	11.1325	10.0543	11.6599	10.9313	10.3201	12.7816	NaN	14.3575	NaN	14.6715	NaN	NaN	NaN	NaN	11.9572	11.9572	11.9572	11.9572	11.9572
15.3177	15.3177	15.3177	15.3177	15.3177	15.3177	15.3177	15.3177	15.3177	15.3177	15.3177	15.3177	15.3177	15.3177	15.3177	15.3177	15.3177	15.3177	15.3177	15.3177	15.3177	15.3177	15.3177	15.3177	15.3177	15.3177	15.3177	15.3177	15.3177	15.3177	15.3177	15.3177	15.3177	15.3177	15.3177	15.3177	15.3177	15.3177	15.3177	15.3177	15.3177	15.3177	15.3177	15.3177	15.3177	15.3177	15.3177	15.3177	15.3177	15.3177
NaN	NaN	NaN	NaN	NaN	NaN	NaN	NaN	NaN	NaN	NaN	NaN	NaN	NaN	NaN	NaN	NaN	NaN	NaN	NaN	NaN	NaN	NaN	NaN	NaN	NaN	NaN	NaN	NaN	NaN	NaN	NaN	NaN	NaN	NaN	NaN	NaN	NaN	NaN	NaN	NaN	NaN	NaN	NaN	NaN	NaN	NaN	NaN	NaN	NaN
NaN	NaN	NaN	NaN	NaN	NaN	NaN	NaN	NaN	NaN	NaN	NaN	NaN	NaN	NaN	NaN	NaN	NaN	NaN	NaN	NaN	NaN	NaN	NaN	NaN	NaN	NaN	NaN	NaN	NaN	NaN	NaN	NaN	NaN	NaN	NaN	NaN	NaN	NaN	NaN	NaN	NaN	NaN	NaN	NaN	NaN	NaN	NaN	NaN	NaN
16.5443	17.2442	NaN	14.0299	16.7748	11.3411	14.4887	13.8983	11.3085	NaN	NaN	19.1825	15.2998	NaN	NaN	NaN	16.651	NaN	15.7901	15.7901	15.7901	15.7901	15.7901	15.7901	15.7901	15.7901	15.7901	15.7901	15.7901	15.7901	15.7901	15.7901	15.7901	15.7901	15.7901	15.7901	16.3006	15.4515	16.468	14.8927	16.1476	15.7168	14.8767	15.0856	15.5894	15.278	16.1383	15.4853	16.4909	15.9006
10.273	10.273	10.273	10.273	10.273	10.273	10.273	10.273	10.273	10.273	10.273	10.273	10.273	10.273	10.273	10.273	10.273	10.273	10.273	10.273	10.273	10.273	10.273	10.273	10.273	10.273	10.273	10.273	10.273	10.273	10.273	10.273	10.273	10.273	10.273	10.273	10.273	10.273	10.273	10.273	10.273	10.273	10.273	10.273	10.273	10.273	10.273	10.273	10.273	10.273
NaN	NaN	NaN	NaN	NaN	NaN	NaN	NaN	NaN	NaN	NaN	NaN	NaN	NaN	NaN	NaN	NaN	NaN	NaN	NaN	NaN	NaN	NaN	NaN	NaN	NaN	NaN	NaN	NaN	NaN	NaN	NaN	NaN	NaN	NaN	NaN	NaN	NaN	NaN	NaN	NaN	NaN	NaN	NaN	NaN	NaN	NaN	NaN	NaN	NaN
15.7656	16.2635	NaN	NaN	14.2958	12.7272	13.791	16.2151	16.3269	15.2004	15.2004	15.2004	15.2004	15.2004	15.2004	15.2004	15.2004	15.2004	15.2004	15.2004	15.2004	15.2004	15.2004	15.2004	15.2004	15.2004	15.2004	15.2004	15.2004	15.2004	15.2004	15.2004	15.2004	15.2004	15.2004	15.2004	15.2004	15.2004	15.2004	15.2004	15.2004	15.2004	15.2004	15.2004	15.2004	15.2004	15.2004	15.2004	15.2004	15.2004
NaN	NaN	NaN	NaN	NaN	NaN	NaN	NaN	NaN	NaN	NaN	NaN	NaN	NaN	NaN	NaN	NaN	NaN	NaN	NaN	NaN	NaN	NaN	NaN	NaN	NaN	NaN	NaN	NaN	NaN	NaN	NaN	NaN	NaN	NaN	NaN	NaN	NaN	NaN	NaN	NaN	NaN	NaN	NaN	NaN	NaN	NaN	NaN	NaN	NaN
20.977	22.9904	20.785	21.3728	22.9605	20.8183	20.8453	20.8623	20.8419	21.4937	21.4651	21.7949	21.9519	21.5341	21.5349	21.5268	21.5828	21.4814	20.9863	21.071	21.3921	21.9751	21.3118	21.1677	23.0675	22.9002	21.1153	21.9732	21.826	21.8185	22.2302	21.8009	21.7976	21.8289	21.8387	21.8197	21.0054	20.9248	22.2727	20.5506	23.5056	20.8256	20.2249	20.683	20.638	21.2841	21.3387	21.366	21.9778	21.8558
17.0816	17.6667	12.6774	14.72	17.5786	14.4079	14.8731	13.987	14.941	16.5045	16.5045	16.5045	16.5045	16.5045	16.5045	16.5045	16.5045	16.5045	16.5045	16.5045	16.5045	16.5045	16.5045	16.5045	16.5045	16.5045	16.5045	16.5045	16.5045	16.5045	16.5045	16.5045	16.5045	16.5045	16.5045	16.5045	14.7905	NaN	19.3912	NaN	19.3741	15.1512	NaN	NaN	15.5341	16.1201	16.5985	16.1979	16.5061	16.5726
16.3478	16.3478	16.3478	16.3478	16.3478	16.3478	16.3478	16.3478	16.3478	16.3478	16.3478	16.3478	16.3478	16.3478	16.3478	16.3478	16.3478	16.3478	16.2161	16.0658	16.4846	16.4361	16.0637	15.8378	16.946	16.8521	15.8706	16.3478	16.3478	16.3478	16.3478	16.3478	16.3478	16.3478	16.3478	16.3478	16.3478	16.3478	16.3478	16.3478	16.3478	16.3478	16.3478	16.3478	16.3478	16.3478	16.3478	16.3478	16.3478	16.3478
NaN	NaN	NaN	NaN	NaN	NaN	NaN	NaN	NaN	NaN	NaN	NaN	NaN	NaN	NaN	NaN	NaN	NaN	NaN	NaN	NaN	NaN	NaN	NaN	NaN	NaN	NaN	NaN	NaN	NaN	NaN	NaN	NaN	NaN	NaN	NaN	NaN	NaN	NaN	NaN	NaN	NaN	NaN	NaN	NaN	NaN	NaN	NaN	NaN	NaN
NaN	NaN	NaN	NaN	NaN	NaN	NaN	NaN	NaN	NaN	NaN	NaN	NaN	NaN	NaN	NaN	NaN	NaN	NaN	NaN	NaN	NaN	NaN	NaN	NaN	NaN	NaN	NaN	NaN	NaN	NaN	NaN	NaN	NaN	NaN	NaN	NaN	NaN	NaN	NaN	NaN	NaN	NaN	NaN	NaN	NaN	NaN	NaN	NaN	NaN
NaN	NaN	NaN	NaN	NaN	NaN	NaN	NaN	NaN	NaN	NaN	NaN	NaN	NaN	NaN	NaN	NaN	NaN	NaN	NaN	NaN	NaN	NaN	NaN	NaN	NaN	NaN	NaN	NaN	NaN	NaN	NaN	NaN	NaN	NaN	NaN	NaN	NaN	NaN	NaN	NaN	NaN	NaN	NaN	NaN	NaN	NaN	NaN	NaN	NaN
NaN	NaN	NaN	NaN	NaN	NaN	NaN	NaN	NaN	NaN	NaN	NaN	NaN	NaN	NaN	NaN	NaN	NaN	NaN	NaN	NaN	NaN	NaN	NaN	NaN	NaN	NaN	NaN	NaN	NaN	NaN	NaN	NaN	NaN	NaN	NaN	NaN	NaN	NaN	NaN	NaN	NaN	NaN	NaN	NaN	NaN	NaN	NaN	NaN	NaN
NaN	NaN	NaN	NaN	NaN	NaN	NaN	NaN	NaN	NaN	NaN	NaN	NaN	NaN	NaN	NaN	NaN	NaN	NaN	NaN	NaN	NaN	NaN	NaN	NaN	NaN	NaN	NaN	NaN	NaN	NaN	NaN	NaN	NaN	NaN	NaN	NaN	NaN	NaN	NaN	NaN	NaN	NaN	NaN	NaN	NaN	NaN	NaN	NaN	NaN
10.0553	10.0553	10.0553	10.0553	10.0553	10.0553	10.0553	10.0553	10.0553	10.0553	10.0553	10.0553	10.0553	10.0553	10.0553	10.0553	10.0553	10.0553	10.0553	10.0553	10.0553	10.0553	10.0553	10.0553	10.0553	10.0553	10.0553	10.0553	10.0553	10.0553	10.0553	10.0553	10.0553	10.0553	10.0553	10.0553	10.0553	10.0553	10.0553	10.0553	10.0553	10.0553	10.0553	10.0553	10.0553	10.0553	10.0553	10.0553	10.0553	10.0553
14.8793	14.8793	14.8793	14.8793	14.8793	14.8793	14.8793	14.8793	14.8793	14.8793	14.8793	14.8793	14.8793	14.8793	14.8793	14.8793	14.8793	14.8793	14.8793	14.8793	14.8793	14.8793	14.8793	14.8793	14.8793	14.8793	14.8793	14.8793	14.8793	14.8793	14.8793	14.8793	14.8793	14.8793	14.8793	14.8793	14.8793	14.8793	14.8793	14.8793	14.8793	14.8793	14.8793	14.8793	14.8793	14.8793	14.8793	14.8793	14.8793	14.8793
15.4869	15.4869	15.4869	15.4869	15.4869	15.4869	15.4869	15.4869	15.4869	15.4409	15.4249	16.3401	15.3529	15.242	15.3909	15.3428	15.616	15.2444	15.2028	15.006	15.9441	15.3924	15.2282	14.8277	16.1847	16.4116	15.1454	16.2021	15.3499	15.4447	16.1518	15.3033	14.8761	16.0878	15.0253	15.0562	15.8871	14.9581	16.1467	14.6634	16.1055	15.7844	14.7241	15.0993	15.6083	14.4174	16.905	14.8497	16.4429	16.3283
11.7886	11.7886	11.7886	11.7886	11.7886	11.7886	11.7886	11.7886	11.7886	11.7886	11.7886	11.7886	11.7886	11.7886	11.7886	11.7886	11.7886	11.7886	11.7886	11.7886	11.7886	11.7886	11.7886	11.7886	11.7886	11.7886	11.7886	11.7886	11.7886	11.7886	11.7886	11.7886	11.7886	11.7886	11.7886	11.7886	11.7886	11.7886	11.7886	11.7886	11.7886	11.7886	11.7886	11.7886	11.7886	11.7886	11.7886	11.7886	11.7886	11.7886
11.6258	13.9699	11.9279	12.1232	13.982	12.5776	11.452	12.6533	12.142	12.9856	12.9856	12.9856	12.9856	12.9856	12.9856	12.9856	12.9856	12.9856	NaN	NaN	NaN	13.6611	NaN	NaN	15.7654	15.0901	NaN	12.04	NaN	NaN	15.0019	NaN	NaN	8.53974	NaN	NaN	NaN	NaN	14.2247	NaN	15.413	11.4485	NaN	NaN	NaN	12.9856	12.9856	12.9856	12.9856	12.9856
13.6635	13.6635	13.6635	13.6635	13.6635	13.6635	13.6635	13.6635	13.6635	13.6635	13.6635	13.6635	13.6635	13.6635	13.6635	13.6635	13.6635	13.6635	13.6635	13.6635	13.6635	13.6635	13.6635	13.6635	13.6635	13.6635	13.6635	13.6635	13.6635	13.6635	13.6635	13.6635	13.6635	13.6635	13.6635	13.6635	12.9849	NaN	14.6267	NaN	16.4192	NaN	NaN	NaN	NaN	13.6635	13.6635	13.6635	13.6635	13.6635
12.3672	13.6297	12.2757	12.5139	13.4505	12.2396	12.2455	12.3586	12.3151	12.9009	12.9009	12.9009	12.9009	12.9009	12.9009	12.9009	12.9009	12.9009	12.9009	12.9009	12.9009	12.9009	12.9009	12.9009	12.9009	12.9009	12.9009	12.9009	12.9009	12.9009	12.9009	12.9009	12.9009	12.9009	12.9009	12.9009	12.9009	12.9009	12.9009	12.9009	12.9009	12.9009	12.9009	12.9009	12.9009	12.9009	12.9009	12.9009	12.9009	12.9009
13.5942	13.5942	13.5942	13.5942	13.5942	13.5942	13.5942	13.5942	13.5942	13.5942	13.5942	13.5942	13.5942	13.5942	13.5942	13.5942	13.5942	13.5942	13.5942	13.5942	13.5942	13.5942	13.5942	13.5942	13.5942	13.5942	13.5942	12.6688	NaN	12.5127	17.3107	12.9016	NaN	15.7829	NaN	NaN	13.5942	13.5942	13.5942	13.5942	13.5942	13.5942	13.5942	13.5942	13.5942	13.5942	13.5942	13.5942	13.5942	13.5942
10.8927	10.8927	10.8927	10.8927	10.8927	10.8927	10.8927	10.8927	10.8927	10.8927	10.8927	10.8927	10.8927	10.8927	10.8927	10.8927	10.8927	10.8927	10.8927	10.8927	10.8927	10.8927	10.8927	10.8927	10.8927	10.8927	10.8927	10.8927	10.8927	10.8927	10.8927	10.8927	10.8927	10.8927	10.8927	10.8927	10.8927	10.8927	10.8927	10.8927	10.8927	10.8927	10.8927	10.8927	10.8927	10.8927	10.8927	10.8927	10.8927	10.8927
22.9266	22.9632	22.9161	22.9251	22.9275	22.9208	22.9512	22.9971	22.9462	22.9369	22.9193	22.9175	22.9814	22.9002	23.0836	22.9269	22.9314	22.89	22.943	22.9241	22.9341	22.9508	22.9294	22.9265	22.9613	22.9402	22.9489	22.92	22.9216	22.9302	23.0732	22.9561	22.9256	22.9409	22.9195	22.9259	22.961	22.9203	22.9563	22.9302	22.9308	22.9692	22.9364	22.9316	22.9403	22.9453	22.9418	22.9117	23.121	22.9088
16.6935	17.9443	15.7731	16.1197	17.6087	15.5887	15.6682	15.475	15.6706	16.5848	16.5773	16.9892	17.1166	16.7487	16.8646	16.84	16.9662	16.7024	11.8339	NaN	16.3567	16.9716	15.4324	14.1172	19.0078	18.4781	14.6779	16.8282	16.8282	16.8282	16.8282	16.8282	16.8282	16.8282	16.8282	16.8282	16.9841	13.4315	17.5954	NaN	17.9558	16.9227	11.3955	15.6179	17.266	16.8282	16.8282	16.8282	16.8282	16.8282
13.7192	13.7192	13.7192	13.7192	13.7192	13.7192	13.7192	13.7192	13.7192	13.7192	13.7192	13.7192	13.7192	13.7192	13.7192	13.7192	13.7192	13.7192	13.7192	13.7192	13.7192	13.7192	13.7192	13.7192	13.7192	13.7192	13.7192	13.7192	13.7192	13.7192	13.7192	13.7192	13.7192	13.7192	13.7192	13.7192	14.7095	NaN	16.5202	NaN	17.1099	NaN	NaN	NaN	NaN	13.7192	13.7192	13.7192	13.7192	13.7192
16.9415	17.2271	16.9809	16.8286	16.9801	16.8127	16.9997	17.02	16.983	17.0346	17.5455	16.7002	16.8117	17.515	17.1952	17.1406	16.9143	16.3555	17.1686	16.9758	16.9978	16.9156	16.5172	17.2491	16.999	17.515	16.4215	16.9556	16.8833	17.2576	16.8882	17.31	17.3693	17.0409	16.5012	16.4576	17.4617	15.4239	18.1595	15.7096	16.8449	17.5825	15.154	17.3653	16.8568	16.9237	17.332	17.169	17.2527	17.4075
10.6407	10.6407	10.6407	10.6407	10.6407	10.6407	10.6407	10.6407	10.6407	10.6407	10.6407	10.6407	10.6407	10.6407	10.6407	10.6407	10.6407	10.6407	10.6407	10.6407	10.6407	10.6407	10.6407	10.6407	10.6407	10.6407	10.6407	NaN	NaN	NaN	16.7271	NaN	NaN	12.276	NaN	NaN	10.6407	10.6407	10.6407	10.6407	10.6407	10.6407	10.6407	10.6407	10.6407	10.6407	10.6407	10.6407	10.6407	10.6407
NaN	NaN	NaN	NaN	NaN	NaN	NaN	NaN	NaN	NaN	NaN	NaN	NaN	NaN	NaN	NaN	NaN	NaN	NaN	NaN	NaN	NaN	NaN	NaN	NaN	NaN	NaN	NaN	NaN	NaN	NaN	NaN	NaN	NaN	NaN	NaN	NaN	NaN	NaN	NaN	NaN	NaN	NaN	NaN	NaN	NaN	NaN	NaN	NaN	NaN
NaN	NaN	NaN	13.6161	NaN	NaN	19.3491	NaN	NaN	14.5945	14.5945	14.5945	14.5945	14.5945	14.5945	14.5945	14.5945	14.5945	14.1525	14.417	14.688	14.4666	14.8977	14.6812	15.2741	14.5186	14.2916	11.482	NaN	13.2823	17.7751	11.8407	11.4832	14.2741	9.89994	12.1577	14.9578	13.9198	15.1309	14.219	13.532	15.8248	14.0844	14.4417	14.4965	14.5945	14.5945	14.5945	14.5945	14.5945
14.38	14.38	14.38	14.38	14.38	14.38	14.38	14.38	14.38	14.38	14.38	14.38	14.38	14.38	14.38	14.38	14.38	14.38	NaN	NaN	13.6206	14.5675	NaN	NaN	17.3176	16.1837	NaN	15.0814	9.60755	13.7776	16.4622	NaN	NaN	12.6791	12.8775	9.34899	14.7763	11.5045	16.0045	NaN	16.3435	12.1784	NaN	NaN	11.6462	14.38	14.38	14.38	14.38	14.38
NaN	NaN	NaN	NaN	NaN	NaN	NaN	NaN	NaN	NaN	NaN	NaN	NaN	NaN	NaN	NaN	NaN	NaN	NaN	NaN	NaN	NaN	NaN	NaN	NaN	NaN	NaN	NaN	NaN	NaN	NaN	NaN	NaN	NaN	NaN	NaN	NaN	NaN	NaN	NaN	NaN	NaN	NaN	NaN	NaN	NaN	NaN	NaN	NaN	NaN
NaN	NaN	NaN	NaN	NaN	NaN	NaN	NaN	NaN	NaN	NaN	NaN	NaN	NaN	NaN	NaN	NaN	NaN	NaN	NaN	NaN	NaN	NaN	NaN	NaN	NaN	NaN	NaN	NaN	NaN	NaN	NaN	NaN	NaN	NaN	NaN	NaN	NaN	NaN	NaN	NaN	NaN	NaN	NaN	NaN	NaN	NaN	NaN	NaN	NaN
17.1886	17.1886	17.1886	17.3928	17.7298	17.3268	17.354	17.445	17.4548	17.1844	17.1844	17.1844	17.5812	17.4245	17.4641	17.4295	17.4921	17.3576	16.7851	16.8032	16.8069	17.5463	17.0903	17.1171	17.717	18.4257	17.3461	17.0626	17.0626	17.0626	17.6639	17.5723	17.5431	17.5454	17.435	17.4568	16.9119	16.8456	17.0247	17.0651	18.4227	17.2034	16.9417	17.603	17.4504	17.1061	17.2106	17.1526	17.3787	17.2998
NaN	NaN	NaN	NaN	NaN	NaN	NaN	NaN	NaN	NaN	NaN	NaN	NaN	NaN	NaN	NaN	NaN	NaN	NaN	NaN	NaN	NaN	NaN	NaN	NaN	NaN	NaN	NaN	NaN	NaN	NaN	NaN	NaN	NaN	NaN	NaN	NaN	NaN	NaN	NaN	NaN	NaN	NaN	NaN	NaN	NaN	NaN	NaN	NaN	NaN
9.16995	9.16995	9.16995	9.16995	9.16995	9.16995	9.16995	9.16995	9.16995	9.16995	9.16995	9.16995	9.16995	9.16995	9.16995	9.16995	9.16995	9.16995	9.16995	9.16995	9.16995	9.16995	9.16995	9.16995	9.16995	9.16995	9.16995	12.5292	NaN	10.4188	10.6458	11.5891	NaN	12.2626	NaN	NaN	9.16995	9.16995	9.16995	9.16995	9.16995	9.16995	9.16995	9.16995	9.16995	9.16995	9.16995	9.16995	9.16995	9.16995
12.6781	12.6781	12.6781	12.6781	12.6781	12.6781	12.6781	12.6781	12.6781	12.6781	12.6781	12.6781	12.6781	12.6781	12.6781	12.6781	12.6781	12.6781	12.6781	12.6781	12.6781	12.6781	12.6781	12.6781	12.6781	12.6781	12.6781	12.6781	12.6781	12.6781	12.6781	12.6781	12.6781	12.6781	12.6781	12.6781	12.6781	12.6781	12.6781	12.6781	12.6781	12.6781	12.6781	12.6781	12.6781	12.6781	12.6781	12.6781	12.6781	12.6781
NaN	16.118	NaN	NaN	16.1883	NaN	11.3645	NaN	NaN	13.9241	13.9241	13.9241	13.9241	13.9241	13.9241	13.9241	13.9241	13.9241	11.6535	11.3154	11.5447	14.1689	11.9935	13.7091	15.8276	15.0825	NaN	13.9241	13.9241	13.9241	13.9241	13.9241	13.9241	13.9241	13.9241	13.9241	13.9241	13.9241	13.9241	13.9241	13.9241	13.9241	13.9241	13.9241	13.9241	13.9241	13.9241	13.9241	13.9241	13.9241
13.4707	13.6218	11.2169	14.3259	14.234	12.3496	12.812	14.1008	15.0536	14.9555	13.0469	14.4542	14.2457	13.4863	13.9489	13.4864	12.9626	11.8071	10.8692	13.553	14.5028	13.9248	13.9098	13.2107	15.3524	14.3002	NaN	13.8182	13.8182	13.8182	13.8182	13.8182	13.8182	13.8182	13.8182	13.8182	14.3964	12.7896	14.968	13.0644	13.1381	14.1204	12.6844	13.7234	13.9074	NaN	15.1572	NaN	14.2011	14.9211
NaN	NaN	NaN	NaN	NaN	NaN	NaN	NaN	NaN	NaN	NaN	NaN	NaN	NaN	NaN	NaN	NaN	NaN	NaN	NaN	NaN	NaN	NaN	NaN	NaN	NaN	NaN	NaN	NaN	NaN	NaN	NaN	NaN	NaN	NaN	NaN	NaN	NaN	NaN	NaN	NaN	NaN	NaN	NaN	NaN	NaN	NaN	NaN	NaN	NaN
NaN	12.3295	NaN	9.27413	12.8029	NaN	NaN	NaN	NaN	9.17224	9.17224	9.17224	9.17224	9.17224	9.17224	9.17224	9.17224	9.17224	9.17224	9.17224	9.17224	9.17224	9.17224	9.17224	9.17224	9.17224	9.17224	9.17224	9.17224	9.17224	9.17224	9.17224	9.17224	9.17224	9.17224	9.17224	9.17224	9.17224	9.17224	9.17224	9.17224	9.17224	9.17224	9.17224	9.17224	9.17224	9.17224	9.17224	9.17224	9.17224
16.7246	16.4556	15.613	14.157	16.2216	16.1867	16.8158	16.809	16.604	16.2607	16.2607	16.2607	16.2607	16.2607	16.2607	16.2607	16.2607	16.2607	16.413	16.4874	16.2901	16.1214	15.8509	16.4743	16.6888	16.2845	16.3451	17.2384	13.5713	14.5563	16.5665	15.2085	17.5759	17.3129	14.441	17.2355	17.0279	15.0966	15.9575	15.5002	16.6925	16.5076	15.8539	16.8937	16.469	15.7644	16.0753	15.47	16.9264	17.1957
9.37638	9.37638	9.37638	9.37638	9.37638	9.37638	9.37638	9.37638	9.37638	9.37638	9.37638	9.37638	9.37638	9.37638	9.37638	9.37638	9.37638	9.37638	9.37638	9.37638	9.37638	9.37638	9.37638	9.37638	9.37638	9.37638	9.37638	9.37638	9.37638	9.37638	9.37638	9.37638	9.37638	9.37638	9.37638	9.37638	9.37638	9.37638	9.37638	9.37638	9.37638	9.37638	9.37638	9.37638	9.37638	9.37638	9.37638	9.37638	9.37638	9.37638
20.399	20.0615	19.9152	20.8989	19.9445	20.0982	20.7496	20.6084	20.3586	20.0172	20.3805	19.3132	21.9922	19.5656	19.7954	20.284	20.4332	19.7894	20.1584	19.6062	19.8832	21.2067	19.7483	19.9458	21.093	19.8839	20.4013	19.9138	20.0525	19.8879	21.8508	20.1731	20.1195	20.1881	19.7028	19.984	20.376	20.2442	20.3222	20.4653	20.267	20.4362	20.2835	20.5407	20.3805	20.1355	20.0168	19.984	21.1005	20.6143
14.3487	14.3487	14.3487	14.3487	14.3487	14.3487	14.3487	14.3487	14.3487	14.3487	14.3487	14.3487	14.3487	14.3487	14.3487	14.3487	14.3487	14.3487	NaN	NaN	15.2945	14.5122	11.6476	NaN	16.6549	15.6869	NaN	15.5107	13.4029	13.0223	16.4083	12.661	NaN	13.0069	NaN	12.1518	14.8408	NaN	15.34	NaN	15.5383	12.4299	NaN	13.7252	14.604	14.3487	14.3487	14.3487	14.3487	14.3487
NaN	NaN	NaN	NaN	NaN	NaN	NaN	NaN	NaN	NaN	NaN	NaN	NaN	NaN	NaN	NaN	NaN	NaN	NaN	NaN	NaN	NaN	NaN	NaN	NaN	NaN	NaN	NaN	NaN	NaN	NaN	NaN	NaN	NaN	NaN	NaN	NaN	NaN	NaN	NaN	NaN	NaN	NaN	NaN	NaN	NaN	NaN	NaN	NaN	NaN
8.94514	8.94514	8.94514	8.94514	8.94514	8.94514	8.94514	8.94514	8.94514	8.94514	8.94514	8.94514	8.94514	8.94514	8.94514	8.94514	8.94514	8.94514	NaN	NaN	NaN	NaN	NaN	8.26605	14.4696	14.8772	9.31525	8.94514	8.94514	8.94514	8.94514	8.94514	8.94514	8.94514	8.94514	8.94514	8.94514	8.94514	8.94514	8.94514	8.94514	8.94514	8.94514	8.94514	8.94514	8.94514	8.94514	8.94514	8.94514	8.94514
NaN	NaN	NaN	NaN	NaN	NaN	NaN	NaN	NaN	NaN	NaN	NaN	NaN	NaN	NaN	NaN	NaN	NaN	NaN	NaN	NaN	NaN	NaN	NaN	NaN	NaN	NaN	NaN	NaN	NaN	NaN	NaN	NaN	NaN	NaN	NaN	NaN	NaN	NaN	NaN	NaN	NaN	NaN	NaN	NaN	NaN	NaN	NaN	NaN	NaN
16.5906	16.5906	16.5906	16.5906	16.5906	16.5906	16.5906	16.5906	16.5906	15.8994	16.2276	16.8524	17.0623	16.3148	16.5744	16.4863	16.318	16.4977	16.5279	17.3397	16.817	16.9125	16.2257	16.4585	16.0857	17.1317	16.2625	16.5906	16.5906	16.5906	16.5906	16.5906	16.5906	16.5906	16.5906	16.5906	16.7972	15.0792	16.6545	15.2873	15.7834	16.5112	13.7485	17.1788	16.9699	11.7627	16.3544	15.2693	17.5386	17.4483
23.2201	24.1419	23.2337	24.3495	22.6563	23.5861	24.6626	24.1466	24.0486	24.2489	24.6839	NaN	25.4241	22.4986	23.2884	24.0334	24.4212	NaN	23.2789	24.2416	23.9254	25.1137	20.463	21.7337	24.9373	23.225	23.1036	23.3818	23.9517	23.9733	24.2648	23.9633	23.9238	23.7235	23.6427	23.9064	23.8574	23.7135	23.8487	23.7768	23.7964	23.8496	23.7143	23.9266	23.8526	23.6076	23.9939	23.7027	24.3883	23.9833
13.2282	13.2282	13.2282	13.2282	13.2282	13.2282	13.2282	13.2282	13.2282	13.2282	13.2282	13.2282	13.2282	13.2282	13.2282	13.2282	13.2282	13.2282	13.2282	13.2282	13.2282	13.2282	13.2282	13.2282	13.2282	13.2282	13.2282	13.8405	11.9477	12.6589	15.513	13.4083	10.7978	13.3737	NaN	11.5261	13.2282	13.2282	13.2282	13.2282	13.2282	13.2282	13.2282	13.2282	13.2282	13.2282	13.2282	13.2282	13.2282	13.2282
11.9463	11.9463	11.9463	11.9463	11.9463	11.9463	11.9463	11.9463	11.9463	11.9463	11.9463	11.9463	11.9463	11.9463	11.9463	11.9463	11.9463	11.9463	11.9463	11.9463	11.9463	11.9463	11.9463	11.9463	11.9463	11.9463	11.9463	11.9463	11.9463	11.9463	11.9463	11.9463	11.9463	11.9463	11.9463	11.9463	11.9463	11.9463	11.9463	11.9463	11.9463	11.9463	11.9463	11.9463	11.9463	11.9463	11.9463	11.9463	11.9463	11.9463
NaN	NaN	NaN	NaN	NaN	NaN	NaN	NaN	NaN	NaN	NaN	NaN	NaN	NaN	NaN	NaN	NaN	NaN	NaN	NaN	NaN	NaN	NaN	NaN	NaN	NaN	NaN	NaN	NaN	NaN	NaN	NaN	NaN	NaN	NaN	NaN	NaN	NaN	NaN	NaN	NaN	NaN	NaN	NaN	NaN	NaN	NaN	NaN	NaN	NaN
10.7978	10.7978	10.7978	10.7978	10.7978	10.7978	10.7978	10.7978	10.7978	10.7978	10.7978	10.7978	10.7978	10.7978	10.7978	10.7978	10.7978	10.7978	10.7978	10.7978	10.7978	10.7978	10.7978	10.7978	10.7978	10.7978	10.7978	10.7978	10.7978	10.7978	10.7978	10.7978	10.7978	10.7978	10.7978	10.7978	NaN	NaN	12.5006	NaN	14.0456	NaN	NaN	NaN	NaN	10.7978	10.7978	10.7978	10.7978	10.7978
13.7059	13.7059	13.7059	13.7059	13.7059	13.7059	13.7059	13.7059	13.7059	13.7059	13.7059	13.7059	13.7059	13.7059	13.7059	13.7059	13.7059	13.7059	NaN	9.78793	11.3961	13.6003	NaN	NaN	15.7056	15.6395	NaN	13.7826	13.0941	12.4069	14.9324	13.0045	12.3051	12.9983	12.7349	12.7311	8.19467	NaN	14.6505	NaN	16.3862	NaN	NaN	NaN	NaN	13.7059	13.7059	13.7059	13.7059	13.7059
13.9176	13.9176	13.9176	13.9176	13.9176	13.9176	13.9176	13.9176	13.9176	13.9176	13.9176	13.9176	13.9176	13.9176	13.9176	13.9176	13.9176	13.9176	NaN	NaN	NaN	15.1055	NaN	11.8187	16.4603	16.2818	NaN	13.9176	13.9176	13.9176	13.9176	13.9176	13.9176	13.9176	13.9176	13.9176	13.9176	13.9176	13.9176	13.9176	13.9176	13.9176	13.9176	13.9176	13.9176	13.9176	13.9176	13.9176	13.9176	13.9176
NaN	NaN	NaN	NaN	NaN	NaN	NaN	NaN	NaN	NaN	NaN	NaN	NaN	NaN	NaN	NaN	NaN	NaN	NaN	NaN	NaN	NaN	NaN	NaN	NaN	NaN	NaN	NaN	NaN	NaN	NaN	NaN	NaN	NaN	NaN	NaN	NaN	NaN	NaN	NaN	NaN	NaN	NaN	NaN	NaN	NaN	NaN	NaN	NaN	NaN
NaN	NaN	NaN	NaN	NaN	NaN	NaN	NaN	NaN	NaN	NaN	NaN	NaN	NaN	NaN	NaN	NaN	NaN	NaN	NaN	NaN	NaN	NaN	NaN	NaN	NaN	NaN	NaN	NaN	NaN	NaN	NaN	NaN	NaN	NaN	NaN	NaN	NaN	NaN	NaN	NaN	NaN	NaN	NaN	NaN	NaN	NaN	NaN	NaN	NaN
14.5112	14.5112	14.5112	14.5112	14.5112	14.5112	14.5112	14.5112	14.5112	14.5112	14.5112	14.5112	14.5112	14.5112	14.5112	14.5112	14.5112	14.5112	14.5112	14.5112	14.5112	14.5112	14.5112	14.5112	14.5112	14.5112	14.5112	14.5112	14.5112	14.5112	14.5112	14.5112	14.5112	14.5112	14.5112	14.5112	14.5112	14.5112	14.5112	14.5112	14.5112	14.5112	14.5112	14.5112	14.5112	14.5112	14.5112	14.5112	14.5112	14.5112
14.9824	14.9824	14.9824	14.9824	14.9824	14.9824	14.9824	14.9824	14.9824	14.5947	14.7964	15.6784	15.0585	14.3645	14.5625	14.5038	14.5341	14.2228	NaN	12.4399	14.4041	15.2218	11.8751	11.5591	16.9814	16.0278	12.2716	14.9824	14.9824	14.9824	14.9824	14.9824	14.9824	14.9824	14.9824	14.9824	14.9824	14.9824	14.9824	14.9824	14.9824	14.9824	14.9824	14.9824	14.9824	14.9824	14.9824	14.9824	14.9824	14.9824
NaN	NaN	NaN	NaN	NaN	NaN	NaN	NaN	NaN	NaN	NaN	NaN	NaN	NaN	NaN	NaN	NaN	NaN	NaN	NaN	NaN	NaN	NaN	NaN	NaN	NaN	NaN	NaN	NaN	NaN	NaN	NaN	NaN	NaN	NaN	NaN	NaN	NaN	NaN	NaN	NaN	NaN	NaN	NaN	NaN	NaN	NaN	NaN	NaN	NaN
14.4658	14.4658	14.4658	14.4658	14.4658	14.4658	14.4658	14.4658	14.4658	14.4658	14.4658	14.4658	14.4658	14.4658	14.4658	14.4658	14.4658	14.4658	14.4658	14.4658	14.4658	14.4658	14.4658	14.4658	14.4658	14.4658	14.4658	14.4658	14.4658	14.4658	14.4658	14.4658	14.4658	14.4658	14.4658	14.4658	14.4658	14.4658	14.4658	14.4658	14.4658	14.4658	14.4658	14.4658	14.4658	14.4658	14.4658	14.4658	14.4658	14.4658
12.3574	12.3574	12.3574	12.3574	12.3574	12.3574	12.3574	12.3574	12.3574	12.3574	12.3574	12.3574	12.3574	12.3574	12.3574	12.3574	12.3574	12.3574	12.3574	12.3574	12.3574	12.3574	12.3574	12.3574	12.3574	12.3574	12.3574	12.3574	12.3574	12.3574	12.3574	12.3574	12.3574	12.3574	12.3574	12.3574	13.6214	NaN	15.6389	NaN	14.9169	12.1138	NaN	NaN	NaN	12.3574	12.3574	12.3574	12.3574	12.3574
12.685	12.685	12.685	12.685	12.685	12.685	12.685	12.685	12.685	12.685	12.685	12.685	12.685	12.685	12.685	12.685	12.685	12.685	12.685	12.685	12.685	12.685	12.685	12.685	12.685	12.685	12.685	12.685	12.685	12.685	12.685	12.685	12.685	12.685	12.685	12.685	12.685	12.685	12.685	12.685	12.685	12.685	12.685	12.685	12.685	12.685	12.685	12.685	12.685	12.685
13.6492	13.6492	13.6492	13.6492	13.6492	13.6492	13.6492	13.6492	13.6492	13.6492	13.6492	13.6492	13.6492	13.6492	13.6492	13.6492	13.6492	13.6492	NaN	NaN	13.4173	14.6877	NaN	NaN	17.2228	16.631	NaN	13.6492	13.6492	13.6492	13.6492	13.6492	13.6492	13.6492	13.6492	13.6492	11.9868	NaN	14.0103	NaN	14.7114	NaN	NaN	NaN	12.1551	13.6492	13.6492	13.6492	13.6492	13.6492
13.9532	13.9532	13.9532	13.9532	13.9532	13.9532	13.9532	13.9532	13.9532	13.9532	13.9532	13.9532	13.9532	13.9532	13.9532	13.9532	13.9532	13.9532	12.1126	12.1314	14.0633	14.0418	12.491	12.39	15.3769	14.5902	11.5997	14.6563	13.0715	12.762	14.9607	13.4521	13.1131	13.4818	11.8727	13.5796	12.635	NaN	15.9575	NaN	16.8666	NaN	NaN	NaN	NaN	13.9532	13.9532	13.9532	13.9532	13.9532
11.7891	11.7891	11.7891	11.7891	11.7891	11.7891	11.7891	11.7891	11.7891	11.7891	11.7891	11.7891	11.7891	11.7891	11.7891	11.7891	11.7891	11.7891	11.7891	11.7891	11.7891	11.7891	11.7891	11.7891	11.7891	11.7891	11.7891	11.7891	11.7891	11.7891	11.7891	11.7891	11.7891	11.7891	11.7891	11.7891	11.7891	11.7891	11.7891	11.7891	11.7891	11.7891	11.7891	11.7891	11.7891	11.7891	11.7891	11.7891	11.7891	11.7891
14.0629	15.0497	13.6144	14.1806	15.2196	14.0882	14.1677	13.8873	13.8491	14.4468	14.4468	14.4468	14.4468	14.4468	14.4468	14.4468	14.4468	14.4468	13.661	13.8006	14.2149	14.6337	14.3531	13.8456	15.4594	15.0254	13.7596	15.1729	NaN	NaN	16.6712	NaN	NaN	12.5113	NaN	NaN	NaN	NaN	16.6056	NaN	17.9317	NaN	NaN	NaN	NaN	14.4468	14.4468	14.4468	14.4468	14.4468
16.1689	16.1689	16.1689	16.1689	16.1689	16.1689	16.1689	16.1689	16.1689	16.1689	16.1689	16.1689	16.1689	16.1689	16.1689	16.1689	16.1689	16.1689	16.1689	16.1689	16.1689	16.1689	16.1689	16.1689	16.1689	16.1689	16.1689	16.2759	15.2695	15.8843	15.3655	17.2166	14.9273	17.7783	15.6384	16.2561	17.5759	NaN	18.6224	NaN	17.0319	17.4269	NaN	NaN	18.0026	16.1689	16.1689	16.1689	16.1689	16.1689
8.89528	8.89528	8.89528	8.89528	8.89528	8.89528	8.89528	8.89528	8.89528	8.89528	8.89528	8.89528	8.89528	8.89528	8.89528	8.89528	8.89528	8.89528	8.89528	8.89528	8.89528	8.89528	8.89528	8.89528	8.89528	8.89528	8.89528	8.89528	8.89528	8.89528	8.89528	8.89528	8.89528	8.89528	8.89528	8.89528	8.89528	8.89528	8.89528	8.89528	8.89528	8.89528	8.89528	8.89528	8.89528	8.89528	8.89528	8.89528	8.89528	8.89528
14.6954	14.6954	14.6954	14.6954	14.6954	14.6954	14.6954	14.6954	14.6954	14.6954	14.6954	14.6954	14.6954	14.6954	14.6954	14.6954	14.6954	14.6954	14.6954	14.6954	14.6954	14.6954	14.6954	14.6954	14.6954	14.6954	14.6954	14.6954	14.6954	14.6954	14.6954	14.6954	14.6954	14.6954	14.6954	14.6954	14.6954	14.6954	14.6954	14.6954	14.6954	14.6954	14.6954	14.6954	14.6954	14.6954	14.6954	14.6954	14.6954	14.6954
NaN	NaN	NaN	NaN	NaN	NaN	NaN	NaN	NaN	NaN	NaN	NaN	NaN	NaN	NaN	NaN	NaN	NaN	NaN	NaN	NaN	NaN	NaN	NaN	NaN	NaN	NaN	NaN	NaN	NaN	NaN	NaN	NaN	NaN	NaN	NaN	NaN	NaN	NaN	NaN	NaN	NaN	NaN	NaN	NaN	NaN	NaN	NaN	NaN	NaN
10.5128	10.5128	10.5128	10.5128	10.5128	10.5128	10.5128	10.5128	10.5128	10.5128	10.5128	10.5128	10.5128	10.5128	10.5128	10.5128	10.5128	10.5128	12.7425	11.1256	10.5769	8.98785	NaN	13.6795	NaN	10.2035	11.374	NaN	NaN	9.9617	9.68505	13.3248	NaN	NaN	13.1969	13.1399	10.5128	10.5128	10.5128	10.5128	10.5128	10.5128	10.5128	10.5128	10.5128	10.5128	10.5128	10.5128	10.5128	10.5128
11.3772	11.3772	11.3772	11.3772	11.3772	11.3772	11.3772	11.3772	11.3772	11.3772	11.3772	11.3772	11.3772	11.3772	11.3772	11.3772	11.3772	11.3772	11.3772	11.3772	11.3772	11.3772	11.3772	11.3772	11.3772	11.3772	11.3772	11.3772	11.3772	11.3772	11.3772	11.3772	11.3772	11.3772	11.3772	11.3772	11.3772	11.3772	11.3772	11.3772	11.3772	11.3772	11.3772	11.3772	11.3772	11.3772	11.3772	11.3772	11.3772	11.3772
19.2382	20.0401	19.1276	19.6108	20.7238	19.3391	19.5757	19.487	19.5872	19.0176	18.887	19.7218	19.9544	19.3612	19.6489	19.9078	19.6897	19.8919	18.9795	19.0037	19.102	19.9053	19.4248	19.3661	20.9451	20.621	19.3566	19.5817	19.3805	19.4627	19.9316	19.718	19.6154	20.0126	19.7025	19.8434	18.9479	18.7013	19.1054	19.1048	21.1145	20.2388	19.2165	19.6406	20.2995	19.1437	19.5184	19.3372	20.3867	20.3203
11.1715	16.1881	NaN	NaN	15.5426	5.89501	NaN	12.2602	NaN	NaN	NaN	16.135	15.4299	NaN	13.6679	NaN	14.2922	12.3015	14.021	14.021	14.021	14.021	14.021	14.021	14.021	14.021	14.021	14.021	14.021	14.021	14.021	14.021	14.021	14.021	14.021	14.021	14.021	14.021	14.021	14.021	14.021	14.021	14.021	14.021	14.021	14.021	14.021	14.021	14.021	14.021
17.7839	17.7854	17.7782	18.2568	18.7003	17.9698	17.9484	17.9545	17.9738	17.9593	17.9593	17.9659	17.9704	17.9645	18.0545	18.0616	18.1121	18.0287	NaN	NaN	18.8002	17.7759	NaN	NaN	20.546	20.1161	NaN	18.0021	18.0015	18.0012	18.0032	18.0043	17.9972	18.0018	17.9954	18.0068	18.5937	NaN	18.1821	NaN	21.0417	NaN	NaN	NaN	NaN	17.9956	18.0087	17.9991	18.01	18.0116
15.7827	16.4104	15.2089	15.036	15.7853	14.9728	15.6126	15.7133	15.5441	15.5633	15.5633	15.5633	15.5633	15.5633	15.5633	15.5633	15.5633	15.5633	15.2531	15.3794	15.7701	15.4536	15.3153	15.2263	15.9599	16.0936	15.1771	16.0489	15.5851	15.5963	15.762	15.3363	15.2836	15.3718	15.2266	15.2135	16.2219	NaN	16.9535	NaN	17.8945	NaN	NaN	NaN	14.123	15.5633	15.5633	15.5633	15.5633	15.5633
18.3566	19.0703	18.6275	17.4335	18.5222	18.1224	18.1328	18.2246	18.0733	18.9211	18.9596	17.1864	17.091	19.4004	19.0604	18.3117	17.653	16.7189	18.148	19.5311	18.4512	17.7926	18.3481	18.6306	17.5422	18.4233	17.7255	18.2454	18.0418	18.789	17.8321	18.6735	18.4022	18.5166	18.0758	18.3057	18.3343	17.4903	18.7595	17.2348	18.2299	19.1441	18.2485	18.6221	18.3046	18.1784	19.0091	18.5282	17.877	18.4402
20.5851	21.4106	20.2014	20.3923	21.6993	20.2584	20.2338	20.2475	20.2509	20.1901	20.0452	21.666	20.8891	19.9175	19.9827	19.8519	20.4848	19.6216	NaN	NaN	20.0739	20.72	17.5385	16.6065	22.6625	22.748	16.5292	21.4413	19.8122	20.013	21.7295	18.6322	18.7627	20.1819	19.4665	19.3031	20.0718	18.7327	21.8771	15.8734	22.8457	18.9958	17.0204	18.1628	18.5689	19.9897	20.0407	20.0214	20.7594	20.8525
13.9608	14.6463	13.4816	13.8671	14.6043	13.6722	13.5864	13.5367	13.5175	14.1257	14.1257	14.1257	14.1257	14.1257	14.1257	14.1257	14.1257	14.1257	14.1257	14.1257	14.1257	14.1257	14.1257	14.1257	14.1257	14.1257	14.1257	14.1257	14.1257	14.1257	14.1257	14.1257	14.1257	14.1257	14.1257	14.1257	13.8896	11.4465	14.7696	12.7536	14.627	14.2821	12.2883	14.6112	14.2761	14.1257	14.1257	14.1257	14.1257	14.1257
11.1873	12.5623	12.4893	11.0904	11.5545	12.2415	12.1395	12.6419	12.3116	12.232	12.232	12.232	12.232	12.232	12.232	12.232	12.232	12.232	12.2822	11.8217	11.7712	12.3137	12.3104	12.4248	12.2441	12.6737	11.5062	12.232	12.232	12.232	12.232	12.232	12.232	12.232	12.232	12.232	11.786	11.2354	12.3561	11.2618	11.9926	12.9792	10.5371	12.8404	12.8535	12.232	12.232	12.232	12.232	12.232
11.6747	11.6747	11.6747	11.6747	11.6747	11.6747	11.6747	11.6747	11.6747	11.6747	11.6747	11.6747	11.6747	11.6747	11.6747	11.6747	11.6747	11.6747	NaN	NaN	10.5483	12.9221	NaN	NaN	16.0565	15.354	NaN	11.6747	11.6747	11.6747	11.6747	11.6747	11.6747	11.6747	11.6747	11.6747	11.6747	11.6747	11.6747	11.6747	11.6747	11.6747	11.6747	11.6747	11.6747	11.6747	11.6747	11.6747	11.6747	11.6747
17.2382	18.5907	17.0964	17.4932	18.4324	17.1006	17.2207	17.1686	17.2421	17.2659	17.3255	17.4519	17.9319	17.4286	17.4695	17.4619	17.4896	17.3381	14.8256	15.5641	16.2298	17.9229	16.227	16.12	19.4764	19.0607	15.4657	17.4054	16.2799	16.5437	19.0107	16.3063	16.1656	16.6774	16.5691	16.3991	16.5985	15.6357	18.2862	15.8135	19.8648	16.2707	14.9117	16.1983	16.651	17.7999	17.7999	17.7999	17.7999	17.7999
NaN	NaN	NaN	NaN	NaN	NaN	NaN	NaN	NaN	NaN	NaN	NaN	NaN	NaN	NaN	NaN	NaN	NaN	NaN	NaN	NaN	NaN	NaN	NaN	NaN	NaN	NaN	NaN	NaN	NaN	NaN	NaN	NaN	NaN	NaN	NaN	NaN	NaN	NaN	NaN	NaN	NaN	NaN	NaN	NaN	NaN	NaN	NaN	NaN	NaN
20.2744	20.5048	18.7531	19.263	20.2042	19.0116	19.2973	19.3545	19.5099	19.3219	19.202	21.2326	19.9508	19.086	19.4294	19.6633	19.8842	18.9718	NaN	16.0502	20.7194	19.8771	18.9429	NaN	21.6133	21.2597	17.8874	21.1671	18.6924	18.9647	21.6615	19.3146	NaN	20.2057	NaN	NaN	20.584	18.7707	20.9059	NaN	20.7945	19.668	NaN	17.9912	19.8107	18.5478	19.791	19.4616	20.5866	20.0986
9.30214	9.30214	9.30214	9.30214	9.30214	9.30214	9.30214	9.30214	9.30214	9.30214	9.30214	9.30214	9.30214	9.30214	9.30214	9.30214	9.30214	9.30214	9.30214	9.30214	9.30214	9.30214	9.30214	9.30214	9.30214	9.30214	9.30214	9.30214	9.30214	9.30214	9.30214	9.30214	9.30214	9.30214	9.30214	9.30214	9.30214	9.30214	9.30214	9.30214	9.30214	9.30214	9.30214	9.30214	9.30214	9.30214	9.30214	9.30214	9.30214	9.30214
NaN	NaN	NaN	NaN	NaN	NaN	NaN	NaN	NaN	NaN	NaN	NaN	NaN	NaN	NaN	NaN	NaN	NaN	NaN	NaN	NaN	NaN	NaN	NaN	NaN	NaN	NaN	NaN	NaN	NaN	NaN	NaN	NaN	NaN	NaN	NaN	NaN	NaN	NaN	NaN	NaN	NaN	NaN	NaN	NaN	NaN	NaN	NaN	NaN	NaN
17.9708	19.112	18.4676	17.9598	18.2819	18.4341	18.5789	18.3657	18.428	17.3588	18.0285	18.5516	19.2902	18.0772	18.8403	18.6867	18.68	18.3877	18.573	18.4081	18.5359	18.4201	18.3964	18.3827	18.3953	18.4034	18.1112	18.1207	18.5101	18.4914	18.4493	18.5596	18.5127	18.4787	18.4359	18.5219	19.0715	16.1754	18.3147	NaN	18.048	18.6345	17.2719	19.4622	19.2428	18.3291	18.5625	18.4937	18.5247	18.6058
18.9921	19.0865	18.9525	18.9989	19.0652	18.9516	18.9582	18.969	18.967	18.5718	18.6162	19.9807	19.2531	18.1724	18.5541	18.6677	18.7136	18.0642	16.244	17.188	19.2811	19.03	17.8247	16.723	20.736	20.1378	17.0983	19.2963	18.8457	18.896	19.3653	18.8554	18.7163	19.0027	18.7665	18.8065	19.4722	16.9403	20.1982	16.8299	20.2208	18.435	16.1747	17.6123	17.9416	18.6793	18.9301	18.8129	19.2586	19.1035
16.2624	16.2624	16.2624	16.2624	16.2624	16.2624	16.2624	16.2624	16.2624	16.2624	16.2624	16.2624	16.2624	16.2624	16.2624	16.2624	16.2624	16.2624	NaN	NaN	13.4939	16.7331	13.9631	12.6132	18.2398	17.6471	NaN	16.2624	16.2624	16.2624	16.2624	16.2624	16.2624	16.2624	16.2624	16.2624	NaN	NaN	17.6585	NaN	19.3655	NaN	NaN	NaN	NaN	16.2624	16.2624	16.2624	16.2624	16.2624
14.2374	14.2374	14.2374	14.2374	14.2374	14.2374	14.2374	14.2374	14.2374	14.2374	14.2374	14.2374	14.2374	14.2374	14.2374	14.2374	14.2374	14.2374	NaN	NaN	14.0718	14.7424	NaN	NaN	16.6867	15.9791	NaN	14.2374	14.2374	14.2374	14.2374	14.2374	14.2374	14.2374	14.2374	14.2374	14.2374	14.2374	14.2374	14.2374	14.2374	14.2374	14.2374	14.2374	14.2374	14.2374	14.2374	14.2374	14.2374	14.2374
12.8979	12.8979	12.8979	12.8979	12.8979	12.8979	12.8979	12.8979	12.8979	12.8979	12.8979	12.8979	12.8979	12.8979	12.8979	12.8979	12.8979	12.8979	NaN	NaN	12.9132	13.659	12.1733	11.9907	14.7305	14.1602	5.57733	12.8979	12.8979	12.8979	12.8979	12.8979	12.8979	12.8979	12.8979	12.8979	12.8979	12.8979	12.8979	12.8979	12.8979	12.8979	12.8979	12.8979	12.8979	NaN	12.8304	11.8422	13.5553	13.487
13.368	14.1858	13.7982	13.8146	14.4862	14.0549	13.9223	14.7308	13.7614	12.6661	13.3263	13.8548	14.069	13.4622	14.6087	14.7099	13.8427	14.2754	13.9731	13.5782	13.8873	13.8187	14.3775	13.6262	14.5731	14.8376	13.2469	13.9152	13.4844	13.9169	14.3677	14.4903	14.3348	14.4598	13.5544	13.7159	15.407	NaN	14.4777	NaN	14.2431	14.9053	10.5222	14.9915	14.247	12.3342	14.6469	12.7766	13.3667	14.8166
11.3692	11.3692	11.3692	11.3692	11.3692	11.3692	11.3692	11.3692	11.3692	11.3692	11.3692	11.3692	11.3692	11.3692	11.3692	11.3692	11.3692	11.3692	11.3692	11.3692	11.3692	11.3692	11.3692	11.3692	11.3692	11.3692	11.3692	11.3692	11.3692	11.3692	11.3692	11.3692	11.3692	11.3692	11.3692	11.3692	11.3692	11.3692	11.3692	11.3692	11.3692	11.3692	11.3692	11.3692	11.3692	11.3692	11.3692	11.3692	11.3692	11.3692
NaN	NaN	NaN	NaN	NaN	NaN	NaN	NaN	NaN	NaN	NaN	NaN	NaN	NaN	NaN	NaN	NaN	NaN	NaN	NaN	NaN	NaN	NaN	NaN	NaN	NaN	NaN	NaN	NaN	NaN	NaN	NaN	NaN	NaN	NaN	NaN	NaN	NaN	NaN	NaN	NaN	NaN	NaN	NaN	NaN	NaN	NaN	NaN	NaN	NaN
12.4222	12.4222	12.4222	12.4222	12.4222	12.4222	12.4222	12.4222	12.4222	13.3942	12.5414	9.46988	10.653	13.8581	12.4801	13.9516	13.834	NaN	12.9261	13.9989	13.9912	NaN	11.715	14.2732	9.30104	11.682	11.0551	13.6654	12.8473	11.1592	13.0755	12.2509	13.4214	14.1708	11.2503	NaN	12.4222	12.4222	12.4222	12.4222	12.4222	12.4222	12.4222	12.4222	12.4222	12.4222	12.4222	12.4222	12.4222	12.4222
NaN	NaN	NaN	NaN	NaN	NaN	NaN	17.4767	18.2548	12.0974	12.0974	12.0974	12.0974	12.0974	12.0974	12.0974	12.0974	12.0974	12.0974	12.0974	12.0974	12.0974	12.0974	12.0974	12.0974	12.0974	12.0974	12.0974	12.0974	12.0974	12.0974	12.0974	12.0974	12.0974	12.0974	12.0974	12.0974	12.0974	12.0974	12.0974	12.0974	12.0974	12.0974	12.0974	12.0974	12.0974	12.0974	12.0974	12.0974	12.0974
9.99407	9.99407	9.99407	9.99407	9.99407	9.99407	9.99407	9.99407	9.99407	9.99407	9.99407	9.99407	9.99407	9.99407	9.99407	9.99407	9.99407	9.99407	9.99407	9.99407	9.99407	9.99407	9.99407	9.99407	9.99407	9.99407	9.99407	9.99407	9.99407	9.99407	9.99407	9.99407	9.99407	9.99407	9.99407	9.99407	11.6971	NaN	13.0331	NaN	13.2847	7.02245	NaN	NaN	NaN	9.99407	9.99407	9.99407	9.99407	9.99407
15.3461	16.2726	14.7517	15.1717	16.5344	15.1458	14.9126	14.9949	15.047	15.6027	15.6027	15.6027	15.6027	15.6027	15.6027	15.6027	15.6027	15.6027	11.2515	13.6539	15.7461	15.6047	14.1298	13.3984	17.3102	16.7685	14.1467	16.4852	14.6885	14.1984	17.0139	11.973	10.2912	14.8671	13.3768	13.2992	15.3842	14.8735	16.4979	14.5149	16.7029	14.8443	14.2302	14.7839	14.875	NaN	14.5214	12.9877	15.7822	15.7663
NaN	13.6566	12.7515	13.051	11.9083	13.4951	13.2641	12.9786	13.1009	12.3874	12.3874	12.3874	12.3874	12.3874	12.3874	12.3874	12.3874	12.3874	12.3874	12.3874	12.3874	12.3874	12.3874	12.3874	12.3874	12.3874	12.3874	12.3874	12.3874	12.3874	12.3874	12.3874	12.3874	12.3874	12.3874	12.3874	12.3874	12.3874	12.3874	12.3874	12.3874	12.3874	12.3874	12.3874	12.3874	12.3874	12.3874	12.3874	12.3874	12.3874
11.257	11.257	11.257	11.257	11.257	11.257	11.257	11.257	11.257	11.257	11.257	11.257	11.257	11.257	11.257	11.257	11.257	11.257	11.257	11.257	11.257	11.257	11.257	11.257	11.257	11.257	11.257	11.257	11.257	11.257	11.257	11.257	11.257	11.257	11.257	11.257	11.257	11.257	11.257	11.257	11.257	11.257	11.257	11.257	11.257	11.257	11.257	11.257	11.257	11.257
13.0792	13.0792	13.0792	13.0792	13.0792	13.0792	13.0792	13.0792	13.0792	13.0792	13.0792	13.0792	13.0792	13.0792	13.0792	13.0792	13.0792	13.0792	NaN	NaN	14.6141	15.7506	13.65	NaN	14.4984	15.4357	NaN	10.6247	NaN	NaN	16.9118	9.25484	NaN	16.9558	NaN	NaN	13.0792	13.0792	13.0792	13.0792	13.0792	13.0792	13.0792	13.0792	13.0792	13.0792	13.0792	13.0792	13.0792	13.0792
14.0323	14.0323	14.0323	14.0323	14.0323	14.0323	14.0323	14.0323	14.0323	14.0323	14.0323	14.0323	14.0323	14.0323	14.0323	14.0323	14.0323	14.0323	NaN	NaN	9.43741	14.8137	NaN	NaN	17.0988	15.9955	NaN	14.0323	14.0323	14.0323	14.0323	14.0323	14.0323	14.0323	14.0323	14.0323	12.5182	NaN	14.7215	NaN	16.3844	12.6926	NaN	NaN	11.248	14.0323	14.0323	14.0323	14.0323	14.0323
18.8499	20.0586	17.7438	17.524	19.4995	17.6043	17.396	17.2183	17.3593	17.8453	18.0979	20.113	18.5584	18.0721	18.8835	17.3766	18.5212	17.1082	18.428	18.4285	19.0483	18.5979	18.2001	18.1218	19.176	19.092	18.269	20.0059	18.4998	18.1036	19.7316	16.8968	15.3682	17.6875	16.2862	17.6176	18.9226	17.9206	19.6282	16.2137	19.675	17.9888	16.503	17.727	17.8168	15.3773	19.5165	16.9656	18.829	19.4248
NaN	NaN	NaN	12.6517	14.1398	NaN	10.5726	15.1425	16.2403	13.0204	13.0204	13.0204	13.0204	13.0204	13.0204	13.0204	13.0204	13.0204	13.0204	13.0204	13.0204	13.0204	13.0204	13.0204	13.0204	13.0204	13.0204	13.0204	13.0204	13.0204	13.0204	13.0204	13.0204	13.0204	13.0204	13.0204	15.9429	NaN	16.6492	NaN	NaN	15.0769	NaN	12.5391	14.2808	13.0204	13.0204	13.0204	13.0204	13.0204
16.3311	16.3311	16.3311	16.3311	16.3311	16.3311	16.3311	16.3311	16.3311	16.3311	16.3311	16.3311	16.3311	16.3311	16.3311	16.3311	16.3311	16.3311	16.3311	16.3311	16.3311	16.3311	16.3311	16.3311	16.3311	16.3311	16.3311	16.3311	16.3311	16.3311	16.3311	16.3311	16.3311	16.3311	16.3311	16.3311	16.3311	16.3311	16.3311	16.3311	16.3311	16.3311	16.3311	16.3311	16.3311	16.3311	16.3311	16.3311	16.3311	16.3311
12.1189	12.1189	12.1189	12.1189	12.1189	12.1189	12.1189	12.1189	12.1189	12.1189	12.1189	12.1189	12.1189	12.1189	12.1189	12.1189	12.1189	12.1189	12.1189	12.1189	12.1189	12.1189	12.1189	12.1189	12.1189	12.1189	12.1189	12.1189	12.1189	12.1189	12.1189	12.1189	12.1189	12.1189	12.1189	12.1189	12.1189	12.1189	12.1189	12.1189	12.1189	12.1189	12.1189	12.1189	12.1189	12.1189	12.1189	12.1189	12.1189	12.1189
17.1002	17.6817	15.9444	15.9705	17.4422	16.1047	16.2474	16.3218	16.2454	14.3656	12.4145	19.4377	17.0943	NaN	16.547	15.1078	16.7884	NaN	NaN	NaN	18.9251	15.4635	NaN	NaN	19.4015	18.8836	NaN	16.7263	16.6381	16.7293	17.3816	16.8218	16.4317	16.8012	16.4835	16.5838	18.1202	NaN	19.2445	NaN	18.6559	16.353	NaN	NaN	16.3891	16.8304	16.8304	16.8304	16.8304	16.8304
12.4845	12.4845	12.4845	12.4845	12.4845	12.4845	12.4845	12.4845	12.4845	12.4845	12.4845	12.4845	12.4845	12.4845	12.4845	12.4845	12.4845	12.4845	12.4845	12.4845	12.4845	12.4845	12.4845	12.4845	12.4845	12.4845	12.4845	14.4394	NaN	NaN	15.9073	NaN	NaN	14.3193	NaN	NaN	12.4845	12.4845	12.4845	12.4845	12.4845	12.4845	12.4845	12.4845	12.4845	12.4845	12.4845	12.4845	12.4845	12.4845
12.8859	13.5205	12.1925	12.6539	14.1914	12.02	12.1049	12.8079	12.6157	12.5254	12.4514	14.3007	13.2066	12.4147	12.3762	12.4298	12.9087	11.919	NaN	NaN	13.5462	12.6292	NaN	NaN	15.6807	14.8051	NaN	14.3992	9.82094	11.551	15.0123	NaN	NaN	13.1628	NaN	NaN	13.7315	12.217	14.3407	NaN	14.9146	11.0678	NaN	NaN	10.8485	11.8861	13.3151	12.0173	13.49	13.1169
21.673	22.412	21.8666	22.5525	21.7585	22.1588	22.6991	21.7321	21.7452	22.0064	21.838	21.6245	22.7084	21.7775	22.2655	22.3498	22.0886	22.2973	22.1177	22.2433	22.2711	22.2447	21.8989	21.8817	22.2894	22.4399	21.5789	22.1565	21.8821	22.3939	22.4912	22.2069	21.6169	22.0974	21.7199	22.4537	21.7009	20.622	21.915	22.3845	21.7918	22.0128	21.0433	22.1551	22.7632	21.044	22.2429	21.5563	22.538	23.2938
16.1475	16.1475	16.1475	16.1475	16.1475	16.2437	16.2751	16.3924	16.5177	16.2043	16.2043	16.2043	16.2043	16.2043	16.2043	16.2043	16.4052	16.2612	15.1773	15.2953	15.7177	15.7186	15.2827	16.3011	17.5685	17.5375	16.0681	16.1936	16.1936	16.1936	16.1936	16.1936	16.1936	16.1936	16.3214	16.4334	15.8026	15.8026	15.8026	15.8026	15.8026	16.8312	16.4576	16.6718	17.0297	15.8686	15.8686	15.8686	15.8686	15.8686
13.5672	13.5672	13.5672	13.5672	13.5672	13.5672	13.5672	13.5672	13.5672	13.5672	13.5672	13.5672	13.5672	13.5672	13.5672	13.5672	13.5672	13.5672	13.5672	13.5672	13.5672	13.5672	13.5672	13.5672	13.5672	13.5672	13.5672	13.5672	13.5672	13.5672	13.5672	13.5672	13.5672	13.5672	13.5672	13.5672	13.5672	13.5672	13.5672	13.5672	13.5672	13.5672	13.5672	13.5672	13.5672	13.5672	13.5672	13.5672	13.5672	13.5672
NaN	NaN	NaN	NaN	NaN	NaN	NaN	NaN	NaN	NaN	NaN	NaN	NaN	NaN	NaN	NaN	NaN	NaN	NaN	NaN	NaN	NaN	NaN	NaN	NaN	NaN	NaN	NaN	NaN	NaN	NaN	NaN	NaN	NaN	NaN	NaN	NaN	NaN	NaN	NaN	NaN	NaN	NaN	NaN	NaN	NaN	NaN	NaN	NaN	NaN
14.4102	14.4102	14.4102	14.4102	14.4102	14.4102	14.4102	14.4102	14.4102	14.4102	14.4102	14.4102	14.4102	14.4102	14.4102	14.4102	14.4102	14.4102	14.4102	14.4102	14.4102	14.4102	14.4102	14.4102	14.4102	14.4102	14.4102	14.4102	14.4102	14.4102	14.4102	14.4102	14.4102	14.4102	14.4102	14.4102	14.4102	14.4102	14.4102	14.4102	14.4102	14.4102	14.4102	14.4102	14.4102	14.4102	14.4102	14.4102	14.4102	14.4102
14.5753	14.5753	14.5753	14.5753	14.5753	14.5753	14.5753	14.5753	14.5753	14.33	14.5887	14.7407	14.5308	14.5002	14.5843	14.5342	14.4935	14.5551	14.5753	14.5753	14.5753	14.5753	14.5753	14.5753	14.5753	14.5753	14.5753	15.9363	14.4273	14.405	9.09343	12.3565	9.39715	16.5807	14.2394	14.3111	14.884	13.5899	14.6999	13.6916	13.6094	14.574	14.2041	15.7251	14.8474	14.5753	14.5753	14.5753	14.5753	14.5753
16.2661	17.8316	15.6866	16.5341	18.0905	16.3753	16.2002	16.1338	16.1776	17.0439	17.0439	17.0439	17.0439	17.0439	17.0439	17.0439	17.0439	17.0439	NaN	NaN	15.4878	17.6617	15.076	NaN	19.1069	18.7681	NaN	17.0692	16.4388	16.6087	17.849	16.4163	16.316	16.6174	16.5507	16.3869	16.3304	14.3072	17.7997	NaN	18.9391	14.823	NaN	14.4823	15.4677	16.5708	16.8187	16.7615	17.0542	17.055
10.5692	10.5692	10.5692	10.5692	10.5692	10.5692	10.5692	10.5692	10.5692	10.5692	10.5692	10.5692	10.5692	10.5692	10.5692	10.5692	10.5692	10.5692	10.5692	10.5692	10.5692	10.5692	10.5692	10.5692	10.5692	10.5692	10.5692	10.5692	10.5692	10.5692	10.5692	10.5692	10.5692	10.5692	10.5692	10.5692	10.5692	10.5692	10.5692	10.5692	10.5692	10.5692	10.5692	10.5692	10.5692	10.5692	10.5692	10.5692	10.5692	10.5692
13.4127	13.4127	13.4127	13.4127	13.4127	13.4127	13.4127	13.4127	13.4127	13.4127	13.4127	13.4127	13.4127	13.4127	13.4127	13.4127	13.4127	13.4127	11.6393	11.6393	11.6393	14.185	13.483	13.0932	14.649	14.415	14.1076	11.1718	11.1718	11.1718	14.0809	14.9127	12.9305	13.2706	13.5262	14.9087	12.0179	12.0179	12.0179	13.4905	14.9431	13.909	13.0857	14.043	13.8968	13.4127	13.4127	13.4127	13.4127	13.4127
15.3409	15.3409	15.3409	15.3409	15.3409	15.3409	15.3409	15.3409	15.3409	15.3409	15.3409	15.3409	15.3409	15.3409	15.3409	15.3409	15.3409	15.3409	15.3409	15.3409	15.3409	15.3409	15.3409	15.3409	15.3409	15.3409	15.3409	15.3409	15.3409	15.3409	15.3409	15.3409	15.3409	15.3409	15.3409	15.3409	NaN	15.5203	17.0045	14.2948	16.4989	15.4612	14.0853	15.4337	16.2146	15.3409	15.3409	15.3409	15.3409	15.3409
11.8204	11.8204	11.8204	11.8204	11.8204	11.8204	11.8204	11.8204	11.8204	11.8204	11.8204	11.8204	11.8204	11.8204	11.8204	11.8204	11.8204	11.8204	11.8204	11.8204	11.8204	11.8204	11.8204	11.8204	11.8204	11.8204	11.8204	11.8204	11.8204	11.8204	11.8204	11.8204	11.8204	11.8204	11.8204	11.8204	11.8204	11.8204	11.8204	11.8204	11.8204	11.8204	11.8204	11.8204	11.8204	11.8204	11.8204	11.8204	11.8204	11.8204
NaN	NaN	NaN	NaN	NaN	NaN	NaN	NaN	NaN	NaN	NaN	NaN	NaN	NaN	NaN	NaN	NaN	NaN	NaN	NaN	NaN	NaN	NaN	NaN	NaN	NaN	NaN	NaN	NaN	NaN	NaN	NaN	NaN	NaN	NaN	NaN	NaN	NaN	NaN	NaN	NaN	NaN	NaN	NaN	NaN	NaN	NaN	NaN	NaN	NaN
13.6883	13.6883	13.6883	13.6883	13.6883	13.6883	13.6883	13.6883	13.6883	11.1861	11.1861	11.1861	14.5375	14.1133	14.4246	14.5805	14.496	14.4547	13.6883	13.6883	13.6883	13.6883	13.6883	13.6883	13.6883	13.6883	13.6883	13.6883	13.6883	13.6883	13.6883	13.6883	13.6883	13.6883	13.6883	13.6883	13.6622	NaN	15.4337	NaN	15.7622	7.46665	NaN	NaN	NaN	13.6883	13.6883	13.6883	13.6883	13.6883
19.9947	20.8151	18.8491	19.5224	21.0071	19.063	19.3546	18.9719	19.183	19.6635	19.6059	21.1174	20.2241	19.3573	19.544	19.5727	20.095	19.3799	18.2763	18.9112	20.9806	20.1135	18.3357	17.826	21.6707	21.0303	18.0971	20.2974	20.0023	20.0491	20.6099	19.6975	19.6359	20.0568	19.8337	19.8352	20.2778	19.2543	20.8876	18.9719	21.0696	19.5488	18.7213	19.1356	19.7732	19.637	19.9936	19.8202	20.4235	20.2712
15.7344	17.1126	16.0893	16.3203	17.2223	16.1747	16.3361	16.2982	16.1949	16.4088	16.4088	16.4088	16.4088	16.4088	16.4088	16.4088	16.4088	16.4088	15.8487	16.0044	16.6708	16.6088	16.188	16.0141	16.9237	16.978	15.779	16.0294	16.1948	17.2983	16.8406	16.0298	15.5712	16.2073	15.4579	15.8219	NaN	NaN	18.7041	NaN	19.8519	NaN	NaN	NaN	NaN	16.4088	16.4088	16.4088	16.4088	16.4088
19.125	19.8159	17.3878	18.0456	19.8232	17.7201	17.7144	17.3277	17.7992	18.1427	18.1193	20.4007	18.9093	17.9676	18.1098	17.8253	18.7025	17.8187	17.1044	17.4059	19.6622	19.0798	17.644	17.1663	20.1987	19.5821	17.3789	19.8614	NaN	17.5919	20.5853	NaN	NaN	20.6016	15.9965	NaN	19.4729	NaN	20.2939	NaN	20.7871	16.0268	NaN	NaN	18.5958	17.4731	18.1638	18.299	19.1781	19.2541
18.8416	18.8416	18.8416	18.8416	18.8416	18.8416	18.8416	18.8416	18.8416	NaN	NaN	21.2827	18.5942	NaN	NaN	NaN	18.4205	NaN	NaN	NaN	19.4751	17.9624	NaN	NaN	20.7073	20.596	NaN	19.7909	18.0665	17.6369	20.3034	14.576	NaN	16.5626	NaN	15.019	18.9545	18.5485	19.2031	18.2796	19.4676	18.5551	18.2384	18.4171	18.7724	17.6883	18.1369	18.0202	19.3269	19.263
18.4784	19.0577	16.9814	18.1089	18.9898	17.7642	17.7155	18.6326	17.543	18.3119	18.2854	19.0112	18.5309	18.2408	18.3649	18.2973	18.4931	18.2304	14.9418	16.7107	19.0627	18.4886	17.3325	15.8018	20.0408	19.5647	16.3085	18.5221	18.4533	18.461	18.5973	18.4278	18.4232	18.4875	18.435	18.4568	18.597	18.0898	18.8069	17.878	19.0119	18.3283	17.8003	18.3762	18.2788	18.4252	18.4546	18.4544	18.5032	18.5295
14.0687	14.0687	14.0687	14.0687	14.0687	14.0687	14.0687	14.0687	14.0687	14.0687	14.0687	14.0687	14.0687	14.0687	14.0687	14.0687	14.0687	14.0687	14.0687	14.0687	14.0687	14.0687	14.0687	14.0687	14.0687	14.0687	14.0687	14.0687	14.0687	14.0687	14.0687	14.0687	14.0687	14.0687	14.0687	14.0687	14.0687	14.0687	14.0687	14.0687	14.0687	14.0687	14.0687	14.0687	14.0687	14.0687	14.0687	14.0687	14.0687	14.0687
14.918	14.918	14.918	14.918	14.918	14.918	14.918	14.918	14.918	14.918	14.918	14.918	14.918	14.918	14.918	14.918	14.918	14.918	14.9083	14.8722	15.1093	15.0311	14.835	14.8342	15.2462	15.1914	14.7227	15.6519	14.8291	14.7118	15.5682	14.6843	14.4529	14.8509	14.6477	14.5917	14.9975	14.2959	15.8318	13.7434	15.7791	14.2743	13.3385	14.0689	14.4032	14.918	14.918	14.918	14.918	14.918
NaN	NaN	NaN	NaN	NaN	NaN	NaN	NaN	NaN	NaN	NaN	NaN	NaN	NaN	NaN	NaN	NaN	NaN	NaN	NaN	NaN	NaN	NaN	NaN	NaN	NaN	NaN	NaN	NaN	NaN	NaN	NaN	NaN	NaN	NaN	NaN	NaN	NaN	NaN	NaN	NaN	NaN	NaN	NaN	NaN	NaN	NaN	NaN	NaN	NaN
NaN	NaN	NaN	NaN	NaN	NaN	NaN	NaN	NaN	NaN	NaN	NaN	NaN	NaN	NaN	NaN	NaN	NaN	NaN	NaN	NaN	NaN	NaN	NaN	NaN	NaN	NaN	NaN	NaN	NaN	NaN	NaN	NaN	NaN	NaN	NaN	NaN	NaN	NaN	NaN	NaN	NaN	NaN	NaN	NaN	NaN	NaN	NaN	NaN	NaN
16.5083	16.5562	16.2997	16.3042	16.5007	16.3405	16.3182	16.3175	16.3167	16.4249	16.4249	16.4249	16.4249	16.4249	16.4249	16.4249	16.4249	16.4249	16.3836	16.3804	16.4377	16.549	16.3774	16.4446	16.4174	16.5995	16.3401	16.4249	16.4249	16.4249	16.4249	16.4249	16.4249	16.4249	16.4249	16.4249	16.5478	16.2439	16.4619	16.1564	16.3881	16.4411	16.3518	16.615	16.5702	16.4249	16.4249	16.4249	16.4249	16.4249
15.0333	17.1583	15.4824	16.034	17.3421	15.3885	15.5047	15.6169	15.5359	15.8992	15.7609	16.0787	16.4018	15.7687	16.0048	15.923	15.9902	15.5408	NaN	NaN	14.6172	16.3576	NaN	NaN	18.8559	17.9427	NaN	15.9474	15.6738	15.8135	17.2001	16.0135	15.8332	16.1859	16.0681	15.9728	15.9397	NaN	17.2666	NaN	18.5805	14.4137	NaN	NaN	NaN	15.0011	15.9206	15.0117	16.4969	16.0873
14.6539	15.2694	14.666	14.7364	15.475	14.6934	14.699	14.7684	14.7446	14.3985	14.1882	14.6098	14.9963	14.4984	14.5378	14.3777	14.6338	14.2174	14.1006	14.0243	14.5274	15.1206	14.3273	14.5104	15.9991	15.8794	14.1022	14.7437	NaN	NaN	16.6994	9.42878	NaN	12.7061	12.336	6.23267	14.9529	14.9529	14.9529	14.9529	14.9529	14.9529	14.9529	14.9529	14.9529	13.6668	14.7208	14.0517	15.0858	15.0991
13.4146	13.4146	13.4146	13.4146	13.4146	13.4146	13.4146	13.4146	13.4146	13.4146	13.4146	13.4146	13.4146	13.4146	13.4146	13.4146	13.4146	13.4146	13.4146	13.4146	13.4146	13.4146	13.4146	13.4146	13.4146	13.4146	13.4146	13.4146	13.4146	13.4146	13.4146	13.4146	13.4146	13.4146	13.4146	13.4146	13.4146	13.4146	13.4146	13.4146	13.4146	13.4146	13.4146	13.4146	13.4146	13.4146	13.4146	13.4146	13.4146	13.4146
NaN	NaN	NaN	NaN	NaN	NaN	NaN	NaN	NaN	NaN	NaN	NaN	NaN	NaN	NaN	NaN	NaN	NaN	NaN	NaN	NaN	NaN	NaN	NaN	NaN	NaN	NaN	NaN	NaN	NaN	NaN	NaN	NaN	NaN	NaN	NaN	NaN	NaN	NaN	NaN	NaN	NaN	NaN	NaN	NaN	NaN	NaN	NaN	NaN	NaN
16.9838	17.0401	15.7187	15.6581	16.5093	15.688	16.8257	16.574	16.332	15.9177	15.7615	17.6675	15.6158	14.7891	16.6614	17.1621	16.6042	16.0194	17.0945	15.9473	16.4654	16.0996	16.2324	15.9347	16.558	17.1671	16.2651	16.6004	16.2752	16.425	16.9459	17.3091	14.7497	18.3483	11.501	15.7045	16.6151	NaN	18.4188	NaN	17.8593	18.9087	NaN	NaN	17.491	16.4357	16.4357	16.4357	16.4357	16.4357
16.1685	18.4425	16.2548	15.4494	18.5742	16.1691	14.6851	17.2764	15.8297	17.268	17.268	17.268	17.268	17.268	17.268	17.268	17.268	17.268	13.8524	13.5302	15.8506	17.169	14.5277	15.7464	19.5415	18.4362	12.8377	17.268	17.268	17.268	17.268	17.268	17.268	17.268	17.268	17.268	17.0285	16.2273	17.7051	16.3017	18.4541	17.125	16.0435	17.086	16.9563	16.0999	16.9939	16.5069	16.979	17.6397
14.8332	17.1025	NaN	NaN	17.3662	NaN	NaN	NaN	NaN	NaN	NaN	17.8175	15.7325	NaN	14.43	NaN	14.6372	NaN	NaN	NaN	15.4015	15.2784	NaN	NaN	17.7189	17.5598	NaN	15.2885	15.2885	15.2885	15.2885	15.2885	15.2885	15.2885	15.2885	15.2885	15.112	NaN	17.322	NaN	17.5988	NaN	NaN	NaN	14.2048	15.2885	15.2885	15.2885	15.2885	15.2885
16.3636	16.5735	16.3487	16.3762	16.4961	16.3511	16.3828	16.3433	16.3803	16.3863	16.3863	16.3863	16.3863	16.3863	16.3863	16.3863	16.5678	16.509	16.4152	16.4152	16.4152	16.4152	16.4152	16.4152	16.4152	16.4152	16.4152	16.4152	16.4152	16.4152	16.4152	16.4152	16.4152	16.4152	16.4152	16.4152	16.3537	16.179	16.6092	16.1204	16.9845	16.1974	16.0515	16.2674	16.1508	16.4152	16.4152	16.4152	16.4152	16.4152
14.7963	14.7963	14.7963	14.7963	14.7963	14.7963	14.7963	14.7963	14.7963	15.1709	14.513	15.0625	13.3842	14.1662	15.5281	16.0737	14.3233	13.3398	14.7963	14.7963	14.7963	14.7963	14.7963	14.7963	14.7963	14.7963	14.7963	NaN	NaN	NaN	NaN	21.175	NaN	NaN	NaN	NaN	15.296	14.2901	15.611	13.9991	15.0758	14.9044	14.1004	14.6399	15.0569	NaN	15.5064	NaN	NaN	NaN
17.2016	17.2016	17.2016	17.2016	17.2016	17.2016	17.2016	17.2016	17.2016	17.2016	17.2016	17.2016	17.2016	17.2016	17.2016	17.2016	17.2016	17.2016	17.2016	17.2016	17.2016	17.2016	17.2016	17.2016	17.2016	17.2016	17.2016	17.2016	17.2016	17.2016	17.2016	17.2016	17.2016	17.2016	17.2016	17.2016	17.3539	NaN	18.8671	NaN	19.5726	NaN	NaN	NaN	NaN	NaN	16.2083	15.4515	17.8428	17.6899
NaN	NaN	NaN	NaN	NaN	NaN	NaN	13.8809	13.4709	10.284	10.284	10.284	10.284	10.284	10.284	10.284	10.284	10.284	NaN	NaN	NaN	NaN	NaN	NaN	NaN	16.1811	14.1434	10.284	10.284	10.284	10.284	10.284	10.284	10.284	10.284	10.284	NaN	NaN	NaN	NaN	NaN	NaN	NaN	13.9459	15.3295	10.284	10.284	10.284	10.284	10.284
15.5174	15.5174	15.5174	15.5174	15.5174	15.5174	15.5174	15.5174	15.5174	15.5174	15.5174	15.5174	15.5174	15.5174	15.5174	15.5174	15.5174	15.5174	NaN	NaN	11.8796	15.9391	NaN	NaN	18.4842	17.8395	NaN	15.5174	15.5174	15.5174	15.5174	15.5174	15.5174	15.5174	15.5174	15.5174	14.1656	NaN	17.1594	NaN	18.2545	NaN	NaN	NaN	NaN	15.5174	15.5174	15.5174	15.5174	15.5174
15.3771	15.3771	15.3771	15.3771	15.3771	15.3771	15.3771	15.3771	15.3771	15.0164	14.9424	15.8592	15.4968	14.8646	15.0076	14.857	15.2977	14.9225	NaN	NaN	14.9474	15.4232	NaN	NaN	17.7662	17.2587	NaN	15.3771	15.3771	15.3771	15.3771	15.3771	15.3771	15.3771	15.3771	15.3771	15.3771	15.3771	15.3771	15.3771	15.3771	15.3771	15.3771	15.3771	15.3771	NaN	15.3201	13.6129	16.089	15.6922
15.0173	15.0173	15.0173	15.0173	15.0173	15.0173	15.0173	15.0173	15.0173	15.0173	15.0173	15.0173	15.0173	15.0173	15.0173	15.0173	15.0173	15.0173	15.0173	15.0173	15.0173	15.0173	15.0173	15.0173	15.0173	15.0173	15.0173	15.0173	15.0173	15.0173	15.0173	15.0173	15.0173	15.0173	15.0173	15.0173	15.0173	15.0173	15.0173	15.0173	15.0173	15.0173	15.0173	15.0173	15.0173	15.0173	15.0173	15.0173	15.0173	15.0173
16.9875	18.6818	12.003	15.0313	18.248	11.5795	15.1025	14.812	14.903	16.9043	16.8629	17.6376	17.0958	16.9021	16.9346	17.0223	16.9242	17.052	NaN	NaN	16.7759	17.6559	NaN	NaN	20.2971	19.5333	NaN	17.1361	16.6741	16.884	17.9595	16.8812	16.2391	17.1195	16.4994	16.445	17.1792	NaN	18.506	NaN	19.1646	15.2084	NaN	NaN	15.3775	16.594	17.1492	16.8373	17.3891	17.1967
NaN	NaN	NaN	NaN	NaN	NaN	NaN	NaN	NaN	NaN	NaN	NaN	NaN	NaN	NaN	NaN	NaN	NaN	NaN	NaN	NaN	NaN	NaN	NaN	NaN	NaN	NaN	NaN	NaN	NaN	NaN	NaN	NaN	NaN	NaN	NaN	NaN	NaN	NaN	NaN	NaN	NaN	NaN	NaN	NaN	NaN	NaN	NaN	NaN	NaN
14.9341	14.9341	14.9341	14.9341	14.9341	14.9341	14.9341	14.9341	14.9341	14.9341	14.9341	14.9341	14.9341	14.9341	14.9341	14.9341	14.9341	14.9341	13.5684	14.1643	14.6845	15.035	13.8566	13.2686	16.3706	15.844	13.2667	14.9341	14.9341	14.9341	14.9341	14.9341	14.9341	14.9341	14.9341	14.9341	14.8799	14.3605	15.156	13.8759	15.9577	14.6187	13.4885	14.4692	15.1014	14.9341	14.9341	14.9341	14.9341	14.9341
NaN	NaN	NaN	NaN	NaN	NaN	NaN	NaN	NaN	NaN	NaN	NaN	NaN	NaN	NaN	NaN	NaN	NaN	NaN	NaN	NaN	NaN	NaN	NaN	NaN	NaN	NaN	NaN	NaN	NaN	NaN	NaN	NaN	NaN	NaN	NaN	NaN	NaN	NaN	NaN	NaN	NaN	NaN	NaN	NaN	NaN	NaN	NaN	NaN	NaN
NaN	NaN	NaN	NaN	NaN	NaN	NaN	NaN	NaN	NaN	NaN	NaN	NaN	NaN	NaN	NaN	NaN	NaN	NaN	NaN	NaN	NaN	NaN	NaN	NaN	NaN	NaN	NaN	NaN	NaN	NaN	NaN	NaN	NaN	NaN	NaN	NaN	NaN	NaN	NaN	NaN	NaN	NaN	NaN	NaN	NaN	NaN	NaN	NaN	NaN
19.0018	18.897	NaN	14.2075	19.4198	NaN	NaN	NaN	NaN	17.5658	17.575	18.1586	17.8771	17.5875	17.5795	17.482	17.7231	17.4353	NaN	NaN	19.21	18.2816	NaN	NaN	20.4109	19.6377	NaN	18.7992	17.2358	17.8296	18.68	17.1717	15.7476	17.1213	16.1419	16.469	17.971	16.8079	18.5443	15.5033	19.2339	17.5896	15.5944	16.0813	16.9335	16.5591	17.6552	17.3515	17.9479	17.9523
15.6062	15.8473	15.5362	15.5898	15.7929	15.7297	15.5597	15.5522	15.5068	15.6798	15.6798	15.6798	15.6798	15.6798	15.6798	15.6798	15.6798	15.6798	14.7404	14.8538	15.5154	15.8723	14.9688	14.6887	16.887	16.5474	14.8457	15.6889	15.5443	15.5057	15.9457	15.9398	15.4196	15.658	15.5918	15.548	15.9345	NaN	16.82	NaN	16.6185	14.8921	NaN	15.357	15.8046	15.3582	15.5533	15.5372	15.6983	15.7589
14.5846	15.8351	14.4503	14.6269	15.6322	14.5358	14.7095	14.6182	14.8974	NaN	NaN	19.2227	15.7568	NaN	NaN	NaN	15.4937	NaN	NaN	7.69746	15.5257	15.5522	NaN	13.4477	17.1774	16.1227	NaN	15.1139	15.1139	15.1139	15.1139	15.1139	15.1139	15.1139	15.1139	15.1139	15.5482	NaN	16.4388	NaN	17.039	13.7877	NaN	10.9808	13.117	15.1139	15.1139	15.1139	15.1139	15.1139
NaN	NaN	NaN	NaN	NaN	NaN	NaN	NaN	NaN	NaN	NaN	NaN	NaN	NaN	NaN	NaN	NaN	NaN	NaN	NaN	NaN	NaN	NaN	NaN	NaN	NaN	NaN	NaN	NaN	NaN	NaN	NaN	NaN	NaN	NaN	NaN	NaN	NaN	NaN	NaN	NaN	NaN	NaN	NaN	NaN	NaN	NaN	NaN	NaN	NaN
NaN	NaN	NaN	NaN	NaN	NaN	NaN	NaN	NaN	NaN	NaN	NaN	NaN	NaN	NaN	NaN	NaN	NaN	NaN	NaN	NaN	NaN	NaN	NaN	NaN	NaN	NaN	NaN	NaN	NaN	NaN	NaN	NaN	NaN	NaN	NaN	NaN	NaN	NaN	NaN	NaN	NaN	NaN	NaN	NaN	NaN	NaN	NaN	NaN	NaN
13.1346	13.1346	13.1346	13.1346	13.1346	13.1346	13.1346	13.1346	13.1346	13.1346	13.1346	13.1346	13.1346	13.1346	13.1346	13.1346	13.1346	13.1346	15.0286	15.2883	12.168	13.1682	13.8942	13.1856	NaN	NaN	NaN	13.1346	13.1346	13.1346	13.1346	13.1346	13.1346	13.1346	13.1346	13.1346	13.8927	13.4108	12.8784	11.131	11.8268	13.3201	10.3495	13.6233	14.3623	13.1346	13.1346	13.1346	13.1346	13.1346
[truncated: 1,968 more rows]
[truncated: 96 more columns]
