# Supplementary material for: Extracellular Vesicle Proteome Analysis Improves Diagnosis of Recurrence in Triple‐Negative Breast Cancer
Source: J Extracell Vesicles. 2025 Jun 23;14(6):e70089. doi: 10.1002/jev2.70089 (PMC12183389; doi:10.1002/jev2.70089)
Supplement: Supplementary file 3 — Supporting Information [file JEV2-14-e70089-s003.xlsx]

## Sheet: Total BC (cancer vs. normal)
Total BC	fold change	P value
IGHV5-51	3.58877	11.8002
PCYOX1	1.45906	11.3153
HBA1	2.27671	11.2653
ECM1	1.16234	11.2636
MBL2	2.73655	9.91765
RAB5C	2.56386	9.36376
RHOF	1.41839	7.26939
RNASE4	1.80161	7.14483
RBP4	1.85369	6.96914
HSPE1	1.84533	6.12514
UBC	1.88786	6.10047
APOC4	1.38786	5.85809
IGHA2	2.82192	5.69182
MGP	2.27871	5.26324
IGLC7	2.91986	5.19876
APOE	0.643261	4.96035
C8B	0.71355	4.92927
CFH	0.542889	4.77587
PRKCSH	1.51055	4.57773
ITIH1	0.455622	4.51685
BTD	1.22474	4.20742
CTSD	0.71078	3.99659
LCAT	1.10136	3.8789
CFHR5	1.06951	3.85273
DPY19L1	1.11409	3.84993
SERPINA3	0.474035	3.74368
FCN2	0.726195	3.56275
GRB2	1.6912	3.549
PZP	0.891177	3.5445
UBAP2L	0.897785	3.48214
IGLV3-10	2.13657	3.44121
IGHV3-21	0.606093	3.35705
FN1	0.779364	3.28682
KNG1	0.330869	3.18374
APOB	0.828269	3.12718
SERPIND1	0.414385	3.05096
PIGR	0.480715	3.01626
STIM1	1.29382	3.00531
LPL	-0.755593	2.91977
APMAP	0.423962	2.86658
ORM1	0.724393	2.82382
KRT1	0.500626	2.68336
RPS7	0.526971	2.67775
BLVRB	0.676716	2.67048
C3	0.412227	2.66685
HLA-A	-0.741815	2.64542
CHMP4A	0.931772	2.6091
ANG	1.21819	2.58894
IGLV3-16	1.4703	2.53469
ASAP1	0.92131	2.52421
IGFBP3	0.32563	2.49339
PSMA7	1.10189	2.45899
TFPI	1.17167	2.42594
PRDX5	1.34783	2.41973
LMNA	0.529746	2.40548
FHL1	-0.505016	2.3941
GSTO1	0.943691	2.39133
CFHR3	0.540775	2.37336
IGHG2	0.489512	2.3732
C5	0.311991	2.36237
EFEMP1	0.714465	2.35382
ZC3HAV1L	1.06225	2.35341
SERPING1	0.333263	2.34709
CP	0.349871	2.33363
IGFALS	0.319747	2.23802
COL6A3	0.465001	2.22409
IGHV1-69-2	0.849223	2.22396
RSU1	-0.703717	2.20176
AHSG	-0.326056	2.18787
F13A1	-0.493349	2.16311
DPYSL2	0.828476	2.13549
ABI1	1.07769	2.13483
PKP1	0.358837	2.08223
FCGBP	0.273358	2.04286
ADAM10	-0.586411	2.02685
HBG1	1.04726	2.01035
JUP	0.357967	2.00303
ATRN	0.274816	2.00265
PLXDC2	0.737161	1.99474
PRKAR1A	0.810054	1.9883
DBN1	0.759472	1.96691
UBASH3B	0.895844	1.9572
PRDX2	-0.403485	1.95333
TFRC	0.383758	1.94143
CPN2	0.411223	1.94022
LGALS3BP	0.364787	1.93711
C2	0.267001	1.91282
GAS2L1	0.71628	1.90593
LUM	0.297727	1.88737
RAP1B	-0.608784	1.88119
LTF	0.52342	1.86739
APOC4-APOC2	0.554083	1.86471
PDLIM1	0.885971	1.81497
IGLV3-9	0.883089	1.79112
MASP2	-0.323777	1.79011
CFI	0.272368	1.78977
LIMD2	-0.712431	1.78519
TF	0.321081	1.78295
WBP2	-0.713569	1.78047
KLKB1	0.247047	1.76847
PTBP1	0.822836	1.75643
LDHA	-0.478235	1.73949
EXOC3L4	-0.606094	1.73415
APOC1	0.354159	1.70777
CFB	0.31659	1.69786
EPB41	-0.483974	1.68987
HBB	0.480605	1.66859
APOM	0.359551	1.63891
HSPG2	0.303225	1.6373
WDR44	0.592786	1.63643
ARHGDIB	-0.549542	1.63516
ANGPTL6	-0.298029	1.62821
PRKCB	-0.546003	1.62196
LDHB	-0.471998	1.62039
CFL1	-0.5128	1.6065
PFN1	-0.458945	1.6025
DSG1	0.399175	1.59105
SAA2-SAA4	0.436924	1.58953
AZGP1	0.293542	1.56901
APOL1	0.282411	1.56785
CDSN	0.609869	1.55163
SNCA	-0.372632	1.54868
PPIA	-0.712596	1.54178
ATP2A2	0.68129	1.53714
C7	0.248744	1.53041
STXBP2	-0.532033	1.52198
ARF1	0.359677	1.51404
MDH1	-0.427889	1.51016
SPRR1A	-0.41213	1.48375
PSMA3	0.596837	1.46447
RAB6B	0.654395	1.46359
YWHAZ	-0.584481	1.45702
YWHAE	-0.557326	1.45274
MICAL1	-0.503475	1.4517
C6	0.202691	1.45167
CFP	0.259023	1.43676
LTBP1	0.396865	1.43604
CD151	-0.467263	1.43513
STX11	-0.549677	1.43304
SLC29A1	0.479735	1.43255
LTBP2	0.465792	1.4287
ANXA2	0.260674	1.42758
LPA	0.635658	1.41547
ANXA7	-0.349238	1.41363
COLEC11	-0.424863	1.40841
HPSE	0.475323	1.40828
PLTP	0.310209	1.40444
CCT8	0.478716	1.40022
IGHA1	0.323564	1.39534
C1S	0.208403	1.39164
LBP	-0.281299	1.3895
FCN3	0.670846	1.38685
RAB1A	-0.494698	1.38032
RASA3	-0.449669	1.37304
HP	0.448209	1.34923
APOH	0.386626	1.34544
CAP1	-0.485938	1.33649
PRDX6	-0.39308	1.31726
FERMT3	-0.423215	1.31359
ANXA7	-0.40067	1.33167
LTBP1	0.441991	1.33048
ADD2	0.8225	1.33028
PARVB	-0.54198	1.3202
GNA13	-0.46119	1.3145
SPTA1	-0.44259	1.31401
SLK	-0.46309	1.30235
CAP1	-0.56843	1.30176

## Sheet: Luminal (cancer vs. normal)
Luminal	fold change	P value
PCYOX1	1.52891	7.14499
IGHV5-51	2.9055	5.83807
HBA1	1.87857	5.41478
ECM1	0.856925	4.8121
FCN2	0.883308	4.44367
MBL2	2.53502	4.35476
APOC4	1.24832	4.08075
RNASE4	1.71136	3.99608
UBAP2L	1.16337	3.7044
RHOF	1.11589	3.46791
DPY19L1	1.3246	3.22225
APOE	0.655352	3.12066
HSPE1	1.68318	2.97958
AHSG	-0.48119	2.90188
CTSD	0.728031	2.72819
FN1	0.819212	2.70497
PRKCSH	1.44139	2.68691
LPL	-0.75671	2.53718
TMSB4X	-1.40805	2.48818
APOB	0.947916	2.4482
LCAT	1.02376	2.33067
RAB5C	1.40027	2.2753
MASP2	-0.46458	2.24033
LIMD2	-1.0677	2.15917
CHMP4A	1.02986	2.06543
IGFBP3	0.350444	2.03903
RPS7	0.525281	1.9138
FHL1	-0.50503	1.91218
HP	0.51809	1.87725
GAS2L1	0.913671	1.80205
KNG1	0.287774	1.75076
PF4	0.521719	1.74553
ANPEP	0.500239	1.7429
SPRR1A	-0.47251	1.74191
WBP2	-0.90145	1.71412
F8	-0.36499	1.6739
SYNCRIP	0.516957	1.65821
CD14	-0.24171	1.62285
F13A1	-0.47726	1.5994
IGHG2	0.509721	1.5531
EXOC3L4	-0.67891	1.54065
PKP1	0.371889	1.52542
SEMG1	-0.57382	1.51646
PTGDS	-0.44364	1.49567
CCL5	0.559684	1.475
PABPC1	0.40926	1.46513
LPA	0.797119	1.45833
APOM	0.433935	1.45234
CFH	0.289873	1.45169
HPSE	0.608384	1.44562
UBASH3B	0.995261	1.4397
APOC4-APOC2	0.616944	1.41113
CFHR3	0.505789	1.36955
RBP4	0.631055	1.36647
DBN1	0.811579	1.35194
C3	0.347683	1.33435
SAA2-SAA4	0.507597	1.32751
MGP	1.47717	1.32467
TMX1	0.727715	1.32426
LMNA	0.508547	1.3187
HABP2	-0.36916	1.30826

## Sheet: HER2 (cancer vs. normal)
HER2	fold change	P value
RAB5C	3.05512	8.84591
RBP4	1.78492	7.75523
PCYOX1	1.30461	7.48982
HBA1	2.18954	7.25644
ECM1	1.20829	6.87572
UBC	2.12745	6.06303
APOC4	1.62888	5.27248
IGLC7	3.43595	5.10691
KRT1	0.891168	4.97358
EFEMP1	1.21618	4.88605
IGHA2	2.98616	4.60239
CFH	0.574853	4.1464
SERPIND1	0.601784	4.13957
SERPINA3	0.59367	3.90605
DSG1	0.864102	3.75256
IGHV5-51	3.1641	3.73486
C8B	0.861563	3.67924
APOE	0.626091	3.60334
RHOF	1.33628	3.34407
APMAP	0.607697	3.28921
ITIH1	0.466413	3.26806
FHL1	-0.74649	3.22053
BTD	1.20655	3.21808
CFHR5	1.28904	3.20427
LTF	0.995226	3.02632
HSPE1	1.73048	3.00911
IGLV3-16	2.0464	2.98215
CTSD	0.685328	2.94212
MBL2	2.48804	2.90192
MGP	2.87643	2.89327
LPL	-0.98081	2.84931
CHMP4A	1.06041	2.81492
PRDX5	1.7088	2.78015
JUP	0.616972	2.77758
PZP	0.804092	2.61418
PIGR	0.745926	2.56086
APRT	-0.64894	2.55935
PRDX6	-0.74825	2.54551
F13A1	-0.67771	2.50222
MDH1	-0.76846	2.47413
STIM1	1.46466	2.41358
RNASE4	1.57748	2.40452
APOB	0.692996	2.39173
IGLV3-10	2.68089	2.38217
LCAT	1.13915	2.33065
ADAM10	-0.88986	2.32472
PKP1	0.525312	2.28961
GNB1	-0.84098	2.27769
YWHAE	-1.02385	2.26139
SERPINB9	-0.85203	2.21936
ARHGDIB	-0.79707	2.21637
LGALSL	-0.62077	2.21105
RSU1	-0.93695	2.2068
GNAQ	1.46215	2.17861
TFRC	0.533151	2.1687
ZC3HAV1L	1.39501	2.16131
YWHAZ	-1.0727	2.13006
RASA3	-0.80331	2.09225
PROS1	0.299845	2.09203
LDHA	-0.73609	2.06668
KLKB1	0.352315	2.0524
PRKCB	-0.81389	2.0492
RASGRP2	-0.62485	2.0486
ANXA2	0.414164	2.03226
CFL1	-0.76843	2.02918
C3	0.411006	2.01566
PRKCSH	1.4324	2.00781
SNAP23	1.11376	2.00139
EPB41	-0.72668	1.98363
FAM129A	-0.89305	1.97745
SPTA1	-0.74022	1.97653
STXBP2	-0.82513	1.96575
APOC4-APOC2	0.553706	1.96327
CD151	-0.74886	1.9585
STX11	-0.8636	1.93348
SRC	-0.78164	1.93059
RAP1B	-0.8706	1.92469
TWF2	-0.66711	1.89748
APOC1	0.488139	1.89148
HSPA6	-0.69581	1.87913
CCT4	-0.81334	1.87627
C7	0.350322	1.8705
PGK1	-0.72147	1.86617
YWHAG	-0.88027	1.86485
FERMT3	-0.70309	1.85926
HLA-A	-0.90804	1.85008
SFN	-0.98664	1.84237
DSP	0.443579	1.83663
PSME1	-0.81536	1.8357
MPP1	-0.57897	1.83317
CAP1	-0.78797	1.82893
GRB2	1.78891	1.8249
LTBP2	0.664905	1.82311
CPN2	0.487901	1.81966
PRDX2	-0.47425	1.79328
LDHB	-0.72759	1.79325
PFN1	-0.69619	1.79221
DSC1	-0.72688	1.78418
RAB1A	-0.73169	1.77486
KNG1	0.299514	1.77335
HSP90AA1	-0.67393	1.74906
ABI1	1.26031	1.74066
PDLIM1	0.924867	1.73376
WBP2	-1.02029	1.73308
GGT1	-0.96611	1.72961
TUBA4A	-1.0463	1.72122
FCGBP	0.304707	1.69127
PLEKHF1	-0.84843	1.68432
CLIP2	-0.77476	1.68275
CD47	-0.74866	1.68255
WDR44	0.729596	1.68156
EEF1B2	-0.83782	1.66446
RAB10	-0.77708	1.66177
EIF5A	-0.69774	1.66159
LMNA	0.69223	1.64922
SERPING1	0.354987	1.6483
CNDP2	-0.61686	1.62808
JAM3	-0.73191	1.62607
TFPI	1.12362	1.62592
APOM	0.401718	1.6194
SLK	-0.58248	1.61261
SKAP2	-0.97433	1.60572
SH3BGRL3	-0.86791	1.60447
ITGB6	-0.84248	1.60385
ATP2C1	-0.82571	1.60216
ITGB3	-0.85076	1.59674
GP5	-0.85508	1.59293
MAPRE2	-0.68511	1.58851
COTL1	-0.63874	1.57842
PPBP	-0.67823	1.56776
VCL	-0.76306	1.56553
LYN	-0.59378	1.56189
PARK7	-0.54893	1.55502
PSMA7	1.07483	1.54503
C4BPB	0.283448	1.53848
PCMT1	-0.59993	1.53534
CLEC1B	-1.05431	1.53531
FYB	-0.66921	1.53398
HUWE1	-0.75562	1.53343
PGRMC1	-0.94392	1.5331
LUM	0.340749	1.53261
IGHD	-0.77828	1.52353
ITGA2	-0.73575	1.51722
GDI2	-0.4964	1.51517
CFHR3	0.529619	1.51515
ACTR3	-0.98117	1.50798
PTPN12	-0.77796	1.50646
ANK1	-0.58637	1.49689
CD55	-0.80738	1.48958
GP1BA	-0.83689	1.48874
RAP1GAP2	-0.57301	1.48779
CMTM6	-0.80525	1.48633
DOK2	-0.7014	1.48382
ARPC4-TTLL3	-0.74896	1.4794
DARS	-0.56923	1.47772
HSPA8	-0.63918	1.47224
DIAPH1	-0.63683	1.47194
ARAP1	-0.65336	1.47119
PCSK9	-0.53882	1.46129
CLTA	-0.99123	1.46031
HSP90AB1	-0.52829	1.45258
PYGB	-0.48926	1.44873
IGFBP3	0.330301	1.43808
CFP	0.299808	1.43327
SPTB	-0.57641	1.43183
TUBA8	-0.76362	1.42688
PRKACB	-0.90202	1.41961
PPIA	-0.95577	1.4184
GNG5	-0.82333	1.41183
AARS	-0.59893	1.39847
GP1BB	-0.83566	1.39841
RPS7	0.591896	1.39544
GNAZ	-0.7939	1.39265
INF2	-0.6713	1.39245
HSPB1	-0.52162	1.38751
HMHA1	-0.62079	1.38361
PFDN2	-0.83828	1.372
ARG1	0.41123	1.36989
CP	0.316865	1.3678
RARRES2	0.533973	1.36679
SNCA	-0.50949	1.36572
KPNB1	-0.67752	1.36114
HP	0.539626	1.36093
SH3GL1	-0.59976	1.35943
LIMS1	-0.62424	1.35578
GNA13	-0.53897	1.3478
HIST1H1B	0.969628	1.34758
VPS28	-0.64258	1.34275
CFI	0.26173	1.33808
ILK	-0.65229	1.33708
ITGA6	-0.58656	1.3348
LASP1	-0.5001	1.32836
C4BPA	0.289967	1.32777
DAAM1	-0.55104	1.322
RAB21	-0.59472	1.32118
ASAP1	0.910682	1.31942
DCTN3	-0.51221	1.31854
MTHFD1	-0.51024	1.31012
FCN2	0.43767	1.30845
CALD1	-0.67503	1.30522

## Sheet: TNBC (cancer vs. normal)
TNBC	fold change	P value
IGHA2	5.09413	20.15
IGLC7	5.35236	20.0077
RAB5C	3.37509	15.7386
BTD	2.16121	14.4332
RBP4	2.96454	13.142
ECM1	1.41194	13.0717
HBA1	2.66706	12.1655
UBC	3.02142	11.4297
PCYOX1	1.46557	11.3516
IGHV3-21	1.1877	10.3619
IGHV5-51	4.38024	9.97698
ITIH1	0.683214	7.84655
HBG1	2.0969	7.2425
MBL2	3.02444	7.1359
CFH	0.752361	6.60855
TFPI	2.14966	6.60826
RHOF	1.722	6.40614
C8B	0.922528	6.35048
SERPINA3	0.667497	6.32821
PRDX5	2.58329	6.31441
IGLV3-16	2.22526	6.31009
GSTO1	1.83249	6.23447
PZP	1.35398	6.04371
GRB2	2.78352	6.04331
HSPE1	2.03938	6.01676
APOC4	1.40466	5.71732
ORM1	1.3668	5.67915
RNASE4	1.9804	5.4785
CDSN	1.30119	5.30754
IGFALS	0.576367	5.0575
CFHR5	1.30257	5.00723
APMAP	0.647907	5.00618
MGP	2.72295	4.98554
PSMA7	1.95975	4.97254
SERPIND1	0.556671	4.85868
TFRC	0.664052	4.70055
EFEMP1	1.15807	4.68892
IGLV3-9	1.92116	4.52614
STIM1	1.80843	4.502
APOE	0.640163	4.46254
DPYSL2	1.48495	4.38728
PLTP	0.619311	4.28364
TSPAN14	2.04354	4.09032
PIGR	0.635067	3.90891
WDR44	1.08234	3.88697
ZC3HAV1L	1.44369	3.88095
IGLV3-10	2.46517	3.79684
CDH5	1.62082	3.76697
FCGBP	0.434842	3.67671
ASAP1	1.39181	3.65374
APOB	0.782306	3.62361
GNAQ	1.86177	3.54527
CPN2	0.576078	3.53155
RAB6B	1.27524	3.47345
PTBP1	1.56112	3.43504
LUM	0.462973	3.38233
PRKCSH	1.6062	3.35005
SERPING1	0.483018	3.3493
HBB	0.731619	3.3044
CFB	0.535581	3.24492
PDLIM1	1.37	3.24262
C5	0.426715	3.2399
CP	0.468129	3.23084
C2	0.414461	3.22548
SNAP23	1.2231	3.1858
CTSD	0.706781	3.18126
KNG1	0.382806	3.16435
C3	0.469806	3.09642
LGALS3BP	0.497126	3.02271
LRG1	0.41681	3.01909
LCAT	1.15324	3.00657
IGHV1-69-2	1.38137	2.99421
BLVRB	0.947288	2.93303
AZGP1	0.491211	2.91011
C7	0.410508	2.88264
DPY19L1	1.1491	2.87099
CFI	0.408338	2.82037
IGFBP5	-0.485958	2.73507
SERPINA1	0.415989	2.69917
COL6A3	0.655319	2.68571
TF	0.499465	2.64618
PSMA3	1.14262	2.61472
ANG	1.40553	2.60769
KLKB1	0.350403	2.55925
ITIH3	0.372528	2.53172
TGFBI	0.455227	2.52813
SLC29A1	0.803984	2.50766
FN1	0.863232	2.50761
COL1A1	0.88012	2.48559
APOH	0.677496	2.48195
CFHR3	0.576622	2.47337
HLA-A	-0.824008	2.46349
LTBP2	0.658442	2.44469
ATRN	0.363696	2.44014
PRKAR1A	0.998677	2.39361
SERPINA7	0.396428	2.38379
KRT1	0.487573	2.26241
FCN2	0.714838	2.25742
C6	0.304659	2.2317
ANGPTL6	-0.443647	2.22182
PLXDC2	0.878741	2.20365
C9	0.32911	2.18832
VTN	0.307104	2.16428
PROS1	0.325641	2.14703
IGHG2	0.590738	2.12338
C1S	0.293746	2.11931
HIST1H1B	1.08539	2.09661
LTF	0.612627	2.0623
RHOC	0.913247	1.97432
APOM	0.531773	1.93507
SAA2-SAA4	0.446238	1.92573
CHMP4A	0.788252	1.91597
UBAP2L	0.762214	1.89325
SERPINF1	0.326229	1.84794
APOL1	0.341463	1.83499
APOA4	0.360887	1.82803
ADAM10	-0.659535	1.79979
ABI1	1.17477	1.79555
APOC4-APOC2	0.498698	1.78922
ANPEP	0.419536	1.78496
PSMA1	0.784388	1.78159
ARF1	0.503407	1.78013
LPL	-0.655093	1.77673
RPS7	0.499776	1.77504
FCN3	0.892245	1.77089
JUP	0.36254	1.74629
IGFBP3	0.301638	1.74515
DSG1	0.428467	1.74264
PRKACB	1.06186	1.72866
CFP	0.34202	1.72831
AMBP	0.274984	1.7199
DBN1	0.791102	1.70513
SERPINA5	0.264784	1.69914
SLMAP	0.806467	1.69869
PAM	-0.443519	1.66361
PRDX2	-0.412463	1.65693
IGHA1	0.438245	1.63731
APCS	0.34645	1.60583
MST1	0.251533	1.5846
LIMD2	-0.559617	1.58259
RSU1	-0.711821	1.57392
CRIP1	-0.480695	1.57076
CXCL12	0.672587	1.55771
HSPG2	0.350347	1.55014
HPX	0.310438	1.54655
ANXA5	0.657254	1.5413
UBASH3B	1.00827	1.53331
ATP2A2	0.830365	1.52806
G6PD	0.64892	1.50211
EPB41	-0.553267	1.49862
CCT8	0.543366	1.48337
GC	0.382822	1.47868
LMNA	0.476683	1.46695
A1BG	0.270762	1.4452
LPA	0.613996	1.43262
TMSB4X	1.08741	1.42659
NPNT	0.585522	1.39979
ADD2	1.02418	1.39954
AFM	0.271443	1.38313
C4BPA	0.270981	1.38283
COL1A2	0.659859	1.3722
APOA1	0.269458	1.37027
LTBP1	0.483943	1.36634
ARL6IP5	0.8279	1.36621
C8A	0.230469	1.36361
A2M	0.272516	1.34118
EXOC3L4	-0.587451	1.33967
IGLL5	0.291372	1.33164
ANO6	0.664566	1.32161
APOD	0.321425	1.31358
PCSK9	-0.500592	1.30527
GAS2L1	0.658295	1.30485

## Sheet: Total BC (recur vs. no recur)
Total BC	fold change	P value
MBL2	-1.23996	5.54287
IGHV5-51	-1.65456	4.98632
RHOF	-0.78371	3.43071
ECM1	-0.52086	3.24626
HBA1	-0.9323	2.69149
RNASE4	-0.75324	2.3262
PF4	0.485109	2.23794
PRKCSH	-0.81122	2.12773
HSPE1	-0.87705	2.09667
PCYOX1	-0.52528	2.07074
YWHAQ	0.619971	1.77495
CTSD	-0.40743	1.66608
LCAT	-0.56897	1.50492
MYLK	0.450032	1.39082
UBC	-0.77957	1.36543
IGLC7	-1.33252	1.36136
NAPG	-0.40532	1.34241
ADD2	-0.63643	1.32536
HNRNPK	0.496411	1.3106
COLEC11	0.382771	1.30648

## Sheet: Luminal (recur vs. no recur)
Luminal	fold change	P value
IGHV5-51	-1.91357	5.4663
TMSB4X	-2.69892	3.98285
ZC3HAV1L	-2.61026	3.84293
ABI1	-2.31699	3.81868
DPY19L1	-1.46803	3.77421
IGLV3-16	-3.24845	3.76635
RAB5C	-2.56465	3.70601
STIM1	-2.32194	3.67541
PRKCSH	-1.67519	3.30908
RBP4	-1.49851	3.29547
DOK3	-1.27912	3.23409
PRKAR1A	-1.86852	3.23224
GMPPB	-1.09586	3.20131
PTPN6	-2.00584	3.06741
MBL2	-1.72442	3.06276
CFHR5	-1.61506	2.97321
ME2	-1.55123	2.8659
ARL8B	-1.16799	2.82717
TMX1	-1.3909	2.79903
ATP2A2	-1.51615	2.7792
ECM1	-0.79835	2.76088
COX4I1	-1.15597	2.686
DBN1	-1.59607	2.66841
GNAQ	-2.82674	2.64219
UBASH3B	-1.35159	2.61869
HSPE1	-1.91723	2.49154
VASP	-1.10457	2.4845
BTD	-1.2802	2.47824
COPA	-1.22865	2.47335
ZYX	-1.00285	2.44081
SPTAN1	-0.90858	2.42272
ITPR1	-1.0961	2.39634
COMT	-1.32959	2.35308
NME1-NME2	-1.36611	2.35079
MAVS	-1.31063	2.34716
ADD2	-1.42826	2.33482
ZNF185	-1.10166	2.33446
PDLIM1	-1.8083	2.30225
ACO2	-0.96867	2.27826
CLTC	-1.29494	2.27496
PCBP1	-0.96512	2.26952
06-Sep	-1.2093	2.26898
GUCY1B3	-1.31676	2.26626
CS	-1.03726	2.26466
11-Sep	-0.89848	2.26014
DBNL	-1.27253	2.2491
CNN2	-1.19755	2.23421
HADHB	-1.17737	2.21893
RAB8A	-0.86778	2.21316
AHCY	-1.44495	2.21133
TMEM63A	-1.58666	2.20708
CCT7	-1.03559	2.18143
FCGR2A	-1.39423	2.17319
ECH1	-1.29235	2.14088
CCT3	-0.713	2.11737
MT-CO2	-1.26094	2.11547
DNM1L	-0.89925	2.10831
CD36	-0.97329	2.10828
PHB	-1.12857	2.09842
RER1	-1.14248	2.07119
BIN2	-1.08451	2.06446
MYL9	-1.22694	2.06398
TFRC	-0.5824	2.05396
STK24	-1.9326	2.04751
CCT8	-1.13076	2.04133
RNASE4	-1.12652	2.0335
SCAMP2	-1.07925	2.02514
SH3GL1	-0.91888	2.01381
TUBA3E	-1.20318	1.99181
LRRFIP2	-1.06953	1.98806
CYFIP1	-0.95498	1.96701
SNAP23	-1.62131	1.96479
SCARF1	-1.06159	1.96393
CLTA	-1.09698	1.95875
05-Sep	-0.8179	1.95663
FASN	-0.88121	1.95183
HSPA8	-1.1066	1.94631
ABHD16A	-1.01602	1.94142
CASS4	-1.08617	1.93752
F11R	-0.97488	1.93677
GNAI2	-1.1928	1.93609
VPS35	-0.86052	1.93339
TPM3	-1.19792	1.93117
CALR	-1.07836	1.92757
TUBB4B	-0.9783	1.92753
ARHGAP6	-1.72161	1.91329
TPT1	-0.72458	1.90924
SOD2	-1.20573	1.90759
LRBA	-0.92005	1.90656
ATP2A3	-1.0827	1.89168
GPD2	-1.13218	1.85729
EMILIN1	-0.72095	1.85367
VDAC3	-1.19405	1.85343
PKHD1L1	-0.87475	1.84914
CKAP5	-0.80386	1.84132
WASF2	-1.08127	1.84095
CDH5	-0.94179	1.83825
RPN1	-0.91943	1.82966
NNT	-0.9305	1.82244
MYL6	-1.18762	1.82139
FLII	-1.07905	1.81703
MMRN1	-0.8246	1.80582
ANO6	-1.23011	1.80062
SACM1L	-0.98706	1.78649
PPIF	-1.05941	1.77684
PSTPIP2	-0.96127	1.77386
PDIA3	-0.99052	1.7737
PRKAA1	-1.02177	1.76587
PCYOX1	-0.95663	1.76303
ROCK2	-0.88595	1.76239
KPNB1	-0.81358	1.75741
CTSD	-0.77619	1.75684
HSPD1	-0.92016	1.75638
TJP2	-0.80482	1.75265
NAPRT	-0.7615	1.75116
CMIP	-0.88354	1.74762
TBXAS1	-1.18088	1.74419
CD109	-0.75395	1.73755
TTYH3	-0.77749	1.72942
MYADM	-0.88827	1.72687
SEC22B	-1.57578	1.72152
PECAM1	-1.02355	1.712
GAS2L1	-0.87873	1.70273
S100A6	-0.81313	1.69846
TMEM109	-1.15907	1.69809
SLC16A3	-1.37861	1.6928
PROS1	-0.36563	1.68749
LTBP1	-0.64914	1.68277
CMTM6	-0.98894	1.67959
HK1	-0.81247	1.67454
VDAC2	-1.10825	1.67444
PFDN2	-1.21762	1.66811
TPM1	-1.04603	1.66692
ATP5A1	-0.97734	1.66532
FCN3	-1.11127	1.65997
MYL1	-1.00421	1.65881
THBS1	-1.14191	1.65187
EMD	-0.99324	1.6516
UNC13D	-0.62128	1.65158
CTTN	-0.81894	1.64776
SSFA2	-0.66075	1.63659
UNC45A	-0.78612	1.63424
ITGA2B	-1.05661	1.63401
NBEAL2	-0.87684	1.62731
CFH	-0.44455	1.62203
ATP5H	-0.86765	1.61938
PYGB	-0.69351	1.61408
HSPA5	-0.78536	1.61245
EHD1	-0.70952	1.60876
AK3	-0.92976	1.60866
BCAP31	-0.89432	1.5981
CORO1A	-0.79813	1.59792
SPTBN1	-0.75873	1.59735
HSPE1-MOB4	-0.85417	1.59592
TOR4A	-0.94232	1.58015
UBA7	-0.76816	1.57832
PPP1R12A	-0.89301	1.5779
PLEC	-0.7506	1.57563
HADHA	-0.78482	1.57412
HADH	-0.90077	1.57022
ARAP1	-0.82673	1.56715
07-Sep	-0.81757	1.56611
FCN2	-0.57322	1.56109
SAR1A	-0.61819	1.56108
TAGLN2	-0.56904	1.55985
CCT6A	-0.91519	1.5585
CYB5R3	-1.15944	1.55505
IDH2	-0.8455	1.55144
MDH2	-1.05361	1.55121
XP32	-0.62341	1.54528
IQGAP2	-0.87832	1.54498
MYH9	-1.19953	1.54022
ALOX12	-0.79395	1.53996
TARS	-0.70769	1.53705
CCL5	-0.71003	1.53561
ACTB	-1.1451	1.52763
ZMPSTE24	-0.94144	1.52312
RAB10	-0.80754	1.51888
KLC1	-1.01512	1.51748
AK2	-0.98363	1.51474
ITGB3	-0.91777	1.51418
DCTN3	-0.88022	1.50332
NAPG	-0.85162	1.50314
LSR	-1.1534	1.50233
PDHB	-1.34296	1.50016
TPM4	-0.91105	1.49409
SDCBP	-0.64898	1.49293
TUBA1B	-1.07423	1.49185
HPSE	-0.80004	1.48656
UQCRC1	-1.10204	1.48592
FLNA	-1.01171	1.48382
RTN4	-0.76182	1.47551
NEXN	-1.08657	1.47057
C8B	-0.57567	1.46991
COPB2	-0.74408	1.46507
NCKIPSD	-0.76951	1.46179
DDOST	-0.80872	1.45632
CAPZA2	-0.89364	1.45602
EEF1B2	-0.83311	1.45583
ATP1A1	-0.63305	1.45498
PLXDC2	-0.97098	1.45413
MAGED2	-1.1309	1.45028
STX11	-0.75371	1.44674
SDPR	-0.79816	1.4465
IGHV3OR16-9	-1.0056	1.44609
RPS10	-0.73613	1.44563
INF2	-0.82742	1.44528
STAT5A	-0.89363	1.44174
APOC4	-1.02358	1.44087
LMAN2	-1.20465	1.44054
CALD1	-0.92285	1.43754
MSN	-0.59828	1.4352
CHMP4B	-0.49768	1.43013
PTGS1	-0.93456	1.42862
SNAP29	-1.06491	1.4282
SLC2A3	-1.1023	1.42396
VWF	-0.64462	1.4221
VDAC1	-0.76188	1.4214
DCTN2	-0.94086	1.41915
LYN	-0.76381	1.41874
RHOF	-0.68988	1.41801
PSMA5	-0.5161	1.41759
PCMT1	-0.66546	1.41052
TLN1	-0.92384	1.40897
PTPRJ	-0.72708	1.38933
PDE5A	-0.68186	1.38447
RTN1	-0.74929	1.37765
SLC25A5	-0.82435	1.3742
G6PD	-1.09667	1.37207
CORO1B	-0.66488	1.37167
ATP5I	-0.82858	1.37002
CDC42	-1.00934	1.36782
TUBA8	-0.84938	1.36694
LPA	-1.17656	1.36439
ACADVL	-0.72277	1.36296
SELP	-1.00565	1.36232
VIM	-0.55925	1.3613
ATP2C1	-0.77982	1.35634
PCK2	-1.32053	1.3556
EIF5A	-0.75179	1.35539
LCAT	-0.90158	1.34773
ARPC2	-1.05508	1.34732
ECE1	-0.76997	1.34561
CFHR3	-0.71864	1.34147
HMHA1	-0.7059	1.34115
SLC25A3	-0.81832	1.33923
PTPN12	-0.86294	1.336
RAB27B	-1.02324	1.3325
STX7	-0.93221	1.33161
CUL3	-0.71959	1.3307
CANX	-1.12273	1.32215
AP1G1	-1.06307	1.32156
PLEKHO2	-0.71442	1.3184
PRKCA	-0.80883	1.31615
MTHFD1	-0.6466	1.31324
ACTN1	-0.96173	1.31142
IGHV3-38	-0.37329	1.30853
YWHAH	-0.82308	1.30752
VPS28	-0.70911	1.30702
LIMS1	-0.68451	1.30677
DCTN1	-1.03703	1.30455
CCT5	-0.67275	1.30178
KRT1	-0.55796	1.30107

## Sheet: HER2 (recur vs. no recur)
HER2	fold change	P value
APOC1	0.76033	4.24295
SNAP23	2.32879	4.07705
C4BPB	0.684553	3.85778
IGFBP5	-1.07712	3.65048
IGLV3-10	2.43973	3.37758
CPN2	0.913669	3.32284
TPI1	0.970431	3.25543
LDHB	0.875362	3.23195
LOXL1	-1.02198	3.22576
APOC4	2.12893	3.18823
ARHGAP1	1.18542	3.11142
PLA2G7	1.43328	3.0873
C4BPA	0.722459	3.07277
AHCY	1.49316	3.06897
VCAN	-1.05288	3.00308
APOC4-APOC2	1.06417	2.99855
LYN	0.852932	2.98094
CRIP1	-1.44141	2.94833
FAH	0.741319	2.91988
CHCHD3	1.74214	2.90918
GP9	0.941814	2.86635
CORO1A	1.13935	2.85969
PCK2	1.87253	2.83322
GARS	1.03872	2.81912
CAPZB	0.797552	2.81734
PSTPIP2	0.999987	2.79598
MAPRE2	0.870621	2.76737
CHMP4A	1.43911	2.76516
IGLC7	-3.91159	2.75547
ST6GAL1	0.876106	2.75138
CDH1	-0.81979	2.74525
SAR1A	1.09135	2.74157
RHOG	0.824993	2.73877
CAP1	1.00256	2.73296
NME1-NME2	1.58005	2.70876
ORM2	0.49898	2.63271
APOB	1.29803	2.6108
GPX1	1.12317	2.58856
STXBP2	0.796361	2.56653
DNM1L	0.865713	2.53209
PTPN6	1.77245	2.50482
ARHGDIB	0.808914	2.49794
PPBP	0.763737	2.48892
DOK3	1.00203	2.46961
MYLK	0.908615	2.44689
IGHA2	-3.74412	2.43836
LOX	-0.67253	2.43186
TF	0.588673	2.39595
GNA13	0.774966	2.39124
STK24	1.34464	2.38937
YWHAQ	1.26081	2.38685
PSMA6	1.60719	2.38249
APOM	0.838086	2.37266
SAA2-SAA4	0.991971	2.32051
C3	0.582009	2.2742
CASP3	1.01597	2.26753
HPSE	0.942573	2.26641
CDC42BPB	0.93297	2.26266
UBC	-1.80875	2.25619
LDHA	0.637981	2.2513
PARVB	1.25778	2.24854
UQCRB	1.05023	2.22346
PKM	0.836642	2.22058
HSP90AA1	0.798587	2.21486
APOH	0.771766	2.20528
SERPINH1	1.17769	2.1652
IGHV5-51	-2.38527	2.16519
KPNB1	0.981179	2.16
PARK7	0.631227	2.15828
DLD	1.09757	2.1374
RSU1	0.959516	2.12837
MGP	-0.91368	2.10991
DCTN3	0.704973	2.102
FYB	0.738671	2.09736
MDH1	0.816367	2.09452
F11R	0.84175	2.06816
PGM1	0.874956	2.06193
TUBA8	0.825569	2.0579
PROS1	0.425685	2.05697
CORO1B	0.658455	2.04782
CLIP2	0.840706	2.044
SLC16A3	1.47024	2.02143
RBP4	0.755893	2.01547
ENO1	0.686751	2.01326
PLEK	0.815604	2.00864
HMHA1	0.746841	1.99084
STX11	0.812108	1.99018
NCKIPSD	0.794665	1.97782
RAB8A	0.767256	1.97434
DAAM1	0.611163	1.96881
DEFA1	1.05977	1.9616
SPTBN1	0.675358	1.95358
SDPR	0.81186	1.94206
COMT	1.38058	1.94013
ACTN1	0.917581	1.93641
PAM	-0.97622	1.93299
PLXNB3	1.21799	1.92332
ATP5C1	1.22135	1.92121
TGFBI	-0.5266	1.91292
CALCOCO1	1.11661	1.89903
GC	0.764535	1.89563
DSG1	0.912696	1.89174
UBA1	1.11131	1.88186
CDH13	1.18645	1.87755
MAGED2	0.856297	1.87586
FERMT3	0.687194	1.868
AP2M1	0.824355	1.85659
HYOU1	0.840035	1.8547
APOL1	0.443169	1.85133
EIF5A	1.14444	1.84653
CLIC1	0.718885	1.8437
PKHD1L1	1.03855	1.82459
DIAPH1	0.699943	1.82206
GLO1	1.47917	1.80504
PTPN12	0.885333	1.80004
CAPZA1	1.08985	1.80004
WDR1	0.941907	1.7936
HPX	0.607474	1.79167
PLG	0.369968	1.7844
CAPNS1	0.724136	1.78376
VAPA	0.871321	1.78076
PGK1	0.652046	1.77373
ATP2C1	1.31475	1.77142
VCL	0.711655	1.76404
GSR	0.623374	1.75048
TALDO1	1.38452	1.75035
C10orf54	0.644035	1.74795
IGFBP3	-0.52961	1.74566
C5	0.421454	1.74215
AP2B1	0.756715	1.73593
PPIB	0.982871	1.72991
SLK	0.569832	1.72674
SRC	0.615087	1.72334
CYFIP1	0.769835	1.72322
RASA3	0.654224	1.7203
C1QB	0.683466	1.71575
APOA5	-0.35518	1.71319
CD109	0.880904	1.71218
ITGB3	0.884203	1.71119
CDC42	1.15129	1.68165
TAGLN2	0.722051	1.67677
SYTL4	0.546795	1.67557
GNAQ	2.0291	1.66289
IQGAP2	0.777	1.66183
YWHAH	0.767376	1.66025
TMOD3	0.726548	1.65692
CFL1	0.835526	1.65121
UBE2L3	0.994143	1.63936
ALAD	0.969051	1.62106
CTTN	0.682606	1.61972
TPT1	0.977974	1.61214
EEF2	0.432529	1.61035
CCL18	-0.7842	1.60006
TYMP	0.51033	1.59942
ARPC4-TTLL3	0.852424	1.59838
C2	0.499054	1.59725
PECAM1	0.818521	1.59004
RHOF	-0.80055	1.5845
ACTR1A	0.980299	1.58238
GANAB	0.593952	1.57639
COPS7B	1.28337	1.57334
EEF1B2	1.07761	1.57305
RAB7A	0.799219	1.55898
PFN1	0.451443	1.55789
ARPC3	0.625675	1.55522
TLN1	0.943586	1.55196
LGALSL	0.545022	1.54679
CALR	1.01286	1.54428
ARPC2	1.13785	1.54423
ITGA2B	0.946938	1.54238
G6B	1.07997	1.52368
BIN2	0.726896	1.52154
ITPR3	1.53056	1.52003
CSK	0.758516	1.51861
IGLV3-16	2.34677	1.51641
LPA	1.53275	1.51632
FLII	0.911052	1.5102
C6	0.384708	1.5061
PDGFD	0.739425	1.50471
09-Sep	1.21804	1.48887
PRKCB	0.604957	1.47976
CS	0.672737	1.47746
GDI2	0.595959	1.47646
APOD	0.765241	1.47005
ATL3	0.730912	1.46888
TOR4A	0.764674	1.46869
ILK	0.734162	1.46029
CFI	0.392995	1.45757
ME2	0.916054	1.4524
TWF2	0.613768	1.45061
APOC3	0.564963	1.44455
UNC13D	0.493794	1.44318
SERPINA1	0.461861	1.44105
PDE5A	0.603408	1.43955
LY6G6F	1.06736	1.43385
YWHAZ	0.73404	1.43352
KPRP	0.921241	1.42959
COPA	0.948116	1.42944
DCTN2	0.748592	1.42844
CLINT1	0.82928	1.42781
ITIH4	-0.91097	1.42647
CKAP5	0.742618	1.42233
LRG1	0.432793	1.41937
AARS	0.864547	1.41545
HLA-B	0.757105	1.41378
CP	0.442785	1.40623
M6PR	1.4025	1.40036
CD36	0.838087	1.39825
WBP2	1.30383	1.39799
MBL2	-0.98914	1.39671
PCMT1	0.561599	1.39504
GUCY1B3	1.22416	1.39205
APOE	0.422501	1.3897
ZYX	0.60748	1.38333
CASS4	0.776734	1.37776
MDH2	0.818467	1.37711
SH3GL1	0.643227	1.36893
CPB2	0.394932	1.36626
ZC3HAV1L	1.00855	1.35047
RAB11B	0.520526	1.34765
TSPAN14	-1.92749	1.34669
PRDX6	0.53333	1.34197
UBA7	0.653789	1.33945
CNST	0.995946	1.33361
PRKAA1	0.729754	1.33095
MASP1	0.940287	1.32679
PCSK9	-0.66257	1.32246
ADCY6	0.787523	1.32135
ADAM10	0.692718	1.31838
HNRNPK	0.796091	1.31784
ITGA6	0.653707	1.31383
TJP2	0.588661	1.31333
NNT	0.630925	1.30645
SELP	0.708204	1.30632
GP5	0.805709	1.3057
LGALS3BP	0.462548	1.30319
SERPINF2	0.38015	1.3012

## Sheet: TNBC (recur vs. no recur)
TNBC	fold change	P value
BTD	1.6694	7.50865
GNAQ	3.42183	6.44198
PTPN6	1.80148	4.48137
IGLV3-16	2.12146	4.35067
TNPO2	2.20216	4.26467
CDH13	1.31171	4.14484
ZC3HAV1L	1.29099	3.96633
DBNL	1.75804	3.82804
SNAP23	1.77618	3.82438
IGLV3-10	1.80499	3.78142
RAB13	1.46668	3.60754
RAB5C	1.31065	3.51481
APOM	1.1824	3.47676
HSPA1B	1.59075	3.19366
RARRES2	1.17192	3.1659
F8	0.729223	2.99498
ATP6V1A	1.63102	2.98262
AHCY	1.12789	2.88089
ROCK2	1.45166	2.87299
IGHA2	1.76825	2.83489
ECH1	1.45192	2.75552
UQCRB	1.45253	2.56199
ATP5C1	1.37521	2.56165
LMAN1	1.4669	2.51217
DNAJB11	0.990422	2.46126
LTBP2	0.765453	2.45447
PRKCA	1.24276	2.4341
CLEC1B	1.2581	2.40433
MLEC	1.5711	2.37743
MBNL1	0.936201	2.37665
DOK3	1.12992	2.36925
DCTN1	1.28437	2.31715
DNAJC3	1.39775	2.3039
HLA-A	0.942123	2.27976
ARHGAP6	1.31288	2.20411
MGP	0.84449	2.18937
NME1-NME2	1.4131	2.16745
ARPC1B	1.2226	2.14384
PSMD13	1.01965	2.12255
	1.38695	2.12232
SNAP29	0.985158	2.11621
ACTR3	1.30172	2.09644
ANO6	1.2764	2.07584
ANGPTL6	0.565211	2.07462
GPD2	1.21741	2.04207
CPN2	0.518556	2.03784
G6B	1.47132	2.02985
LYN	0.960511	2.01577
KIAA1211	1.30193	2.01044
PARVB	1.14796	2.00719
DSG1	0.674597	1.99789
CASS4	1.06943	1.97755
LRBA	1.04779	1.95832
ITGB1	1.03451	1.93792
ATP1A1	0.925772	1.92684
RTN3	0.828832	1.92593
HYOU1	1.03218	1.90981
CYB5R3	1.29902	1.90661
HADH	0.907495	1.89326
SPTBN1	0.958914	1.87868
BCAP29	1.67541	1.87507
SLC16A3	1.25466	1.87469
HNRNPK	0.997744	1.87207
RAB27B	1.41232	1.84678
PECAM1	1.08076	1.84304
CCL18	0.704741	1.8376
CDS2	0.991223	1.83676
CD55	1.14134	1.83224
ARPC2	1.11424	1.79735
PPP2CB	1.28623	1.78694
PSME1	1.00282	1.77988
CD58	1.02502	1.77928
RUVBL2	1.1968	1.77635
YWHAQ	1.01744	1.7718
GGT1	0.931546	1.76349
EMD	0.987847	1.76211
YWHAE	1.03671	1.74735
TUBA3E	1.32166	1.74645
GUCY1A3	0.99086	1.74381
PSMA1	1.19029	1.73473
YWHAH	1.00534	1.73397
ATP8A1	0.724342	1.73197
CD47	1.04676	1.73083
F11R	0.962792	1.7297
FAM129A	1.15013	1.72748
DYNC1H1	0.751225	1.72242
BIN2	1.03063	1.71956
UTS2	0.924067	1.71572
HSPA8	0.80433	1.71519
TPT1	0.843331	1.70658
CS	0.948473	1.70214
PFDN2	1.17797	1.69615
PDHB	1.59225	1.69589
HTT	0.969943	1.69561
VPS35	0.918669	1.69137
RAB11B	1.05483	1.68863
MYL9	1.15153	1.68779
HSPA8	0.813914	1.68741
AP2M1	0.918882	1.68428
SSFA2	0.981802	1.68296
CHMP1A	0.970462	1.68124
TUBA8	1.04329	1.68067
RAB1A	0.979295	1.6793
FLNA	1.11892	1.67413
FH	1.19554	1.67029
GARS	0.885984	1.66388
YWHAG	1.24033	1.66312
IGKV2-40	0.907256	1.6585
RAB32	1.02947	1.64843
MYLK	0.898388	1.64727
ITGB3	1.07477	1.64536
ATP5B	0.994904	1.64531
IGHV3OR16-9	0.736989	1.644
AP2B1	0.833835	1.64228
BMP1	0.909973	1.6197
TUBB4B	0.842931	1.61703
PDIA3	1.00591	1.61277
EFEMP1	0.850044	1.60035
CANX	1.29254	1.59835
STIP1	0.758221	1.59642
SLC14A1	0.664256	1.59604
INPP5A	0.981243	1.59375
SH3GL1	0.750312	1.59091
MYL12A	1.24174	1.58896
PSMA6	1.07031	1.58719
PDLIM1	1.26673	1.5745
ARPC4-TTLL3	0.895912	1.57299
GSTO1	1.16184	1.57269
IQGAP2	0.914043	1.56056
CAPZA2	0.80771	1.54179
TUBA1B	1.23292	1.53953
STIM1	1.21147	1.53856
CNDP2	0.769877	1.52811
GNB1	0.972504	1.52649
CLTC	0.934035	1.52588
TUBA4A	1.31872	1.52437
KPNB1	0.89498	1.52331
ARAP1	0.836167	1.51303
NPNT	0.887607	1.51123
ITIH3	0.344442	1.49478
RAB14	0.931541	1.49475
CFD	0.739536	1.48996
ARHGEF2	0.841625	1.48935
SDPR	0.851624	1.47904
ITGA6	0.830179	1.47093
MYL6	1.12807	1.46792
VASP	0.793859	1.45426
GNA13	0.719567	1.45383
MYH9	1.2202	1.45196
RAB10	0.95652	1.45138
TPM4	1.07	1.45009
TBXAS1	1.14449	1.44104
UBA7	0.85237	1.44068
NNT	0.864551	1.44021
SELP	1.07314	1.43969
PDE5A	0.743649	1.43935
ANG	0.819049	1.43256
SEC22B	1.37177	1.43232
ANK1	0.750974	1.42879
PTPN12	0.910833	1.42824
C17orf62	1.11132	1.42822
TFRC	0.457451	1.42386
CNST	0.775336	1.4234
VPS28	0.908332	1.42311
STXBP2	0.870391	1.41771
MDH1	0.651048	1.41327
DCTN2	0.90896	1.41098
YWHAZ	0.932883	1.39985
LOX	0.508579	1.39675
GP1BB	1.02887	1.39508
GP5	0.948311	1.38795
ITGA2B	1.04167	1.38689
PCYOX1	-0.54391	1.38494
F13A1	0.677997	1.37744
SRC	0.709868	1.377
KLKB1	0.326683	1.37058
MASP2	0.39932	1.36542
CYFIP1	0.802225	1.36167
WASF2	0.674259	1.35565
NID1	0.837291	1.34741
ATP2A3	0.948336	1.34093
CTBS	0.611921	1.34024
CALD1	0.918154	1.33916
MBL2	-0.72942	1.33735
FHL1	0.628078	1.33563
GP1BA	0.970154	1.33276
SLAIN2	1.04317	1.32875
UNC45A	0.69569	1.32622
NBEAL2	0.899869	1.32531
EIF4G1	0.590445	1.32185
ATL3	0.874773	1.32144
PSMA7	-1.13221	1.32021
CMTM6	1.01546	1.31738
SACM1L	0.794809	1.31651
UQCRC1	0.913601	1.31211
HBA1	-0.87512	1.31096
NEXN	1.09701	1.3051
LY6G6F	0.970388	1.302
